# Supplementary material for: Limited capacity of tree growth to mitigate the global greenhouse effect under predicted warming
Source: Nat Commun. 2019 May 15;10:2171. doi: 10.1038/s41467-019-10174-4 (PMC6520339; doi:10.1038/s41467-019-10174-4)
Supplement: Supplementary file 2 — Source Data [file 41467_2019_10174_MOESM2_ESM.zip]

Archive with 2 entries (2 files):
- SourceDataAltai.txt
- SourceDataPyrenees.txt
