# Supplementary material for: Limited capacity of tree growth to mitigate the global greenhouse effect under predicted warming
Source: Nat Commun. 2019 May 15;10:2171. doi: 10.1038/s41467-019-10174-4 (PMC6520339; doi:10.1038/s41467-019-10174-4)
Supplement: Supplementary file 2 — Source Data [file 41467_2019_10174_MOESM2_ESM.zip › SourceDataAltai.txt]

a1_k01  1707    56    65    61
a1_k01  1710    44    39    37    30    52    66    27    28    26    32
a1_k01  1720    41    41    36    32    31    51    52    61    28    44
a1_k01  1730    35    61    45    32    62    32    28    61    44    39
a1_k01  1740    26    27    30    23    37    22    22    32    40    31
a1_k01  1750    20    19    25    33    29    34    26    27    22    38
a1_k01  1760    29    33    42    48    50    51    39    34    25    45
a1_k01  1770    31    26    25    38    30    17    17    44    25    33
a1_k01  1780    27    31    20    15     8    13    18    18     7    18
a1_k01  1790    18    22    16    36    26    30    27    14    35    31
a1_k01  1800    35    28    19    39    41    41    43    34    27    25
a1_k01  1810    36    44    35    19    12    19    33    30    29    18
a1_k01  1820    21    32    23    33    24    26    25    25    31    36
a1_k01  1830    53    38    42    34    24    10    22    35    26    32
a1_k01  1840    12    25    17    20    21    24    25    33    19    20
a1_k01  1850     0    22    21    23    17    22    31    19    20    21
a1_k01  1860    40    32    25    27    30    28    17    32    17    17
a1_k01  1870    18     0    20    18    26    25    30    54    31    36
a1_k01  1880    38    26    20    30     9    32    23    18    31    28
a1_k01  1890    22    17    21    23    26    24    29    34    42    30
a1_k01  1900    37    49    27    20    45    43    29    18    24    41
a1_k01  1910    37    24    17    30    34    32    35    17    24    25
a1_k01  1920    59    39    49    52    58    54    61    34    41    59
a1_k01  1930    61    87    52    48    72    65    54    51    30    43
a1_k01  1940    47    56    51    37    52    66    60    46    72    67
a1_k01  1950    67    75    51    58    43    62    61    71    30    49
a1_k01  1960    48    16    32    58    44    37    45    38    47    41
a1_k01  1970    37    51    57    45    58    59    50    59    49    43
a1_k01  1980    48    52    47    30    39    26    32    28    40    29
a1_k01  1990    45    46    50    38    58    57    65    50    73    70
a1_k01  2000    71    77    78   103    85    91    86    76    82    41
a1_k01  2010    46   999
a1_k02a 1632    46    35    44    42    57    40    69    57
a1_k02a 1640    75    43    45    15    34    64    41    29    44    32
a1_k02a 1650    19    48    23    60    40    60    46    45     8    22
a1_k02a 1660    37    58    34    50    48    60    46    45    28    47
a1_k02a 1670    40    43    39    14    36    25    23    37    31    43
a1_k02a 1680    54    39    36    41    32    18    43    37    40    25
a1_k02a 1690    48    44    29    37    48    37    32    29    26    24
a1_k02a 1700     8    27    21    28    30    34    33    41    37    50
a1_k02a 1710    29    38    44    33    53    63    53    40    39    53
a1_k02a 1720    45    53    51    31    32    50    50    60    38    50
a1_k02a 1730    29    44    28    31    63    31    16    40    40    40
a1_k02a 1740    30    33    38    19    26    24    20    30    26    22
a1_k02a 1750    24    21    27    35    19    27    23    23    21    35
a1_k02a 1760    22    28    43    34    27    26    33    34    22    25
a1_k02a 1770    46    29    15    40    17    17    29    46    39    30
a1_k02a 1780    30    46    26    16     0    10    25    25    11    20
a1_k02a 1790    24    39    40    38    31    36    22    26    31    22
a1_k02a 1800    20    27    20    38    38    29    34    44    16    29
a1_k02a 1810    43    42    26    10    13    26    30    50    35   999
a1_k02b 1828    27    29
a1_k02b 1830    40    19    32    12    16     8    24    36    25    34
a1_k02b 1840    15    35    20    16    33    27    45     8    27    29
a1_k02b 1850     9     6     5    15     3    18    22    18    22    17
a1_k02b 1860    36    24    14    17    19    15    15    12    12     5
a1_k02b 1870    20    10    12    20    32    23    27    38    36    32
a1_k02b 1880    34    28    20    37     8    24    10     2    16    19
a1_k02b 1890     8    14    10    16    16    10    24    17    18    15
a1_k02b 1900    23    29    19    12    35    38    19    15    31    35
a1_k02b 1910    31    19    27    16    13    21    32     9    16    12
a1_k02b 1920    34    23    38    41    37    32    31     7    23    27
a1_k02b 1930    39    48    28    22    46    47    28    32    18    36
a1_k02b 1940    34    37    43    32    44    50    23    12    37    31
a1_k02b 1950    39    39    27    31    22    38    27    43    20    30
a1_k02b 1960    28    13    28    48    26    22    25    32    37    26
a1_k02b 1970    26    35    24    16    29    29    25    22    30    38
a1_k02b 1980    30    37    42    31    25    21    24    22    32    23
a1_k02b 1990    28    19    28    17    25    26    21    17    20    21
a1_k02b 2000    27    26    20    24    30    39    31    23    42   999
a1_k03  1951    86    90   142   170   131    94   106    83    93
a1_k03  1960   111    73   132   165   200   203   191   154   214   161
a1_k03  1970   141   179   158   150   195   219   175   207   225   238
a1_k03  1980   200   250   230   154   153   133   157   153   136   113
a1_k03  1990    97   120   127    92    84    87   116    98   127   101
a1_k03  2000   117   109    97   155   149   128   172   159   163   156
a1_k03  2010   102   999
a1_k04  1962   302   382   418   532   498   379   371   262
a1_k04  1970   261   344   386   359   384   335   279   338   313   328
a1_k04  1980   291   329   235   188   186   117   117   112   131   108
a1_k04  1990   132   118   141    86   138    91   151   118   203   245
a1_k04  2000   236   219   177   184   173   157   106   116   127    69
a1_k04  2010   999
a1_k05m 1677    83    65    39
a1_k05m 1680    52    71   125   141    83    55   103   129    90    80
a1_k05m 1690    96   126    70   116   106    99    87    90    93    99
a1_k05m 1700    28    63    52    85    78    87    70    67    86    71
a1_k05m 1710    60    97   120   112   156   206   157   123   108   105
a1_k05m 1720   128   128   137   130   116   137   138   147   125   121
a1_k05m 1730   117   140   116   106   137    60    38    69    73    83
a1_k05m 1740    69    56    82    63    78    86    63    61    69    89
a1_k05m 1750    87    85   114   124    87    98    74    79    67   103
a1_k05m 1760    80    75    94    96    65    65    59    55    34    42
a1_k05m 1770    46    35    27    43    28    18    28    42    20    35
a1_k05m 1780    32    39    36    35    16    17    29    35    14    27
a1_k05m 1790    32    34    47    63    37    43    36    33    37    36
a1_k05m 1800    38    31    41    56    56    37    56    64    45    54
a1_k05m 1810    60    72    60    25    22    37    38    42    39    34
a1_k05m 1820    33    43    27    35    48    31    29    31    37    32
a1_k05m 1830    35    27    32    18    12     6    23    21    15    22
a1_k05m 1840    11    25    13    20    33    24    31     8    24    25
a1_k05m 1850    10    11    11    23    14    22    21    22    25    24
a1_k05m 1860    33    27    28    28    29    24    21    27    25    27
a1_k05m 1870    24    11    15    25    28    25    24    33    27    29
a1_k05m 1880    28    21    23    21    13    26    22    23    26    28
a1_k05m 1890    20    18    19    25    18    14    23    21    20    19
a1_k05m 1900    30    33    35    25    34    31    24    25    34    33
a1_k05m 1910    26    18    24    22    16    19    26    21    25    21
a1_k05m 1920    31    20    28    33    34    26    30    16    23    23
a1_k05m 1930    25    38    22    21    31    30    29    21    16    31
a1_k05m 1940    34    31    31    33    32    34    29    17    33    20
a1_k05m 1950    30    28    27    32    30    38    26    36     9    38
a1_k05m 1960    25    11    29    27    20    22    25    25    28    23
a1_k05m 1970    17    28    22    18    33    26    21    25    22    37
a1_k05m 1980    27    36    35    18    27    20    22    21    27    26
a1_k05m 1990    29    30    27    17    32    25    28    25    41    31
a1_k05m 2000    25    30    26    36    36    39    39    29    46    24
a1_k05m 2010    21   999
a1_k06  1679   136
a1_k06  1680   112   154   198   204   182   128   151   165   218   155
a1_k06  1690   180   167   132   146   159   151   114   133   118   122
a1_k06  1700   107   128    99   131   146   146   127   123   156   147
a1_k06  1710   137   109    98    82   138   201   132   125    97   111
a1_k06  1720   115   108   107    86    85   107   106    93    85    98
a1_k06  1730    82    88    88    71   112    57    55    87    73    51
a1_k06  1740    54    49    59    44    71    68    65    78    78    69
a1_k06  1750    56    65    90    92    73    84    65    73    61    89
a1_k06  1760    72    85    89    73    58    64    63    60    51    44
a1_k06  1770    57    52    53    78    62    34    52    70    63    92
a1_k06  1780    67    79    53    55    30    25    55    50    26    30
a1_k06  1790    39    49    35    50    50    43    34    33    52    32
a1_k06  1800    33    36    24    46    41    40    35    27    28    30
a1_k06  1810    34    42    42    24    15    24    28    34    33    25
a1_k06  1820    22    42    24    26    35    29    31    26    34    32
a1_k06  1830    39    32    42    39    40    21    28    35    39    26
a1_k06  1840    24    27    18    25    25    27    36    20    27    32
a1_k06  1850    14    22    17    20    12    20    29    21    31    41
a1_k06  1860    49    36    34    31    31    26    36    35    30    28
a1_k06  1870    29    18    23    22    31    22    23    35    37    30
a1_k06  1880    26    23    17    22    10    20    16     8    16    19
a1_k06  1890    11     8     7    16    13    11    15    13    14     6
a1_k06  1900    13    10    10     3    18    14     4    14    16    15
a1_k06  1910    14    12    24    16     5     9    14     5    13     8
a1_k06  1920    13    10    10    14    15    13    12     4    16     8
a1_k06  1930    12    17    13    14    24    22    22    18    18    19
a1_k06  1940    27    27    34    28    31    47    33    25    37    30
a1_k06  1950    36    38    33    42    44    46    35    35    19    33
a1_k06  1960    28    17    34    40    31    34    28    23    25    18
a1_k06  1970    12    19    27    16    15    18    20    20    29    27
a1_k06  1980    19    25    25    22    24    21    23    23    22    27
a1_k06  1990    23    27    29    24    34    28    31    24   999
a1_k07  1826    52    55    53    54
a1_k07  1830    86    93    86    67    27    11    18    15    25    34
a1_k07  1840    31    47    46    72   118   113   129    69    83    82
a1_k07  1850    25    15    10    19    19    39    49    47    50    43
a1_k07  1860    62    75   109   114   131   126   108    91   106    82
a1_k07  1870    79    27    17    29    51    64    87   105    93    94
a1_k07  1880    88    80   100    86    38    58    33    34    40    56
a1_k07  1890    44    53    59    91    95    75    57    45    57    66
a1_k07  1900    92    81   107    82   123   135   105    99   144   138
a1_k07  1910   111    66    57    37    17    18    34    23    29    41
a1_k07  1920    62    62    77    76    87    82    86    68    68    55
a1_k07  1930    64    69    59    63    85    80    80    70    53    53
a1_k07  1940    51    58    67    70    65    97    75    44    85    63
a1_k07  1950    82    90    59    73    55    89    63    71    28    65
a1_k07  1960    60    24    48    86    45    57    54    59    60    48
a1_k07  1970    31    41    43    48    72    68    51    62    51    63
a1_k07  1980    61    80    91    58    67    49    52    40    43    44
a1_k07  1990    80    67    73    54    83    62    93    72    73    60
a1_k07  2000    66    83    65   105    95    82    78    57    73    32
a1_k07  2010    38   999
a1_k08  1925   165   180   168   221   202
a1_k08  1930   215   206   194   139   206   197   154   129    93   104
a1_k08  1940   125    42   123   146   131   206   131   106   161   108
a1_k08  1950   170   195   119   155    90   127    65   123    81    59
a1_k08  1960    40    23    87   113    93   133   158   139   156   134
a1_k08  1970    95   113    40    54   118   120   108   106    87   126
a1_k08  1980   117   129   155   126   123   119   136   156   118   121
a1_k08  1990   121   147   123   105   144   125   164   114   136   113
a1_k08  2000    92   118   125   136   143   140   124   128   126    78
a1_k08  2010    52   999
a1_k09m 1600    75    69    51    53    87   103    87    95   130   122
a1_k09m 1610    77    76   132    98   110    68    79    89    98    79
a1_k09m 1620    79    76    56    86    44    33    29    26    36    39
a1_k09m 1630    25    38    28    23    27    30    39    47    48    41
a1_k09m 1640    59    37    46    32    46    37    30    30    38    40
a1_k09m 1650    23    34    24    33    31    42    32    29    21    27
a1_k09m 1660    31    29    17    21    27    35    30    27    24    27
a1_k09m 1670    26    36    50    23    32    20    17    18    22    17
a1_k09m 1680    27    34    34    32    35    29    18    29    29    29
a1_k09m 1690    45    41    19    20    26    20    26    22    19    18
a1_k09m 1700    14    25    16    30    15    19    17    18    24    25
a1_k09m 1710    23    23    30    22    34    37    44    29    36    28
a1_k09m 1720    27    37    40    37    27    32    26    27    27    38
a1_k09m 1730    32    42    34    34    61    25    11    29    21    45
a1_k09m 1740    31    28    38    24    30    28    31    34    30    24
a1_k09m 1750    19    22    34    35    32    34    18    20    20    22
a1_k09m 1760    29    28    30    26    32    29    28    35    21    34
a1_k09m 1770    40    22    28    33    22    12    29    36    26    42
a1_k09m 1780    39    46    32    26    10     7    13    18    17    17
a1_k09m 1790    18    21    17    24    26    23    18    12    23    13
a1_k09m 1800    10    19    15    17    17    18    16    12    11    10
a1_k09m 1810    17    20    17    18    11    18    22    20    12    16
a1_k09m 1820    16    22    18    16    17    17    16    27    28    20
a1_k09m 1830    28    24    26    16    13     3    12    15    15    18
a1_k09m 1840     5    12    10    14    19    19    24    17    25    22
a1_k09m 1850    12    10     9    22    13    15    15    14    15    22
a1_k09m 1860    28    29    26    24    27    25    23    26    18    28
a1_k09m 1870    25    10    21    19    20    24    22    28    18    21
a1_k09m 1880    24    22    22    24     0    17     7     0     4     4
a1_k09m 1890     5     2     3     5     6     5     7     7     7     5
a1_k09m 1900     9    13    14    12    22    17    13    10    19    24
a1_k09m 1910    19    16    15    17     9    14    19    16    26    26
a1_k09m 1920    43    34    53    58    65    47    53    37    44    37
a1_k09m 1930    47    57    48    39    67    71    60    42    32    55
a1_k09m 1940    46    62    54    62    65    69    68    36    65    59
a1_k09m 1950    77    82    48    74    60    74    61    67    45    61
a1_k09m 1960    54    37    66    79    68    65    76    61    72    61
a1_k09m 1970    48    57    57    58    73    67    58    64    65    70
a1_k09m 1980    62    86    93    69    64    52    42    43    42    53
a1_k09m 1990    65    61    61    50    63    62    52    68    75    61
a1_k09m 2000    67    73    56    69    71    78    67    60    56    50
a1_k09m 2010   999
a1_k10  1925   170   191   193   248   242
a1_k10  1930   261   233   233   172   234   205   165   149    99   123
a1_k10  1940   154   101   155   203   218   250   175   138   199   137
a1_k10  1950   212   249   181   179   145   141    94   158    67    90
a1_k10  1960    65    38   108   113    91   139   145   148   211   173
a1_k10  1970   118   149    77    40    71    76    97   164   122   165
a1_k10  1980   128   187   122   135   149   117   137   185   171   164
a1_k10  1990   196   198   139   132   158   127   163     5   151   130
a1_k10  2000   142   147   235   205   147   168   130   128   129    94
a1_k10  2010    71   999
a9_k01  1619    43
a9_k01  1620    34    35    30    40    16    33    37    29    40    42
a9_k01  1630    33    42    39    31    28    17    37    22    28    19
a9_k01  1640    53    25    34    24    44    32    22    25    45    46
a9_k01  1650    14    26     9    42    22    46    37    47    24    36
a9_k01  1660    33    47    35    39    47    37    32    41    25    39
a9_k01  1670    31    42    46    21    39    25    28    36    35    43
a9_k01  1680    47    53    41    44    45    27    30    33    34    23
a9_k01  1690    34    26    21    39    48    38    22    37    27    25
a9_k01  1700    15    29    19    31    35    36    33    39    57    48
a9_k01  1710    31    34    33    27    52    62    50    34    35    32
a9_k01  1720    34    34    46    29    28    48    40    40    28    47
a9_k01  1730    47    75    45    43    71    11    19    50    45    55
a9_k01  1740    44    33    51    32    31    44    30    40    49    34
a9_k01  1750    27    22    45    51    44    58    38    44    33    42
a9_k01  1760    43    44    36    29    50    55    44    35    29    37
a9_k01  1770    55    40    30    40    31    13    20    31    29    46
a9_k01  1780    39    50    34    38    15    17    37    45    26    22
a9_k01  1790    32    46    39    57    47    53    16    27    46    41
a9_k01  1800    42    42    46    64    48    45    47    52    22    41
a9_k01  1810    60    61    49    28    26    32    34    34    35    34
a9_k01  1820    29    36    30    35    39    30    30    25    37    31
a9_k01  1830    37    25    42    27    42    31    33    34    26    35
a9_k01  1840    12    30    21    29    30    31    37    16    23    29
a9_k01  1850     0    13    12    19    12    26    18    21    27    19
a9_k01  1860    30    22    18    25    25    29    29    34    29    24
a9_k01  1870    20    12    19    31    36    37    36    48    40    54
a9_k01  1880    47    41    31    26    15    38    28    37    35    46
a9_k01  1890    47    40    36    45    45    66    63    55    64    51
a9_k01  1900    68    61    54    36    62    63    46    42    56    58
a9_k01  1910    64    59    48    57    63    67    64    46    51    50
a9_k01  1920    98    52    41    55    66    49    55    24    49    65
a9_k01  1930    67    89    64    54    80    56    52    49    40    63
a9_k01  1940    58    61    67    52    78    93    77    44    85    42
a9_k01  1950    62    75    47    57    62    68    52    78    45    65
a9_k01  1960    41     6    43    48    17    20    47    31    40    33
a9_k01  1970    23    30    32    29    41    39    37    50    42    49
a9_k01  1980    37    47    51    28    31    23    25    37    37    27
a9_k01  1990    53    39    43    44    57    47    55    52    47    42
a9_k01  2000    54    60    48    51    60    67    77    62    77    48
a9_k01  2010   999
a9_k03  1688    59    32
a9_k03  1690    52    42    36    43    53    40    28    33    30    17
a9_k03  1700     9    31    12    25    25    34    27    32    42    42
a9_k03  1710    25    38    40    37    56    67    70    65    63    34
a9_k03  1720    10    27    40    38    41    50    49    51    34    55
a9_k03  1730    50    81    62    50    80    17    12    48    41    41
a9_k03  1740    48    39    63    38    33    36    20    31    34    41
a9_k03  1750    21    30    47    54    29    51    40    36    41    55
a9_k03  1760    48    48    46    24    40    44    40    46    37    41
a9_k03  1770    53    43    34    60    44    16    37    45    47    54
a9_k03  1780    43    68    39    35     9    17    41    35    23    32
a9_k03  1790    39    46    27    39    41    46    28    32    42    34
a9_k03  1800    34    37    37    56    33    38    30    35     0    35
a9_k03  1810    27    39    35     4    15    30    35    39    34    26
a9_k03  1820    26    32    37    34    40    36    21    36    28    29
a9_k03  1830    38    32    35    27    36    30    36    39    34    41
a9_k03  1840    14    45    30    32    28    29    39     9     4    15
a9_k03  1850     0     4     0     8     0    11    11    14    20    11
a9_k03  1860    20    14    20    18    32    30    33    32    18    18
a9_k03  1870    16    13    24    42    59    74    87    84    68    69
a9_k03  1880    58    53    50    39     7    32    33    37    50    60
a9_k03  1890    47    48    31    40    35    34    44    38    30    32
a9_k03  1900    50    65    58    50    76    75    68    50    73    69
a9_k03  1910    59    35    33    38    22    37    56    28    53    48
a9_k03  1920    60    32    54    64    72    69    71    42    59    57
a9_k03  1930    70    77    58    67    73    62    52    31    38    39
a9_k03  1940    45    59    68    69    66    76    70    46    86    40
a9_k03  1950    31    54    41    72    60    77    64    82    38    66
a9_k03  1960    51    19    71    64    40    74    64    75    81    75
a9_k03  1970    72    78    69    52    60    68    70    66    59    77
a9_k03  1980    64    74    65    46    67    53    52    54    41    61
a9_k03  1990    70    53    62    66    78    65   102    79   110    95
a9_k03  2000    94    80   106   113   113   113   109    94   116    80
a9_k03  2010   999
a9_k04  1522    60    57    12    54    33    74    68    93
a9_k04  1530   118    90    93    61    45    11     4    25    37    56
a9_k04  1540    52    71    55    62    53    43     0    45    24    30
a9_k04  1550    55    81    65    34    47    62    44    83    66    41
a9_k04  1560    48    58    32    48    49    69    57    46    49    38
a9_k04  1570    29    59    47    30    66    56    58    43    60    26
a9_k04  1580    39    20    66    76    76    42    57    57    61    12
a9_k04  1590    39    41    58    45    40    42    11    26    23    39
a9_k04  1600    56    32    20    21    41    34    29    54    55    55
a9_k04  1610    35    46    54    57    68    48    64    74    43    42
a9_k04  1620    41    40    40    45    25    32    31    22    32    32
a9_k04  1630    18    30    19    20    23    22    26    19    17    16
a9_k04  1640    34    20    21    15    21    16    16    15    18    24
a9_k04  1650     7    15     0    15    12    22    14    15     6    15
a9_k04  1660    17    22     0    19    17    15    11    19     2    20
a9_k04  1670    13    14    27    11    24     6     0     3     8    14
a9_k04  1680    10    17    11    20    13     7    16    18    16    11
a9_k04  1690    14     8     7    18    21    15     6    18    12     7
a9_k04  1700     5    17     5    10    14    20    17    25    28    29
a9_k04  1710    22    25    18    18    30    39    39    36    30    37
a9_k04  1720    14    15    34    21    22    31    28    26    17    23
a9_k04  1730    16    40    25    11    20    15    11    35    40    52
a9_k04  1740    46    37    39    29    26    23    19    38    49    43
a9_k04  1750    36    27    58    66    34    54    41    51    46    64
a9_k04  1760    46    72    52    17    48    47    53    51    41    58
a9_k04  1770    70    64    69    81    52    33    35    63    49    65
a9_k04  1780    57    78    56    45    12    26    48    43    23    41
a9_k04  1790    61    57    46    58    52    49    27    25    41    39
a9_k04  1800    36    39    52    84    49    55    71    78    20    36
a9_k04  1810    40    50    41    22    13    28    38    39    44    39
a9_k04  1820    35    59    53    53    63    56    54    53    62    61
a9_k04  1830    80    50    64    50    58    28    34    37    51    51
a9_k04  1840    38    51    26    46    57    59    55    30    48    45
a9_k04  1850     4    13    11    25    20    27    25    31    29    37
a9_k04  1860    40    34    21    20    43    36    19    26    13     9
a9_k04  1870    22    15    16    18    28    16    17    38    23    42
a9_k04  1880    55    39    30    29     6    33    25    27    32    40
a9_k04  1890    32    52    62    80    66    65    77    55    36    43
a9_k04  1900    61    70    39    28    61    68    47    48    64    68
a9_k04  1910    71    55    46    44    44    27    42    31    41    28
a9_k04  1920    52    49    60    65    72    65    70    40    55    60
a9_k04  1930    88    80    69    66    63    59    55    51    31    46
a9_k04  1940    45    49    57    55    71    72    56    30    73    41
a9_k04  1950    55    66    58    70    65    73    59    79    37    59
a9_k04  1960    48    16    42    47    36    42    50    37    55    53
a9_k04  1970    50    46    36    31    39    44    43    52    44    56
a9_k04  1980    47    64    59    49    49    47    50    65    50    47
a9_k04  1990    69    86    99    70    95    92   132    98    85    50
a9_k04  2000    82    71    88    94    91   100    98    98   110    65
a9_k04  2010   999
a9_k05  1582   110    91    98    66    63    79    81     8
a9_k05  1590    49    32    55    42    49    49    10    48    33    51
a9_k05  1600    64    42    42    29    47    50    48    57    59    77
a9_k05  1610    36    72    74    74   113    42    68    72    58    35
a9_k05  1620    39    46    32    43    23    37    27    15    37    43
a9_k05  1630    31    36    32    30    33    25    52    51    59    40
a9_k05  1640    59    28    42    31    35    47    48    43    52    71
a9_k05  1650    32    49     4    53    47    63    63    65    33    32
a9_k05  1660    47    53    25    32    47    50    66    64    32    52
a9_k05  1670    35    41    54    18    45    23    24    14    31    40
a9_k05  1680    50    60    59    80    60    41    48    61    72    41
a9_k05  1690    84    70    56    74    66    54    33    38    27    34
a9_k05  1700    24    28    10    25    35    36    35    40    59    67
a9_k05  1710    51    68    67    54   101   115    81    58    41    24
a9_k05  1720    19    25    45    44    50    61    44    58    42    57
a9_k05  1730    50    89    56    35    61    40    27    81    70    91
a9_k05  1740    76    58    69    30    30    38    19    50    49    71
a9_k05  1750    44    25    66    83    42    59    31    43    42    56
a9_k05  1760    32    56    42    21    32    52    60    69    47    54
a9_k05  1770    80    66    64    87    67    21    33    37    34    72
a9_k05  1780    53    61    42    40     4     6    15    15     3    13
a9_k05  1790    20    24    16    23    23    29    22    18    25    23
a9_k05  1800    34    39    38    56    46    40    47    57    29    41
a9_k05  1810    49    65    36    16    11    26    32    32    27    19
a9_k05  1820    21    30    24    35    35    33    29    29    37    32
a9_k05  1830    44    33    41    25    29    15    14    20    24    41
a9_k05  1840    13    26     9    26    33    25    28    13    25    22
a9_k05  1850     0     5     0    15     8    17    16    14    15    12
a9_k05  1860    21    20    13    13    21    21    18    24     9     5
a9_k05  1870    15     0    14    20    21    20    23    27    24    27
a9_k05  1880    26    23    10     7     0    18    10    13    17    21
a9_k05  1890    21    23    17    25    24    18    26    29    35    30
a9_k05  1900    37    53    53    32    59    53    27    28    30    36
a9_k05  1910    38    18    17    17    14    13    17    10    17    12
a9_k05  1920    17     8    16    26    23    20    18     3    13    19
a9_k05  1930    27    26    31    22    37    36    31    28    16    28
a9_k05  1940    31    33    34    21    31    37    21    16    36    19
a9_k05  1950    22    25    20    31    34    34    30    46    14    31
a9_k05  1960    16     5    29    30    20    24    25    26    27    25
a9_k05  1970    21    21    20    17    18    21    18    21    20    29
a9_k05  1980    24    24    24    16    28    15    21    23    23    24
a9_k05  1990    25    30    31    28    41    29    43    33    29    28
a9_k05  2000    29    33    39    45    35    43    40    39    41     7
a9_k05  2010   999
a9_k06  1517    82    78    69
a9_k06  1520    80    69    77    65    19    54    16    49    30    50
a9_k06  1530    53    54    44    17    14    25     0     5    12    24
a9_k06  1540    21    22     9    33    25    16     9     2    12     6
a9_k06  1550    12    18    15    13    11    14     8    21    20     7
a9_k06  1560    17    21     0    17    17    29    19    22    29    17
a9_k06  1570    14    19    17    18    27    26    31    23    37    24
a9_k06  1580    18    11    24    25    32    26    33    35    56    17
a9_k06  1590    30    26    34    16    25    30     0    22    12    20
a9_k06  1600    29    21    24    23    27    24    26    34    25    21
a9_k06  1610    14    19    21    22    34    16    21    27    18    13
a9_k06  1620    18    19    21    34    18    27    21    15    21    23
a9_k06  1630    22    24    32    21    22    19    32    23    23    12
a9_k06  1640    25    14    17    21    35    35    28    31    42    49
a9_k06  1650    29    23     0    15    15    35    31    15     9    13
a9_k06  1660    17     4     4    13    11    14    11    13     5     5
a9_k06  1670     2     9    17     6    13     8     5     4     6    12
a9_k06  1680    16    24    21    21    13    10    18    16    16     7
a9_k06  1690    12     4     9     7     5     2    10    13     8    14
a9_k06  1700     3    10     6     8     7    11    11    16    23    18
a9_k06  1710    11    14    15    15    19    17    21    23    22    16
a9_k06  1720     0     9    12     8     0    15    12    12     5    13
a9_k06  1730    15    29    21    13    13     0     0    18    19    22
a9_k06  1740    20    16    16     4     3     8     8    15    17    16
a9_k06  1750     5     5    16    19    14    17    13    14    10    17
a9_k06  1760    10    13     9     0    12    15    20    17    11    21
a9_k06  1770    28    20    15    30    13     0     8    12     5    20
a9_k06  1780    22    22    18    10    10     8    11    13     2    18
a9_k06  1790    19    15    14    14    15    15    13    15    20    16
a9_k06  1800    18    15    18    28    23    27    20    12    15    14
a9_k06  1810    23    26    16    10    12    15    23    21    13    12
a9_k06  1820     7    12    10    14    15    17    16    17    23    19
a9_k06  1830    26    16    20    17    19     8    10     9    12    15
a9_k06  1840    10    18    11    26    22    21    20     8    15    14
a9_k06  1850     0     8     0     9     0     4     5     4     3    10
a9_k06  1860    13     8     4    11    15    15    19    20    15     0
a9_k06  1870    15     5     9    20    14    18    18    28    17    25
a9_k06  1880    20    22    14     5     0    12     8    10    19    15
a9_k06  1890    19    17    15    26    26    24    27    24    24    23
a9_k06  1900    30    29    31    20    37    33    16    18    27    28
a9_k06  1910    23    13    20    17    18    24    15    11    22    24
a9_k06  1920    25    20    28    27    33    30    50    38    34    36
a9_k06  1930    38    54    50    49    43    42    48    43    36    44
a9_k06  1940    48    54    56    61    68    58    34    29    53    26
a9_k06  1950    21    28    32    42    35    43    33    52    33    45
a9_k06  1960    32    15    26    32    28    27    35    24    40    43
a9_k06  1970    32    37    29    32    31    32    34    39    44    52
a9_k06  1980    48    38    28    26    37    31    38    45    40    25
a9_k06  1990    41    39    37    34    53    41    62    41    58    61
a9_k06  2000    51    52    41    42    44    46    48    37    44    18
a9_k06  2010   999
a9_k07  1744    54    52    52    45    32    40
a9_k07  1750    35    22    55    56    55    74    62    64    36    51
a9_k07  1760    42    46    43    39    45    56    61    57    42    56
a9_k07  1770    65    67    57    72    63    41    34    43    28    55
a9_k07  1780    55    64    44    36    17    14    23    26    14    23
a9_k07  1790    29    24    27    33    34    36    31    27    45    36
a9_k07  1800    44    45    45    65    52    65    65    52    35    31
a9_k07  1810    44    52    46    24    18    28    37    29    21    19
a9_k07  1820    17    21    21    25    33    24    26    26    27    22
a9_k07  1830    25    31    39    36    40    28    25    24    22    27
a9_k07  1840    23    30    20    30    31    34    39    22    33    30
a9_k07  1850     7     7    10    12     9    14    13    20    25    24
a9_k07  1860    31    40    35    30    33    38    28    37    26    22
a9_k07  1870    30    12    23    43    48    38    36    37    30    35
a9_k07  1880    34    33    23    17     3    17     9    17    26    26
a9_k07  1890    23    30    25    34    36    40    38    29    29    29
a9_k07  1900    49    65    65    52    74    82    56    46    44    52
a9_k07  1910    34    26    28    30    22    24    32    20    28    26
a9_k07  1920    40    29    32    39    67    54    62    59    58    58
a9_k07  1930    62    86    54    76    84    73    71    99    52    76
a9_k07  1940    80    87    86    87    98   116    88    45   102    42
a9_k07  1950    49    62    50    63    51    66    44    72    44    60
a9_k07  1960    48    33    53    60    40    46    54    43    50    64
a9_k07  1970    60    63    58    49    66    64    68    77    66    77
a9_k07  1980    72    73    71    57    57    54    53    57    61    63
a9_k07  1990    67    71    78    73    95    78   105    86    86    72
a9_k07  2000    83    87    57    87    99    82    78    75    81    42
a9_k07  2010   999
a9_k08  1622    95   121    97   122    94    92    83    98
a9_k08  1630    61    72    67    52    77     0    68    66    87    50
a9_k08  1640    60     0    53     0    58    93    79    84    74    81
a9_k08  1650    23    47    16    56    30    47    47    39    30    30
a9_k08  1660    37    62    30    37    40    58    48    49    39    68
a9_k08  1670    64    46    68    32    51    44    41    40    48    41
a9_k08  1680    41    43    38    46    35    21    34    35    28    18
a9_k08  1690    30    24    11    23    28    32    22    25    26    30
a9_k08  1700    23    17    22    24    31    34    33    20    42    51
a9_k08  1710    28    35    36    38    54    55    53    48    43    40
a9_k08  1720    12    18    48    36    33    53    56    54    38    46
a9_k08  1730    44    45    33    24    51    28    26    40    40    40
a9_k08  1740    43    30    45    25    37    34    23    37    20    33
a9_k08  1750    18    16    28    41    16    49    19    29    31    36
a9_k08  1760    26    34    42    28    32    24    27    28    31    25
a9_k08  1770    42    24    30    49    31    21    21    37    22    26
a9_k08  1780    25    38    28    36    17    20    44    26    18    33
a9_k08  1790    32    38    30    32    26    24    18    18    28    18
a9_k08  1800    13    21    24    36    33    28    40    32    24    31
a9_k08  1810    33    27    29    27    31    25    20    21    16    17
a9_k08  1820    16    21    21    22    25    36    24    26    28    33
a9_k08  1830    27    28    28    13    13    26    24    25    28    27
a9_k08  1840    13    21     6    18    23    16    29     5    23    19
a9_k08  1850     6    15    13    18     5    18    24    26    20    12
a9_k08  1860    37    32    24    15    18    15    17    23    26    23
a9_k08  1870    26    17    15    15    21    18    20    20    16    24
a9_k08  1880    25    18    20    17     6    13    12    16    21    27
a9_k08  1890    26    17    17    15    19    21    28    30    29    26
a9_k08  1900    20    27    15     7    20    13     8     6     8    10
a9_k08  1910    13     4     2     2     8     6     5     3    10     8
a9_k08  1920     9     9    12    10    18    13    10    13    11    12
a9_k08  1930    14    16    14    15    11     6    11    10     4    13
a9_k08  1940    10    13    12    11    10    14    10     0    17    12
a9_k08  1950    15    14     9    12     9    11    10    12     7     7
a9_k08  1960    11     0    12    14    10    16    12     8    11    14
a9_k08  1970     7     7     7     5     8    10    10    14    11     9
a9_k08  1980     6    12     9     9    11    10     7     7     9    15
a9_k08  1990    14    14    11    12    16    18    20    16    11     6
a9_k08  2000    16    22    20    21    20    24    27    16    22     8
a9_k08  2010   999
a9_k09me1511    54    57    50    59    35    52    60    48    39
a9_k09me1520    61    88   101    85    31    95    72   131    82   127
a9_k09me1530   125   104    86    65    59    70    50    60    57    76
a9_k09me1540    66    81    53    75    71    58    56    93    78   105
a9_k09me1550   113   143   111    63    71    69    48    97    85    65
a9_k09me1560    65    85    56    78    76    93   105    86   107    74
a9_k09me1570    70    85    83    80   124    92   101    83   106   100
a9_k09me1580    91    49    81    85    94    73    64    56    82    19
a9_k09me1590    43    45    60    43    37    42    16    26    35    40
a9_k09me1600    59    49    38    37    60    57    50    65    57    58
a9_k09me1610    32    41    70    44    65    42    53    63    52    49
a9_k09me1620    41    51    39    45    29    34    37    23    42    51
a9_k09me1630    34    39    30    28    39    33    48    29    25    36
a9_k09me1640    57    29    46    35    46    45    32    26    46    62
a9_k09me1650    20    47     0    39    35    73    53    65    47    40
a9_k09me1660    43    75    40    37    54    56    48    63    43    54
a9_k09me1670    43    51    61    30    46    36    23    16    30    25
a9_k09me1680    31    42    39    57    47    44    28    52    52    39
a9_k09me1690    44    34    14    33    34    38    26    31    27    30
a9_k09me1700    25    34    15    20    32    40    29    37    42    35
a9_k09me1710    32    39    35    28    47    65    59    41    26    29
a9_k09me1720     8     5    33    16    24    30    29    28    23    28
a9_k09me1730    25    47    32    25    44    20    18    33    30    31
a9_k09me1740    32    30    36    27    35    37    26    33    39    36
a9_k09me1750    19    10    26    36    29    30    22    24    25    28
a9_k09me1760    27    44    37    25    27    39    31    25    19    14
a9_k09me1770    29    23    14    27    26    17    28    31    18    31
a9_k09me1780    27    39    20    15     3     9    21    17     7    17
a9_k09me1790    19    19    13    20    21    15    11    15    15    15
a9_k09me1800    19    18    18    28    19    23    13    19    10    15
a9_k09me1810    18    26    29    15     9     8    13    17    18    10
a9_k09me1820     8    17    13    15    14    16    15     6    11     2
a9_k09me1830    16    12    18    12    20     0     9    15     3    11
a9_k09me1840     7    16     4    10     9     7    20     0    11    14
a9_k09me1850     5     5    11    11     0     5     8     9     8     8
a9_k09me1860    14    12     9    10    12     7    15     9    12    10
a9_k09me1870    12     0    10    18    18    21    21    30    17    20
a9_k09me1880    13    14    12     2     0     6     9    10    16    17
a9_k09me1890    16    16    16    22    11    14    18    19    19    17
a9_k09me1900    16    17    10    14    28    19    14    20    20    23
a9_k09me1910    12    11    10     9    14    11    11     7    12     9
a9_k09me1920    24     6    12    16    20    14    18     0    12    16
a9_k09me1930    15    18    13     6    25    17    18    19    15    24
a9_k09me1940    29    29    30    30    39    39    30    24    35    21
a9_k09me1950    27    35    28    39    34    35    31    44    19    44
a9_k09me1960    34    19    42    42    35    36    35    25    34    35
a9_k09me1970    31    33    28    25    30    37    33    40    22    37
a9_k09me1980    36    38    30    20    35    23    29    25    29    27
a9_k09me1990    32    37    31    30    42    24    34    27    29    23
a9_k09me2000    31    38    37    37    42    39    39    31    40    26
a9_k09me2010   999
a9_k10  1620    61    63    61    66    55    49    81    59    73    74
a9_k10  1630    59    66    58    66    66    72    78    78    93    69
a9_k10  1640    98    62    66    57    82    94    74    71    95   114
a9_k10  1650    48    60    30    60    50    78    71    97    66    52
a9_k10  1660    59    77    46    47    53    59    79    70    70    69
a9_k10  1670    62    55    85    47    62    62    57    56    58    67
a9_k10  1680    64    73    75    79    57    42    50    60    72    53
a9_k10  1690    80    56    48    53    50    51    35    49    31    35
a9_k10  1700    22    40    31    37    43    46    50    51    64    64
a9_k10  1710    56    58    75    77    99   122   103    72    52    44
a9_k10  1720    10    18    43    33    29    55    82    44    31    47
a9_k10  1730    47    75    63    38    73    31    31    44    66    83
a9_k10  1740    62    54    68    54    66    47    23    46    61    55
a9_k10  1750    31    26    45    49    38    57    57    62    51    62
a9_k10  1760    59    62    67    33    42    57    57    60    42    48
a9_k10  1770    70    62    60    80    54    24    38    49    34    47
a9_k10  1780    31    69    60    55     7    33    38    26    19    15
a9_k10  1790    26    27    20    29    33    44    32    27    43    31
a9_k10  1800    40    36    43    57    45    51    60    61    48    60
a9_k10  1810    64    65    53    15    13    20    35    31    19    16
a9_k10  1820     7    21    22    19    25    24    21    18    29    32
a9_k10  1830    40    35    44    22    32    12    11    14    20    21
a9_k10  1840     8    29    10    17    26    24    33    16    25    27
a9_k10  1850     0     6     4    15     9    18    20    21    21    25
a9_k10  1860    35    32    38    27    33    34    35    36    25     0
a9_k10  1870    16     7    12    16    21    19    19    35    29    37
a9_k10  1880    40    41    38    23     0    18     5    11    18    26
a9_k10  1890    27    32    34    38    48    36    46    39    34    37
a9_k10  1900    43    48    43    26    46    50    30    26    35    42
a9_k10  1910    27    15    20    20    19    20    23    13    17    16
a9_k10  1920    24    15    24    27    32    25    37    16    11    19
a9_k10  1930    22    32    32    27    40    36    27    19    21    33
a9_k10  1940    34    40    39    32    38    45    31    22    41    20
a9_k10  1950    24    31    27    35    35    44    30    43    20    31
a9_k10  1960    34    17    29    55    29    29    24    28    31    25
a9_k10  1970    23    24    25    26    29    24    24    30    26    38
a9_k10  1980    31    39    34    24    30    24    28    26    34    30
a9_k10  1990    31    31    35    31    43    33    36    28    37    16
a9_k10  2000    23    32    34    31    31    36    42    28    34    19
a9_k10  2010   999
a9_k11  1523   191    89   210   172   218   157   190
a9_k11  1530   194   163   166   101    68   155   109   127   148   139
a9_k11  1540   138   149   118   130   149   107   100   123   106   105
a9_k11  1550   106   126   129    97    84    99    71   101    94    80
a9_k11  1560    87    81    64    94    68    93    88    70    96    84
a9_k11  1570    73    87    59    67    93    72    78    67    78    55
a9_k11  1580    61    47    74    69    56    56    56    53    52    20
a9_k11  1590    47    51    50    39    35    51    43    38    35    39
a9_k11  1600    52    34    22    27    42    35    35    41    35    35
a9_k11  1610    32    25    52    37    43    42    44    49    50    51
a9_k11  1620    37    31    31    36    30    29    30    19    35    34
a9_k11  1630    34    33    31    26    29    23    32    31    23    29
a9_k11  1640    37    19    34    28    34    46    34    42    47    47
a9_k11  1650    21    21    19    38    31    33    33    35    24    29
a9_k11  1660    25    46    15    19    29    28    29    20     9    21
a9_k11  1670    21    24    36    19    29    24    26    28    27    28
a9_k11  1680    30    46    33    38    38    25    35    38    39    26
a9_k11  1690    40    41    19    31    29    33    19    21    19    15
a9_k11  1700    14    28    22    26    24    35    27    31    36    32
a9_k11  1710    32    27    31    25    34    36    33    33    36    32
a9_k11  1720    25    23    35    39    28    37    28    38    36    42
a9_k11  1730    30    44    30    29    46    31    19    35    33    35
a9_k11  1740    27    23    27    23    25    25    26    27    29    32
a9_k11  1750    23    20    30    36    31    33    22    29    25    35
a9_k11  1760    25    30    37    26    30    39    41    41    24    34
a9_k11  1770    37    31    25    38    29    17    27    47    30    42
a9_k11  1780    30    38    27    22    17    24    27    34    18    23
a9_k11  1790    26    28    17    34    29    27    22    12    27    21
a9_k11  1800    24    26    22    28    25    27    35    23    19    22
a9_k11  1810    28    35    24    21    18    30    26    29    22    22
a9_k11  1820    21    29    24    33    31    32    24    27    28    27
a9_k11  1830    33    29    28    23    30    22    23    29    25    30
a9_k11  1840    28    35    19    26    28    23    30    16    28    24
a9_k11  1850    21    25    29    28    23    21    25    22    25    20
a9_k11  1860    26    21    23    21    24    27    21    24    23    30
a9_k11  1870    25    21    22    19    24    20    18    18    20    29
a9_k11  1880    25    32    21    22     7    27    24    24    30    35
a9_k11  1890    26    26    27    27    24    24    33    39    34    33
a9_k11  1900    38    44    30    27    40    47    33    30    28    37
a9_k11  1910    38    27    21    26    24    29    31    15    30    23
a9_k11  1920    32    20    32    30    43    30    32    31    32    31
a9_k11  1930    38    43    35    31    47    43    38    34    29    37
a9_k11  1940    31    34    31    36    37    35    39    37    36    29
a9_k11  1950    29    37    39    52    34    49    34    39    26    36
a9_k11  1960    30    27    51    46    38    33    43    37    50    55
a9_k11  1970    32    34    28    29    25    20    26    19    31    32
a9_k11  1980    30    33    36    29    28    29    34    33    34    30
a9_k11  1990    33    35    43    36    42    23    37    38    30    29
a9_k11  2000    29    36    35    48    41    43    36    32    44    30
a9_k11  2010   999
a9_k12b 1836    16    23    26    35
a9_k12b 1840    22    33    22    39    43    36    47    17    20    31
a9_k12b 1850    11    18    18    28    25    50    55    69    65    82
a9_k12b 1860   109    94    68    40    45    39    42    45    28    21
a9_k12b 1870    26    18    15    25    22    25    22    32    35    39
a9_k12b 1880    47    37    32    41    21    43    30    35    41    50
a9_k12b 1890    35    38    33    36    26    24    47    31    46    27
a9_k12b 1900    52    55    47    28    49    52    32    25    34    45
a9_k12b 1910    45    21    30    25    23    32    33    12    31    26
a9_k12b 1920    38    20    22    27    31    20    34    16    32    35
a9_k12b 1930    46    51    44    38    54    55    49    51    39    57
a9_k12b 1940    43    63    57    64    71    71    47    35    57    34
a9_k12b 1950    34    42    33    53    34    55    30    50    17    34
a9_k12b 1960    27    10    42    48    36    38    35    38    42    38
a9_k12b 1970    30    37    29    28    39    45    38    37    46    61
a9_k12b 1980    56    59    52    34    45    37    41    42    42    39
a9_k12b 1990    49    45    43    44    62    47    64    62    73    64
a9_k12b 2000    60    60    64    67    69    63    80    63    78    41
a9_k12b 2010   999
a9_k13  1519   147
a9_k13  1520   200   169   165   145    84   136    88   103   113   133
a9_k13  1530   137   111    99    49    48    51    38    57    52    67
a9_k13  1540    68    68    66    79    89    73    71    96    89   115
a9_k13  1550   127   122   102    90    64    78    68    89    69    69
a9_k13  1560    64    52    46    86    89    99   112    88    93    76
a9_k13  1570    70   118    93    84   119    74    73    65    80    82
a9_k13  1580    81    53    72    77    85    79    72    62    72    25
a9_k13  1590    51    41    58    36    37    41    44    54    40    51
a9_k13  1600    72    43    29    34    53    57    60    66    64    74
a9_k13  1610    49    44    73    70    74    47    61    66    63    61
a9_k13  1620    42    30    38    54    31    31    48    28    43    51
a9_k13  1630    39    36    22    23    29    19    35    44    50    43
a9_k13  1640    46    29    37    23    39    42    32    32    48    49
a9_k13  1650     0    18     8    19    13    22    20    16    12    10
a9_k13  1660    12    18    11    13    22    21    27    20    19    22
a9_k13  1670    22    20    28    15    27    18    21    20    20    19
a9_k13  1680    31    28    26    38    35    25    25    25    28    18
a9_k13  1690    31    23    10    18    24    23    18    14    19    10
a9_k13  1700     0    13     0    13     9     9     9    10    14    13
a9_k13  1710    11     9    11     7    17    14    14    13    15    11
a9_k13  1720    13     8    14    10    12    14    19    24    14    18
a9_k13  1730    17    28    24    17    35    20    15    26    32    26
a9_k13  1740    20    23    25    18    26    31    30    29    43    30
a9_k13  1750    25    23    28    34    17    25    23    27    27    37
a9_k13  1760    22    20    24    21    18    17    29    26    25    27
a9_k13  1770    29    25    20    21    23    13    18    29    21    28
a9_k13  1780    27    22    17    25     4    12    20    17    11    15
a9_k13  1790    16    25    16    20    22    18    12    20    19    20
a9_k13  1800    15    17    20    31    19    25    23    24    13    22
a9_k13  1810    22    26    23     6     5    11    15    16    19    16
a9_k13  1820    11    14    10    13    15    16    16    18    15    19
a9_k13  1830    26    18    22    16    11     5     2     5    10    10
a9_k13  1840     0     5     0     7    12     8    12     7    10     8
a9_k13  1850     0     9     6    10     2     7     7     7     9     8
a9_k13  1860    10     7     8     8    10    13    11     9    10     0
a9_k13  1870     6     0     7     8    15    18    11    16    16    19
a9_k13  1880    15    16    12    13     3     7     0     7    10    12
a9_k13  1890    14    13    12    17    11    15    14    20    18    17
a9_k13  1900    20    21    17    13    20    19    15    15    14    18
a9_k13  1910    18    14    13    13    16    10     8     4    13    10
a9_k13  1920    16    11    14    15    16    15    25    12    18    22
a9_k13  1930    21    25    25    20    22    26    19    18    16    22
a9_k13  1940    20    23    22    18    27    27    27    15    27    16
a9_k13  1950    27    23    17    23    15    24    25    28    14    28
a9_k13  1960    16    10    27    24    19    22    25    25    30    24
a9_k13  1970    14    23    18    14    18    20    16    19    19    22
a9_k13  1980    22    26    23    20    20    18    17    19    20    18
a9_k13  1990    21    23    25    24    29    27    35    28    47    25
a9_k13  2000    35    33    35    32    29    25    29    17    28    20
a9_k13  2010   999
a9_k14  1720    28    39    56    52    54    81   105   106    97   106
a9_k14  1730    81   127   107    83    99   109   104   121   109   107
a9_k14  1740   105    77    82    67    75    71    72    90    93   113
a9_k14  1750    99    64   104   112   100   100    68    79    63    73
a9_k14  1760    53    77    73    47    52    71    70    68    48    59
a9_k14  1770    57    47    51    59    38    34    47    60    37    54
a9_k14  1780    53    68    47    41    25    23    48    38    20    26
a9_k14  1790    35    33    21    31    24    42    34    30    49    34
a9_k14  1800    36    29    25    46    39    44    45    42    41    47
a9_k14  1810    57    50    67    39    29    36    50    45    32    18
a9_k14  1820    16    24    27    37    40    39    37    38    43    47
a9_k14  1830    43    32    37    38    42    16    19    23    31    33
a9_k14  1840    23    29    18    26    40    37    39    20    28    21
a9_k14  1850    16     8    15    17    24    18    30    23    25    22
a9_k14  1860    33    25    26    16    26    28    25    33    28    27
a9_k14  1870    28    18    18    26    29    34    23    31    24    33
a9_k14  1880    35    34    27    27     7    23    27    30    33    31
a9_k14  1890    31    19    26    27    27    26    28    35    38    37
a9_k14  1900    45    58    48    42    63    54    44    39    43    52
a9_k14  1910    47    39    38    42    29    25    33    14    33    29
a9_k14  1920    43    31    39    43    46    40    44    31    33    33
a9_k14  1930    40    58    44    40    45    56    40    37    27    50
a9_k14  1940    56    62    63    58    80    79    62    50    60    47
a9_k14  1950    55    62    53    74    55    66    59    77    55    61
a9_k14  1960    53    40    61    79    63    69    76    72    91    96
a9_k14  1970    83    78    61    56    61    66    62    60    55    65
a9_k14  1980    59    66    54    47    61    46    45    41    40    42
a9_k14  1990    39    42    47    45    45    44    56    54    61    47
a9_k14  2000    51    69    76    76    79    67    73    70    74    62
a9_k14  2010   999
a9_k15  1712    24    14    31    37    22    16    22    19
a9_k15  1720    31     9    20    15    12    26    26    23     0    32
a9_k15  1730    21    34    19    15    39     7     8    28    25    30
a9_k15  1740    17    13    19    12    18    16     8    25    18    20
a9_k15  1750     7     0    13    17    19    23    12    16    12    21
a9_k15  1760    16    17    17     3    21    28    34    18    10    18
a9_k15  1770    19    17     9    19    12     0    11    16    19    22
a9_k15  1780     8    20    13    24     0     9    15    17     0     6
a9_k15  1790     8    26     6    11    16    23    10     8     9     8
a9_k15  1800    11    19    13    21    17    10    14    20     9    11
a9_k15  1810    29    24    23     7     0    14    22    14    25    12
a9_k15  1820     6    16    20    23    25    10     7    12    20    28
a9_k15  1830    30    20    31    12    32    15    18    19    14    29
a9_k15  1840     3    30    14    16    30    15    38     0    20    23
a9_k15  1850     0     7     0    21     3    22    18    13    15    18
a9_k15  1860    32    18    12    12    26    19    20    25    12    10
a9_k15  1870    15     5    11    23    33    23    28    46    28    34
a9_k15  1880    25    23    14    13     0    23    15    17    21    30
a9_k15  1890    23    30    25    37    29    22    42    28    30    28
a9_k15  1900    47    53    38    24    52    52    26    27    41    43
a9_k15  1910    30    19    33    38    43    32    64    20    47    25
a9_k15  1920    62     4    26    44    47    29    41    12    23    35
a9_k15  1930    39    43    42    22    60    54    50    28    21    56
a9_k15  1940    52    62    60    41    41    64    47    25    61    28
a9_k15  1950    54    68    40    69    58    65    47    78    17    61
a9_k15  1960    44    11    50    77    26    51    54    59    48    69
a9_k15  1970    42    53    41    43    50    64    48    57    66    81
a9_k15  1980    38    68    81    41    61    43    45    66    48    58
a9_k15  1990    68    77    98    56    92    60   127    86   127    76
a9_k15  2000    73    87    78    88   116   112   118   102    98    58
a9_k15  2010   999
a9_k16  1601    18    33    22    48    52    67    60    37    38
a9_k16  1610    36    48    51    51    80    68    78    79    73    70
a9_k16  1620    52    54    49    55    31    20    40    21    40    51
a9_k16  1630    41    37    32    28    32    15    38    43    53    48
a9_k16  1640    70    34    36    31    52    48    44    42    45    58
a9_k16  1650    15    31    16    34    32    35    33    32    22    16
a9_k16  1660    28    24     5    15    29    26    20    24    15    18
a9_k16  1670    19    25    40    14    29    22    17    25    25    24
a9_k16  1680    26    26    20    20    15    11    26    24    17    11
a9_k16  1690    17     7     6    15    17    20    19    16     9    19
a9_k16  1700     0     9     0     9     8    13    13    10    18    16
a9_k16  1710    16    12    14     7    17    18    19    16    13    11
a9_k16  1720     0    18    19    16    14    20    23    23    10    23
a9_k16  1730    26    38    24    17    34    21    14    34    27    30
a9_k16  1740    26    24    21    13    23    21     7    24    23    26
a9_k16  1750    14    13    24    30    16    26    12    21    19    25
a9_k16  1760    20    21    20    10    17    23    25    20     9    20
a9_k16  1770    21    11    21    24    12     8    10    26    17    26
a9_k16  1780    27    37    19    22     0     0    22    11     6    12
a9_k16  1790    14    16    14    22    19    24    17    13    18    14
a9_k16  1800    18    14    18    18    19    26    23    23    18    20
a9_k16  1810    21    24    19    14     3    20    19    22    23    12
a9_k16  1820    14    17    20    25    24    25    24    30    32    33
a9_k16  1830    42    26    19    15    15    15    19    19    21    26
a9_k16  1840    12    21    13    16    28    22    28    11    18    22
a9_k16  1850     0    13     0    14     4    18    11    13    18    16
a9_k16  1860    29    17    19    12    18    15    18    27    25    10
a9_k16  1870    18     8    18    26    30    26    28    39    29    30
a9_k16  1880    33    33    19    20     8    15    20    22    22    23
a9_k16  1890    22    26    25    37    33    31    52    49    43    46
a9_k16  1900    49    54    48    31    59    51    38    27    38    42
a9_k16  1910    30    21    24    28    30    20    28    13    23    21
a9_k16  1920    29    14    25    29    37    33    31    18    24    25
a9_k16  1930    46    51    48    27    44    34    42    24    26    27
a9_k16  1940    29    35    32    28    30    47    35    26    50    27
a9_k16  1950    26    35    27    36    41    49    34    50    27    38
a9_k16  1960    25     9    42    40    29    30    34    29    34    29
a9_k16  1970    22    35    18    23    37    26    27    34    29    37
a9_k16  1980    36    40    42    32    36    27    28    36    37    32
a9_k16  1990    37    36    44    39    48    29    63    43    49    40
a9_k16  2000    58    67    55    60    56    60    61    48    54    32
a9_k16  2010   999
K_02b   1659    50
K_02b   1660    65    65    42    39    39    65    98    69    65   118
K_02b   1670    69   113   101    63    92    41    78    67    75    65
K_02b   1680    62    88    71    68    75    54    74    70    54    53
K_02b   1690    96    68    64    74    67    66    34    45    30    17
K_02b   1700    20    37    33    54    52    59    50    68    93    87
K_02b   1710    63    84   118   101    69    80    48    57    47    54
K_02b   1720    80    72    92    67    49    51    65    56    64    68
K_02b   1730    65   104    69    73    93    63    57    70    88    77
K_02b   1740    51    53    64    53    56    55    50    56    64    44
K_02b   1750    25     7    27    50    35    45    42    56    49    45
K_02b   1760    45    56    75    53    41    63    53    53    38    53
K_02b   1770    76    57    41    48    44    35    30    41    26    46
K_02b   1780    35    41    32    15    11    14    34    29    13    14
K_02b   1790    26    20    19    31    33    34    36    32    40    29
K_02b   1800    27    39    41    58    39    33    39    26    35    30
K_02b   1810    47    46     9     6    11    16    19    23    22    23
K_02b   1820    23    29    17    18    24    19    26    31    39    28
K_02b   1830    39    34    37    32    33    19    17    26    37    27
K_02b   1840    17    28    21    27    33    39    41    13    32    21
K_02b   1850    20    22    26    27    14    14    20    21    21    17
K_02b   1860    22    15    18    14    30    20    19    29    22    18
K_02b   1870    21    18    19    19     9    12    16    22    15    24
K_02b   1880    22    16    17    18     8    16    12    13    25    14
K_02b   1890    15    27     9    19    15    18     9    18    20    25
K_02b   1900    17    14    18    17    21    11     9    12    18    23
K_02b   1910     9    14    16    14     9    16    24    17    24    21
K_02b   1920    31    27    17    18    15    14    21    15    21    29
K_02b   1930    26    29    19    22    33    35    27    24    23    29
K_02b   1940    29    24    17    21    43    40    31    26    36    26
K_02b   1950    27    41    25    25    23    24    18    22    19    33
K_02b   1960    30    24    30    29    21    30    28    16    28    28
K_02b   1970    25    34    25    28    24    20    19    30    22    25
K_02b   1980    16    32    28    21    32    27    35    37    31    39
K_02b   1990    32    28    30    25    40    37    44    38    49    26
K_02b   2000    39    36    25    20    31    39    31   999
K_03me  1661    57    23    27    37    80    99   103    90   119
K_03me  1670    65   136   148    64   126    59    57    62    70    44
K_03me  1680    45    81    92    95    74    43    63    64    22    25
K_03me  1690    54    74    43    38    33    46    33    28    16     3
K_03me  1700     7    20    14    29    21    29    25    41    57    56
K_03me  1710    32    37    43    40    32    54    32    33    34    39
K_03me  1720    50    41    53    49    35    65    60    41    23    40
K_03me  1730    40    58    53    53    91    49    31    62    58    62
K_03me  1740    47    44    64    44    43    41    29    46    47    37
K_03me  1750    24     2    22    30    23    37    26    36    25    33
K_03me  1760    33    37    46    48    37    57    53    43    21    31
K_03me  1770    44    37    30    52    35    21    25    38    34    49
K_03me  1780    41    50    40    17    12    14    31    32    10    18
K_03me  1790    23    23    25    20    22    24    21    14    21    20
K_03me  1800    24    23    28    49    40    41    39    30    36    34
K_03me  1810    46    46    15     0     9    20    18    25    21    22
K_03me  1820    16    21    16    18    23    18    23    22    34    27
K_03me  1830    31    30    29    24    27    19    22    25    27    26
K_03me  1840    16    25    19    22    23    32    32    12    20     6
K_03me  1850    10    10    14    16    11    10    13    15    18    13
K_03me  1860    21    16    16    13    19    25    17    25    23    27
K_03me  1870    24    26    27    29    10    13    20    27    18    19
K_03me  1880    19    19    14    15     7    12    14    15    19    15
K_03me  1890    18    22    12    20    17    19    14    16    21    23
K_03me  1900    18    13    18    17    26    22    17    16    29    29
K_03me  1910    10    10    12    17    17    23    28    19    22    19
K_03me  1920    30    24    21    20    20    14    21    13    23    24
K_03me  1930    28    31    19    20    28    33    26    19    17    25
K_03me  1940    24    19    15    18    27    29    22    20    26    15
K_03me  1950    22    29    16    21    17    21    15    22    16    34
K_03me  1960    23    19    31    28    25    34    27    13    33    28
K_03me  1970    27    34    27    30    34    22    25    35    29    25
K_03me  1980    17    30    26    22    32    28    39    48    29    34
K_03me  1990    31    33    34    27    44    32    48    31    32    26
K_03me  2000    32    35    23    28    36    39    28   999
K_04b   1726   127   109    88    99
K_04b   1730   110   129    98   128   157   137   120   127   112   140
K_04b   1740   134   109   126    95    92    77    53    68    63    70
K_04b   1750    54    19    52    72    60    79    90   103    74    81
K_04b   1760    78   100   109   101    85   101    73    61    45    57
K_04b   1770    78    69    51    71    48    34    37    54    38    60
K_04b   1780    53    61    72    38    20    23    60    61    25    51
K_04b   1790    50    45    41    31    37    40    29    21    41    38
K_04b   1800    38    43    42    61    49    54    58    32    46    34
K_04b   1810    55    66    25     8    28    42    59    61    71    60
K_04b   1820    52    53    30    33    48    35    28    45    62    52
K_04b   1830    62    52    50    61    46    18    40    53    40    50
K_04b   1840    27    50    27    30    38    48    46     8    21    23
K_04b   1850    22    22    25    31    15    16    24    28    27    21
K_04b   1860    33    24    14    13    30    34    27    34    33    32
K_04b   1870    30    27    24    27    19     3    29    34    17    26
K_04b   1880    25    23    21    20    11    33    25    28    50    28
K_04b   1890    29    41    31    28    24    23    35    32    32    39
K_04b   1900    34    31    36    28    43    32    22    38    41    55
K_04b   1910    23     9    21    29    22    28    35    27    27    35
K_04b   1920    48    35    43    38    39    25    30    20    35    49
K_04b   1930    45    49    27    31    45    42    30    38    29    45
K_04b   1940    38    32     4    25    38    38    34    33    47    39
K_04b   1950    47    52    31    50    31    43    29    40    20    58
K_04b   1960    43    25    38    33    38    49    49    28    55    52
K_04b   1970    47    53    38    30    32    33    33    41    43    48
K_04b   1980    38    65    58    42    57    53    53    46    37    44
K_04b   1990    42    43    50    45    61    45    47    52    56    31
K_04b   2000    38    53    35    32    51    54    49   999
K_05a   1575    30    43    44    53    25
K_05a   1580    32    21    33    37    24    21    34    38    42    12
K_05a   1590    18    27    35    24    25    31    32    28    21    27
K_05a   1600    32    16    24    32    39    36    35    32    33    37
K_05a   1610    22    21    45    25    32    33    45    32    10    15
K_05a   1620    25    32    29    37    22    20    27    17    27    22
K_05a   1630    29    28    22    27    32    26    27    21    25    19
K_05a   1640    34    25    25    26    35    16    10    16    17    22
K_05a   1650    12    20     7    12    17    20    29    22    13    12
K_05a   1660    16    15     5    11    20    28    22    27    17    18
K_05a   1670    13    13    25    13    19    14    13    15    18    17
K_05a   1680    18    31    20    20    30    24    26    37    22    19
K_05a   1690    22    20    21    12     9     9     7    22    13     0
K_05a   1700     9    22    16    22    13    16    20    16    21    17
K_05a   1710    10    14    16    14    16     7    11    12    18    15
K_05a   1720    19    15    15    15    14    15    15    11     0    17
K_05a   1730    15    27    18    17    28     3     7    24    20    16
K_05a   1740     8     4    10    11    11    15     6    13    12    16
K_05a   1750     5     0    10    12     9    17    11     9    10    11
K_05a   1760    11    20    19    11     9    13     8    10     8    14
K_05a   1770    15     9     6    10     8     3     5    10    13    18
K_05a   1780    15    17     4    10     2     4    14    16    14    19
K_05a   1790    18    13     5    10    12     7    10     8    14     9
K_05a   1800    10    11    11    16    13    14    10     8     9     7
K_05a   1810    14    11     4     0     9     8    10     8    14    10
K_05a   1820     8    15    10    10    10     9     8    12    14    16
K_05a   1830    19    11    16    21    26    16    16    21    19    26
K_05a   1840    20    33    14    18    28    19    22     9    24    16
K_05a   1850     8    21    27    26    13    19    18    22    24    13
K_05a   1860    24    25    22    24    32    25    23    27    20    23
K_05a   1870    20    13    29    22    14     6    16    18     8    12
K_05a   1880    14    12    10    15     7    10    14    12    20    14
K_05a   1890    15    23    13     8    10     8    11    12    12    12
K_05a   1900    10     2    12    14    16    11     3     3    14     9
K_05a   1910     1     3     8     6    11    15     6     7    14    12
K_05a   1920    19    11    16    12    16    10    12    10    19    19
K_05a   1930    20    22    10    10    19    14     9    11     5    15
K_05a   1940     6    11     0    15    13    16     9    13    16    13
K_05a   1950    12    16     7    13    14    16    15    16     0    23
K_05a   1960    12     6    21     9    13    24    20     6    22    21
K_05a   1970    15    17    11    13    14    12    13    28    21    16
K_05a   1980    14    21    17     7    16    17    17    26    13    14
K_05a   1990    18    15    22    16    24    15    19    15    14     7
K_05a   2000    14    17     6    14    13    23   999
K_06me  1567    82   104    75
K_06me  1570    63    69    61    56    72    65    66    42    74    47
K_06me  1580    53    21    46    45    44    67    56    44    60    18
K_06me  1590    32    38    54    37    31    33    34    31    27    27
K_06me  1600    33    24    24    25    38    42    35    37    37    57
K_06me  1610    43    36    60    48    62    49    44    79    49    48
K_06me  1620    50    52    44    42    27    38    53    19    35    40
K_06me  1630    40    43    43    28    43    50    68    47    41    43
K_06me  1640    61    40    34    30    50    29     0    23    30    45
K_06me  1650    23    22    12    30    17    41    30    41    23    13
K_06me  1660    26    22     2    22    28    28    33    35    19    30
K_06me  1670    30    35    48    29    34    28    26    32    33    29
K_06me  1680    29    40    33    42    40    27    35    37    27    10
K_06me  1690    31    33    32    18    25    23    21    22     9     1
K_06me  1700     5    25    14    20    19    29    22    26    30    28
K_06me  1710    22    20    20    20    25    23    16    23    31    27
K_06me  1720    30    26    31    27    20    35    34    23    18    32
K_06me  1730    25    54    37    30    44    39    24    36    39    44
K_06me  1740    43    37    46    26    37    47    34    28    40    38
K_06me  1750    27    35    37    40    38    31    27    31    33    31
K_06me  1760    25    37    42    36    31    40    34    33    22    17
K_06me  1770    21    29    20    33    17     8    16    23    20    26
K_06me  1780    24    27    27    16     6     8    26    24     4    10
K_06me  1790    13    21    13    19    20    17    23    16    21    17
K_06me  1800    21    12    20    31    29    30    30    23    31    23
K_06me  1810    29    35    21     3     0    22    17    20    21    16
K_06me  1820    15    20    22    28    20    20    18    20    29    27
K_06me  1830    35    32    28    18    21    14    24    28    32    33
K_06me  1840    17    33    18    25    35    39    43    20    30    17
K_06me  1850     8    20    20    26    13    21    23    31    26    29
K_06me  1860    38    32    29    25    33    29    28    35    29    25
K_06me  1870     7    22    24    26    15     0    19    26    24    32
K_06me  1880    35    30    34    36    14    26    24    32    41    43
K_06me  1890    35    38    36    42    41    34    43    51    44    48
K_06me  1900    60    34    40    34    48    38    22    24    26    33
K_06me  1910    34    20    21    24    30    40    44    31    31    41
K_06me  1920    68    43    44    51    72    44    45    22    66    52
K_06me  1930    46    65    47    30    41    51    34    33    29    36
K_06me  1940    42    45    13    29    44    48    39    23    36    30
K_06me  1950    35    50    42    41    31    25    14    29     5    26
K_06me  1960    24     9    33    26    30    41    42    24    45    40
K_06me  1970    30    43    33    24    29    33    45    46    45    45
K_06me  1980    49    57    52    39    36    34    49    48    27    36
K_06me  1990    34    37    35    38    49    42    42    45    53    48
K_06me  2000    64    67    46    41    67    59    55    47   999
K_07c   1536    28    47    62    82
K_07c   1540    66    80    66    69    73    77    60    91    78    74
K_07c   1550    36    33    40    28    40    58    42    96    67    69
K_07c   1560    73    51    63    63    64    69    91    67    83    81
K_07c   1570    71    84    79    92   128    84    82    58    79    46
K_07c   1580    57    40    70    55    40    36    55    52    62    20
K_07c   1590    37    56    66    51    55    67    67    72    58    69
K_07c   1600    87    62    73    69    77    71    56    76    79    97
K_07c   1610    52    60    79    52    61    63    61    65    44    55
K_07c   1620    48    55    45    51    30    43    44    14    36    48
K_07c   1630    44    41    55    40    67    73    64    48    41    40
K_07c   1640    55    34    41    33    57    27     0    21    26    28
K_07c   1650    16    21     5    16    17    31    28    29    19    25
K_07c   1660    23    18     9    17    23    23    23    25    15    18
K_07c   1670     6    29    39    31    46    36    39    47    53    40
K_07c   1680    38    50    46    53    62    42    63    71    57    26
K_07c   1690    46    37    50    36    43    32    40    23     5     0
K_07c   1700     7    16    10    15    12    19    18    26    28    26
K_07c   1710    23    22    24    25    24    21    13    21    34    38
K_07c   1720    40    33    39    35    22    34    33    24    25    36
K_07c   1730    41    58    45    33    38    22    18    31    33    42
K_07c   1740    35    29    48    37    37    37    25    42    41    34
K_07c   1750    15     0    19    20    13    32    20    26    22    27
K_07c   1760    23    34    38    31    31    38    32    23    19    23
K_07c   1770    26    20    18    28    17     6    18    21    21    26
K_07c   1780    23    33    31    21    13    21    52    57     0    31
K_07c   1790    37    34    22    17    20    14    14    15    24    19
K_07c   1800    18    21    28    36    26    28    26    13    25    20
K_07c   1810    29    33    20     0     0    23    16     7    13     7
K_07c   1820     9    15    10    12    16    15    10    17    22    24
K_07c   1830    28    30    35    29    21     6    17    13    15    24
K_07c   1840    10    34    18    22    26    27    25     6    23    17
K_07c   1850    17    25    25    24    21    23    26    24    23    21
K_07c   1860    28    23    29    21    33    29    33    42    27    24
K_07c   1870    25    38    26    25    20     0    17    14     7    14
K_07c   1880    16    21    17    14     4    10     8    16    22    21
K_07c   1890    28    35    14    14    18    19    22    29    31    24
K_07c   1900    22    12    16    15    36    19    20    22    43    40
K_07c   1910    28    14    26    29    36    26    29    24    29    28
K_07c   1920    50    42    37    33    36    30    32    29    45    43
K_07c   1930    43    45    29    31    51    45    35    39    35    41
K_07c   1940    34    33    10    18    27    32    30    31    48    32
K_07c   1950    40    48    37    45    34    46    24    31     9    31
K_07c   1960    31    14    35    29    26    31    37    31    47    42
K_07c   1970    39    41    32    31    24    26    35    44    46    40
K_07c   1980    32    40    36    28    38    30    44    43    30    42
K_07c   1990    34    33    30    32    42    38    35    34    37    23
K_07c   2000    29    37    24    20    25    30    34   999
K_08a   1499    45
K_08a   1500    67    25    56    42    50    35    49    51    50    43
K_08a   1510    63    40    28    36    41    32    37    34    33    29
K_08a   1520    45    36    58    50     8    61    25    55    30    60
K_08a   1530    48    45    33    29    31    43     5    18    26    26
K_08a   1540    28    28    17    30    32    26    28    35    40    30
K_08a   1550    38    41    35    25    27    31    32    44    42    39
K_08a   1560    40    47    14    36    26    32    33    34    37    18
K_08a   1570    10    28    24    26    51    41    36    36    53    40
K_08a   1580    43    12    39    46    30    34    34    40    46    19
K_08a   1590    21    24    40    26    25    31    36    24    20    25
K_08a   1600    25     8    18     8    21    29    29    31    22    34
K_08a   1610    18    22    38    29    34    21    35    43    29    32
K_08a   1620    26    32    39    37    26    39    36    16    33    42
K_08a   1630    31    42    37    33    34    45    51    41    29    23
K_08a   1640    48    28    22    17    37    25     0     7    18    20
K_08a   1650     9    21     6    25    14    30    23    25    19    22
K_08a   1660    26    31     8    16    26    25    26    36    23    28
K_08a   1670    22    24    37    18    30    21    16    18    24    26
K_08a   1680    20    27    29    40    28    18    20    28    23    10
K_08a   1690    23    23    13    17    23    18    13    14    12     0
K_08a   1700     2    19    16    21    15    22    18    23    32    22
K_08a   1710    16    22    17    14    26    14    13    14    19    17
K_08a   1720    24    24    28    18    14    24    25    21     5    20
K_08a   1730    15    29    23    13    28    22    14    32    28    31
K_08a   1740    34    26    33    26    36    27    18    28    22    24
K_08a   1750    10     0    18    19    14    26    22    17    19    23
K_08a   1760    18    27    36    26    30    43    37    35    18    19
K_08a   1770    32    29    23    37    21    15    26    37    24    40
K_08a   1780    38    45    25    20    14    16    37    25    12    19
K_08a   1790    24    36    20    18    23    22    15    27    26    18
K_08a   1800    21    20    25    36    27    34    28    21    22    16
K_08a   1810    31    31    21     0     0    21    20    23    17     9
K_08a   1820    13    17    12    22    20    19    16    23    27    27
K_08a   1830    32    24    25    24    15    10    15    19    15    29
K_08a   1840    11    29    22    21    26    27    33    13    29    13
K_08a   1850     6    17    12    19     9    10    18    19    15    17
K_08a   1860    28    16    17    18    24    27    21    29    24    26
K_08a   1870    19    20    19    30     8     0    17    24    12    17
K_08a   1880    17    19    15    19     5    20    22    30    40    43
K_08a   1890    31    30    20    27    31    26    38    42    51    40
K_08a   1900    26     3    24    19    32    29    17    24    37    35
K_08a   1910    23     7    12    17    16    17    25    16    20    24
K_08a   1920    45    36    37    29    41    32    38    14    39    35
K_08a   1930    45    48    33    24    38    34    29    24    24    34
K_08a   1940    40    27     4    27    25    33    28    22    27    26
K_08a   1950    22    27    28    33    14    32    21    27    16    31
K_08a   1960    22    11    26    28    34    38    47    24    49    46
K_08a   1970    43    44    32    23    38    19    23    31    44    39
K_08a   1980    30    35    40    29    35    32    25    33    19    27
K_08a   1990    32    29    29    34    43    35    34    56    55    30
K_08a   2000    41    41    35    27    42    40    38   999
K_09me  1522    80    94    22   127    27    75    55    85
K_09me  1530    65    71    43    20    24    56     5    16    30    42
K_09me  1540    41    49    21    47    71    58    49    84    74    65
K_09me  1550    36    42    43    28    24    17    21    41    37    36
K_09me  1560    42    48    13    44    36    42    43    33    45    16
K_09me  1570     9    34    23    27    61    48    50    49    72    43
K_09me  1580    45    12    51    42    28    28    34    51    52    10
K_09me  1590    13    25    59    23    25    38    52    42    20    34
K_09me  1600    37    12    22    11    39    40    45    47    41    63
K_09me  1610    25    35    72    32    41    20    41    46    32    35
K_09me  1620    33    54    50    59    29    43    51    14    35    48
K_09me  1630    30    46    45    21    29    37    50    28    22     5
K_09me  1640    43    22    19     8    35    15     5     7     8    15
K_09me  1650     3    14     0    23     6    27    15    19     3     9
K_09me  1660    12     6     0     2     8     3     9     8     2    11
K_09me  1670     7    13    15     4    16     3     4     2     8     9
K_09me  1680     7    18    12    16    11     8    24    25    16     9
K_09me  1690    23     8     6     6    15     8     6     6     7     2
K_09me  1700     2    12    11    13     7    14    11    16    18    15
K_09me  1710     5    12     2     4     8     3     3     6     8     9
K_09me  1720    10    11    12     7     5    19    13     5     5    15
K_09me  1730    11    22    13     7    21     7     3    22    24    29
K_09me  1740    24    18    22    19    22    19     6    22    21    21
K_09me  1750     3     0    13     9     2    22    12    11     7    13
K_09me  1760     9    23    26    15    17    28    22    22    10    15
K_09me  1770    15    13    15    22    11     5    12    18    13    21
K_09me  1780    17    28     6    12     2     7    23    19     4    10
K_09me  1790    16    20    12    15    17     7     6    10    18     9
K_09me  1800    12    19    21    27    19    19    17    15    12     8
K_09me  1810    22    22    11    10     6     2     4     9     3     1
K_09me  1820     6    14     6    14     6     8     8    14    22    20
K_09me  1830    26    16    19    10    20     3    15    12     4    13
K_09me  1840     4    22     9    16    23    14    25     4    17     7
K_09me  1850     4    19    10    16     3     9     9    15    16     6
K_09me  1860    24    13    15    14    22    21    13    24    25    20
K_09me  1870    17    14    18    11     7     5    10    13     4    15
K_09me  1880    15    12    12    15     3    14     9    14    18    26
K_09me  1890    14    26     7    18    15    11    33    26    22    26
K_09me  1900    13    20     7     5    21    12     6    12    27    22
K_09me  1910     8     2     7    12    18    11    18     9    19    12
K_09me  1920    28    13    22    23    28    17    23     5    28    23
K_09me  1930    29    29    15    17    31    25    24    19    15    29
K_09me  1940    34    17     3     6    22    20     9    11    31    18
K_09me  1950    22    28    19    24    16    28    17    32     9    36
K_09me  1960    31     7    35    27    24    30    30    18    34    33
K_09me  1970    27    31    24    15    12    13    23    28    27    27
K_09me  1980    16    25    22    15    24    16    17    26    18    28
K_09me  1990    25    25    32    23    39    22    38    21    31    20
K_09me  2000    18    34    24    23    35    32    36   999
K_10b   1691    18    15    26    21    19    33    30    14    10
K_10b   1700     6    11    14     7     8    16    14    16    23    22
K_10b   1710    17    21    15    10    26    24    12    15    17    22
K_10b   1720    22    15    14    20    17    29    19    16    11    26
K_10b   1730    21    36    15    17    34     7     0    19    23    18
K_10b   1740    15    16    18    12    23    20     5    21    20    20
K_10b   1750    11     1    12     6     0    18    11    12     9    10
K_10b   1760     6    15    19     6    17    20    13    13    12    19
K_10b   1770    21    10    10    15     9     7    11    18    18    18
K_10b   1780    19    28     6    10     0     0    21    19     4    11
K_10b   1790     7    15     2    15    22    15    10    14    13     7
K_10b   1800    13    10    18    28    16    18    14    23    14    14
K_10b   1810    27    24    11     0     0    12    11     9    13     2
K_10b   1820    10     9    15    15     6    11     9    18    24    21
K_10b   1830    19    18    19    20     3     0     8    18    11    20
K_10b   1840     9    21     6    20    25    10    24     2    14     3
K_10b   1850     5    13    11    13     4    12    10    15    19     4
K_10b   1860    17    15    18    17    15    16    16    19    18    13
K_10b   1870    13     7    16     5    13    15    21    22    13    12
K_10b   1880    20    16    15     5     0     6    14    11    17    14
K_10b   1890    14    23    21    20    20    14    23    20    20    22
K_10b   1900    16     8    15    22    34    25     5    20    19    27
K_10b   1910    18    10    13    11    17    15    21    21    24    23
K_10b   1920    34    21    28    30    29    28    24    10    32    28
K_10b   1930    39    35    25    14    38    42    32    24    21    36
K_10b   1940    38    33     0    22    34    36    24    23    32    25
K_10b   1950    34    54    31    37    35    43    26    46    11    45
K_10b   1960    35    17    39    42    37    34    43    36    43    47
K_10b   1970    30    45    39    25    30    32    41    41    36    35
K_10b   1980    34    46    43    29    34    33    30    36    34    39
K_10b   1990    33    38    45    38    54    37    29    25    45    31
K_10b   2000    29    43    42    33    36    36    35   999
K_11me  1682    15    21    18    19    20    28    18     8
K_11me  1690    18    11    19    16    19    15    14    12     8     1
K_11me  1700     0     9     2     8     5    10    10    14    18    12
K_11me  1710    10     9     3     7    14    12    15    20    17    16
K_11me  1720    16    13    17    12    12    20    20    17    10    16
K_11me  1730    15    29    24    13    29    16    12    23    18    28
K_11me  1740    21    18    27    18    19    20    10    18    21    19
K_11me  1750     7     0    14    16    14    27    17    15    11    15
K_11me  1760    12    21    21    15    16    27    26    24    13    13
K_11me  1770    21    13    11    19    12     7    10    19    11    34
K_11me  1780    24    31    12    10     8     1    24    15     3    13
K_11me  1790    14    11     4    14    10     9     8     9    11    10
K_11me  1800     8    12    10    18    14    13    13    11    10     8
K_11me  1810    13    24    12     1     5     8     2     4     6     4
K_11me  1820     4    10     8    17    16    11     8    13    19    13
K_11me  1830    23    12    15    12    11     2     8     9     4    10
K_11me  1840     1    13     5    12    14    13    16     5    16     3
K_11me  1850     8    10    11    13     3    10     7     8     9     8
K_11me  1860    14    11    13    13    16    14    12    20    12    16
K_11me  1870    12     9    10    11     4     0    13    25    13    22
K_11me  1880    26    18    22    22     2     9     5    10    14    17
K_11me  1890    20    28    13    26    28    33    41    42    35    34
K_11me  1900    20     9    11     8    21    13    10    17    33    34
K_11me  1910    27    19    12    19    18    12    14     9    19    18
K_11me  1920    39    33    35    36    36    29    34    22    42    36
K_11me  1930    50    48    35    26    45    43    38    37    28    34
K_11me  1940    36    28    19    21    38    39    35    28    42    29
K_11me  1950    37    46    33    40    30    44    27    41    17    34
K_11me  1960    31    14    39    36    35    37    38    28    43    35
K_11me  1970    28    32    25    12    15    20    23    28    21    25
K_11me  1980    23    28    26    19    24    18    22    24    13    19
K_11me  1990    17    13    19    19    26    17    22    15    23    15
K_11me  2000    20    26    23    24    25    23    26   999
K_12c   1866   123    95   109   101
K_12c   1870    93    90    53    79    82    13    25    49    37    58
K_12c   1880    65    80    62    46    12    31    43    63    94    86
K_12c   1890    60    82   105    84    85    67    99    95   103    95
K_12c   1900    29    57    67    50   128   121    89    83    83   141
K_12c   1910    95    58    71    81    89    72    83    61    80    72
K_12c   1920   143   123   156   141   169   145   119    86   155   118
K_12c   1930   144   171   138    87   134   131   135   131    85   117
K_12c   1940   119   146    76    81   110   135   112   127   183   113
K_12c   1950   160   204   158   164   116   140   103   151    67   145
K_12c   1960   141    91   134   136   150   134   163   131   141   182
K_12c   1970   129   110    95    40    28    39    53    54    46    74
K_12c   1980    70    83    85    62    75    70    82   104   103   109
K_12c   1990   101    93   106   101   130    86    61    64   125    69
K_12c   2000   109   105   105    52    63    66    71   999
K_13a   1578    82    81
K_13a   1580    74    20    75    82    82    68    74    78    99    12
K_13a   1590    28    43    66    32    40    50    60    49    35    45
K_13a   1600    51    15    31    19    40    48    45    65    66    93
K_13a   1610    35    49    80    91    91    55    79    85    60    56
K_13a   1620    52    58    51    72    29    59    66     7    26    39
K_13a   1630    20    35    31    24    33    45    44    34    33    20
K_13a   1640    59    28    37    28    45    24     3    17    20    22
K_13a   1650    13    26     9    31    26    42    47    39    18    29
K_13a   1660    27    20    10    13    20    25    28    39    27    29
K_13a   1670    26    41    58    32    47    30    25    25    27    33
K_13a   1680    30    40    40    47    39    25    31    36    24     9
K_13a   1690    22    21    15     7     9    13     9    10     6     0
K_13a   1700     0    11    10    17    12    16    17    19    28    17
K_13a   1710    18    15    20    16    18    25    25    32    22    16
K_13a   1720    15    12    21    17    14    23    25    21    15    23
K_13a   1730    20    29    28    23    36    29    14    29    34    33
K_13a   1740    24    12    15    13    27    24    17    30    31    28
K_13a   1750    13     3    29    30    25    41    28    25    21    22
K_13a   1760    24    28    29    26    22    37    45    46    25    29
K_13a   1770    33    26    23    36    27    15    17    25    25    35
K_13a   1780    31    40    19    16     9    10    36    29     5    13
K_13a   1790    17    22     8    19    16    17    17    15    18    17
K_13a   1800    15    13    19    28    32    33    27    26    25    16
K_13a   1810    24    34    23     2     4    15     8    12    12     7
K_13a   1820    11    18    13    17    15    10    10    18    22    20
K_13a   1830    28    25    21    13    15     4    12    19    17    21
K_13a   1840     6    22     9    18    21    24    33     7    23    12
K_13a   1850     6    14    14    18     3    17    22    24    17    15
K_13a   1860    28    22    20    14    30    33    22    41    29    28
K_13a   1870    24    18    14    23    16     8    22    35    20    23
K_13a   1880    33    25    20    19    10    23    18    27    35    43
K_13a   1890    35    35    12    27    32    30    31    42    41    36
K_13a   1900    33    20    25    28    50    45    29    35    53    53
K_13a   1910    29    16    17    25    35    42    46    36    36    46
K_13a   1920    70    54    52    56    65    44    50    24    51    46
K_13a   1930    47    60    39    32    51    49    32    42    32    43
K_13a   1940    37    37    22    27    44    41    31    33    43    26
K_13a   1950    36    44    30    31    21    44    23    48    19    39
K_13a   1960    43    20    44    42    35    43    48    23    34    35
K_13a   1970    25    26    19    21    22    19    24    32    30    32
K_13a   1980    18    32    38    23    34    24    27    33    22    34
K_13a   1990    29    30    39    24    49    33    40    34    44    25
K_13a   2000    29    43    36    30    36    44    36   999
K_15me  1731    52    37    28    62    16     5    42    34    38
K_15me  1740    31    21    18    16    21    32    13    28    38    29
K_15me  1750    10     0    21    22     6    30    18    20    18    16
K_15me  1760    16    22    29    19    24    35    34    37    20    23
K_15me  1770    32    30    18    39    14     0     4    17    19    21
K_15me  1780    18    28    10    19     7     8    36    20     5    14
K_15me  1790    17    22     8    20    16    14    15    23    30    17
K_15me  1800    23    26    24    35    28    28    25    16    19    15
K_15me  1810    29    37    27     0     3    15    15    10    14     7
K_15me  1820    11    16     9    25    13    22    20    30    28    28
K_15me  1830    32    26    27    26    21    13    15    15     9    25
K_15me  1840     5    27    11    26    35    30    40    15    29    24
K_15me  1850    12    21    17    22     4    13    19    28    22    16
K_15me  1860    31    27    26    21    35    34    25    37    28    30
K_15me  1870    34    22    18    18    17     9    21    27    15    15
K_15me  1880    26    20    19    25    13    23    18    22    25    41
K_15me  1890    30    31    19    32    34    28    44    50    50    39
K_15me  1900    18    24    32    30    51    37    19    23    47    58
K_15me  1910    34    20    24    30    30    21    32    25    39    30
K_15me  1920    49    39    42    61    67    54    52    32    48    41
K_15me  1930    54    74    61    40    64    74    70    64    56    62
K_15me  1940    70    61    10    26    42    44    40    51    68    57
K_15me  1950    64    89    61    80    62    85    68    85    41    73
K_15me  1960    61    46    73    71    62    69    75    71    83    76
K_15me  1970    74    62    59    43    39    63    72    81    67    61
K_15me  1980    66    71    72    64    69    65    67    84    72    83
K_15me  1990    67    66    92    84   103    94    89    86    97    83
K_15me  2000    78    93    83    71    95   101   103   999
K_16    1483    70    76   105    58   100    78    83
K_16    1490    85    81    79    81    78    62    60    66    56    64
K_16    1500    75    65    81    73    77    57    70    81    77    76
K_16    1510    81    51    39    47    53    36    51    51    43    47
K_16    1520    61    54    75    68    41    64    36    53    46    58
K_16    1530    64    57    55    35    38    46     0    17    27    32
K_16    1540    38    42    32    38    38    34    25    38    42    48
K_16    1550    48    42    38    32    38    44    43    48    41    38
K_16    1560    41    45    33    56    41    56    50    53    56    35
K_16    1570    31    31    26    26    27    35    30    30    33    23
K_16    1580    20     8    28    26    25    23    26    34    36     8
K_16    1590    12    25    33    25    23    32    26    19    20    25
K_16    1600    26     7    18    16    30    30    29    28    28    35
K_16    1610    25    17    40    24    30    27    31    39    22    21
K_16    1620    21    27    24    28    16    23    20     2    15    23
K_16    1630    25    24    23    15    17    20    26    19    15    14
K_16    1640    26    15    18    14    27    11     0     9    16    18
K_16    1650     9    14     4    15    12    18    17    19     9    14
K_16    1660    20    14     0     5    18    14    13    15    11    12
K_16    1670    11    16    18     6    16    14    13    16    15    20
K_16    1680    17    23    24    28    23    23    22    25    16    10
K_16    1690    23    23    19    19    23    22    23    19     8     0
K_16    1700     0    16     9    16    15    13    12    16    19    17
K_16    1710    12    13    11    10    16    13    11    13    19    15
K_16    1720    18    15    21    22    18    24    19    18     9    25
K_16    1730    22    36    28    24    41    16     0    19    26    29
K_16    1740    30    20    31    28    29    18    14    32    35    36
K_16    1750    16     0    11    26    19    28    25    28    24    18
K_16    1760    19    33    32    14    27    34    36    36    27    29
K_16    1770    47    37    24    39    24    15    22    31    25    28
K_16    1780    31    37    24    22    11    16    37    39    12    25
K_16    1790    32    39    24    33    38    29    31    30    34    27
K_16    1800    25    21    26    36    32    31    35    31    31    28
K_16    1810    35    46    26     0     0    21    23    18    21    14
K_16    1820    19    21    13    18    16    16    13    19    24    28
K_16    1830    41    29    28    27    26    18    24    31    30    40
K_16    1840    30    44    21    24    35    40    43    24    30    29
K_16    1850    25    36    40    45    21    15    24    34    30    28
K_16    1860    41    31    35    28    39    37    28    37    31    39
K_16    1870    31    31    35    32    14     3    15    32    23    33
K_16    1880    43    40    30    31    19    24    17    24    17    40
K_16    1890    30    40    35    44    43    45    60    56    56    57
K_16    1900    32    16    24    26    47    33    23    30    39    54
K_16    1910    39    20    20    26    30    35    29    23    42    53
K_16    1920    66    49    59    84    89    82    89    66    96    79
K_16    1930   100   101    64    56    74    93    55    40    58    66
K_16    1940    71    40     0    30    43    44    39    49    66    65
K_16    1950    74    88    58    52    61    86    72    67    43    58
K_16    1960    41    41    56    61    65    69    83    64    64    73
K_16    1970    47    42    36    22    27    34    41    47    39    32
K_16    1980    28    22    20    19    25    21    24    26    24    28
K_16    1990    21    16    27    28    32    19    21    20    24    22
K_16    2000    16    27    20    35    50    52    52   999
K_17b   1814    10    22    21    31    66    51
K_17b   1820    54    88    44    50    44    42    24    41    58    44
K_17b   1830    46    36    32    34    19    18    27    20    16    16
K_17b   1840     8    19     8    18    25    26    54    25    60    64
K_17b   1850    30    57    25    61    53    56   105   117    74    45
K_17b   1860    63    68    48    43    56    55    40    59    66    43
K_17b   1870    34    40    76   102    61    11    32    53    35    51
K_17b   1880    57    43    40    26     0    15     8    22    32    41
K_17b   1890    49    61    34    32    53    40    32    34    48    61
K_17b   1900    59    75    78    62   101    90    53    55    90    81
K_17b   1910    31    19    26    34    40    51    92    58    73    63
K_17b   1920    77    80    76    54    64    60    88    61   110    92
K_17b   1930    84    71    49    39    50    47    42    39    30    37
K_17b   1940    62    52    34    42    68    82    68    45    81    45
K_17b   1950    72    77    45    70    56    67    44    69    43    77
K_17b   1960    60    33    49    40    44    53    62    38    53    72
K_17b   1970    62    69    58    40    28    37    40    56    47    45
K_17b   1980    38    49    45    33    44    39    43    40    28    32
K_17b   1990    25    25    33    28    36    23    35    20    39    17
K_17b   2000    18    29    23    21    18    28    33   999
K_18    1662    12    32    20    14    14    21    16    24
K_18    1670    21    45    48    31    43    25    44    41    41    55
K_18    1680    34    39    38    57    64    48    65    74    75    34
K_18    1690    48    53    51    51    83    73    45    55    13     7
K_18    1700    18    33    34    44    43    44    42    62    57    50
K_18    1710    40    47    29    25    26    17    21    34    37    29
K_18    1720    25    36    53    38    29    49    41    30    24    38
K_18    1730    44    48    33    29    15    11     3    21    23    28
K_18    1740    33    32    61    30    43    32    32    48    57    60
K_18    1750    22     4    25    50    37    48    30    30    17    11
K_18    1760    19    35    44    75    58    87    67    84    49    54
K_18    1770    67    48    45    60    51    47    50    99    51    88
K_18    1780    63    60    68    52    50    41    64    64    34    52
K_18    1790    50    53    22    28    38    26    24    32    31    23
K_18    1800    26    44    37    60    35    41    36    20    37    26
K_18    1810    41    39    14     7    10    17    20    21    17    14
K_18    1820    14    18    10    15    12    20    13    27    26    23
K_18    1830    36    38    44    31    29    17    16    20    30    35
K_18    1840    36    45    31    35    37    44    60    37    64    64
K_18    1850    47    51    44    57    46    24    45    54    40    41
K_18    1860    51    60    57    47    50    44    36    52    57    42
K_18    1870    57    54    56    61    38    67    96    94    66    72
K_18    1880   114    86    90    57    55    73    63    77   109   132
K_18    1890   111   162   122   132    93   103    54    61    78    84
K_18    1900    49    24    30    31    49    56    42    73   110   133
K_18    1910   118    52    61   100    97   133   170   158   147   106
K_18    1920   163   139   150   104    86    74   108   103   171   130
K_18    1930   140   117    83    55    89    98   101   103    98   134
K_18    1940   136   135    86   112   117   113    82    90   118   103
K_18    1950   115   134    87   109    73   105    68    80    66   101
K_18    1960    96    74   113   114   101   112   124    95    99    96
K_18    1970    84   117    75    76    75    58    66    89    64    77
K_18    1980    69    93    88    52    69    77    73    68    78    76
K_18    1990    73    79    72    74   100    77    80    83    97    65
K_18    2000    73   107    81    72    84    84    72   999
JL12k01 1857   121    94   104
JL12k01 1860   153   104    69    94   158   143   160   150   106   110
JL12k01 1870   128   110   131   155    21    57    75   115   122   153
JL12k01 1880   142    77    87    88    49   112   131   133   155   149
JL12k01 1890   128   131   121   122   144    93   144   139   127    91
JL12k01 1900    32    34    73    75   151   115   117   104   185   129
JL12k01 1910    91    66    41    92   101   125   158    89   103   108
JL12k01 1920   123   101   118   126   113    98   120    97   116    93
JL12k01 1930   103   112    69    48    71    97    76    99    73    98
JL12k01 1940    79    75    27    50    68    76    72    61    75    66
JL12k01 1950    78   107    87    84    51   104    56    79    59    79
JL12k01 1960    77    66    91    82   100    97   103    69   105    90
JL12k01 1970    58    78    64    53    42    31    41    53    56    33
JL12k01 1980    30    48    23    22    45    43    49    48    41    55
JL12k01 1990    63    60    86    64    80    42    20    20    59    38
JL12k01 2000    44    65    60    66    81    56    65    57    70    24
JL12k01 2010    87    52   999
JL12k02 1876    32    38    20    40
JL12k02 1880    37    25    30    18     6    19    23    30    37    48
JL12k02 1890    34    48    36    45    33    45    33    41    36    32
JL12k02 1900    10     9    19    27    46    27    17    23    35    46
JL12k02 1910    29    17    20    31    36    42    36    20    26    37
JL12k02 1920    47    37    47    36    46    44    50    30    49    63
JL12k02 1930    49    80    41    34    34    54    53    55    52    85
JL12k02 1940    74    72    39    41    64    63    55    58    71    68
JL12k02 1950    70    86    58    62    48    90    72   100    67    77
JL12k02 1960   106    96   111   123    98    95   140   115   156   145
JL12k02 1970   107   130   121    76   107    67    65    80    85    72
JL12k02 1980    56    68    62    44    40    60    53    47    51    51
JL12k02 1990    58    55    68    45    73    59    52    44    79    48
JL12k02 2000    36    70    49    37    64    73    86    76    82    52
JL12k02 2010    71    79   999
JL12k03 1806    98    80    99    79
JL12k03 1810   108    99    20    17    12    16    15    16    22    19
JL12k03 1820    26    36    17    14     9    21    34    42    43    50
JL12k03 1830    69    61    58    53    35    18    50    67    86    91
JL12k03 1840    57    68    17    33    22    39    71    49    64    56
JL12k03 1850    36    53    58    65    60    66    84    88    92    56
JL12k03 1860   115    96    91    64    61    55    40    69    65    60
JL12k03 1870    74    56    55    65    36    46    59    75    74    68
JL12k03 1880    90    74    90    78    46    83    81    67    78    83
JL12k03 1890    72    99    94    99    65    60    61    86    69    75
JL12k03 1900    48    32    26    23    42    34    31    47    91    97
JL12k03 1910    56    33    42    39    49    77    72    46    57    59
JL12k03 1920    97    86   103   111   115    76    82    52    92    78
JL12k03 1930    95    69    44    54    84    84    67    66    56    72
JL12k03 1940    75    54    42    43    54    75    77    45    71    58
JL12k03 1950    59   101    51    69    48    70    59    62    31    84
JL12k03 1960    52    39    84    73    56    81    86    59    68    51
JL12k03 1970    56    74    48    58    87    63    57    77    56    48
JL12k03 1980    62    66    71    56    49    64    72    70    47    55
JL12k03 1990    37    47    67    37    56    46    67    45    77    44
JL12k03 2000    47    56    46    40    60    70    53    59    51    28
JL12k03 2010    62    59   999
JL12k05 1691    32    44    37    47    43    41    23    11     0
JL12k05 1700    17    22     9    18    19    19    19    19    31    31
JL12k05 1710    24    22    19    29    25    20    16    15    30    34
JL12k05 1720    40    20    30    33    23    27    23    25    22    35
JL12k05 1730    45    75    49    41    47    32    25    34    35    37
JL12k05 1740    33    33    55    42    43    43    29    41    39    34
JL12k05 1750    21     8    19    19    25    31    28    28    29    28
JL12k05 1760    27    37    44    37    31    48    36    34    25    29
JL12k05 1770    29    23    18    32    19     8    13    21    17    28
JL12k05 1780    23    31    23    22     8    18    38    44     2    28
JL12k05 1790    34    41    27    21    22    19    18    13    20    18
JL12k05 1800    22    20    27    29    31    26    27    12    19    19
JL12k05 1810    25    36    16     0     9    17    12     7     8    10
JL12k05 1820    11    16    11    10    14    13    13    20    17    22
JL12k05 1830    28    24    26    31    27    12    20    21    22    28
JL12k05 1840    13    38    23    21    30    22    27     8    22    21
JL12k05 1850    18    21    24    25    19    20    22    21    24    20
JL12k05 1860    27    20    28    27    31    31    32    40    29    25
JL12k05 1870    21    25    30    26    15     2    13    12    10    14
JL12k05 1880    15    17    12    13    10     3     6    10    23    26
JL12k05 1890    24    36    24    22    19    19    22    26    24    29
JL12k05 1900    21    13    17    15    30    16    16    18    26    27
JL12k05 1910    24    13    20    23    29    18    29    20    18    31
JL12k05 1920    38    35    39    31    34    33    32    24    42    43
JL12k05 1930    42    42    28    28    48    49    32    43    31    39
JL12k05 1940    34    39    11    18    22    30    30    27    48    33
JL12k05 1950    41    50    38    44    31    37    22    20     0    30
JL12k05 1960    24    10    32    25    24    33    33    27    42    41
JL12k05 1970    44    47    37    28    23    23    38    36    35    38
JL12k05 1980    30    39    40    26    34    30    41    43    34    31
JL12k05 1990    41    31    25    28    47    33    36    33    43    32
JL12k05 2000    29    39    30    25    28    29    37    35    44    39
JL12k05 2010    59    57   999
JL12k06 1848   115    76
JL12k06 1850    70   116    83    80    66    45    87   100    77    89
JL12k06 1860   134    96    91    77    91    85    82    85   118    93
JL12k06 1870    75    60    95    92    25    29    46    56    46    60
JL12k06 1880    62    57    53    61    30    51    60    58    71   101
JL12k06 1890    98    76    96    76    86    72    85    91    77    82
JL12k06 1900    47    44    31    37    68    97    68    86   115   133
JL12k06 1910    90    43    44    53    50    59    91    78    91    67
JL12k06 1920   105   106   132   168   202   128   136    83   152    97
JL12k06 1930   134   114    98    52    91    88    97   108    58    84
JL12k06 1940    98    81    50    59    85   111    84    53   129    55
JL12k06 1950   112   125    88    95    50   107    71    98    45    95
JL12k06 1960    82    42    95    92    80    90    80    75    82    73
JL12k06 1970    74    95    63    63    74    74    55    56    49    59
JL12k06 1980    52    59    74    52    52    42    65    53    53    60
JL12k06 1990    45    47    54    55    73    45    66    61    83    43
JL12k06 2000    57    64    73    68    68    71    59    62    62    33
JL12k06 2010    74    68   999
JL12k07m1667    68    51    54
JL12k07m1670    53    77    69    45    82    57    47    45    49    52
JL12k07m1680    39    57    50    30    41    31    42    42    40    18
JL12k07m1690    29    27    33    25    44    27    27    27    12     0
JL12k07m1700     6    19    13    16    17    14    18    22    24    24
JL12k07m1710    24    23    32    20    14     9    19    23    20    19
JL12k07m1720    23    17    19    19    13    24    16    15     7    22
JL12k07m1730    20    25    23    20    19     9     6    20    19    28
JL12k07m1740    38    31    44    37    35    34    24    28    31    30
JL12k07m1750    20    14    28    28    29    40    27    31    22    14
JL12k07m1760    15    29    40    38    31    42    43    39    21    25
JL12k07m1770    32    26    25    36    37    23    32    61    51    50
JL12k07m1780    40    48    37    33     7     5    28    46    17    19
JL12k07m1790    28    28    21    26    37    32    27    20    25    25
JL12k07m1800    32    31    30    39    30    42    29    18    28    21
JL12k07m1810    34    36    14    15     7    17    26    30    25    18
JL12k07m1820    16    25    17    22    16    10    12    12    15    13
JL12k07m1830    14    20    21    15    16    12    18    24    28    33
JL12k07m1840    27    31    25    22    27    31    41    10    28    10
JL12k07m1850    19    20    24    20    14    21    23    29    30    28
JL12k07m1860    34    28    25    22    28    30    22    35    35    30
JL12k07m1870    38    31    38    37    21    29    48    56    34    30
JL12k07m1880    36    33    21    24     9    38    47    35    49    43
JL12k07m1890    55    66    32    38    29    35    21    21    31    39
JL12k07m1900    27    24    44    42    61    42    26    30    54    42
JL12k07m1910    13    19    26    34    59    65    62    32    48    47
JL12k07m1920    59    58    57    48    42    35    45    38    53    58
JL12k07m1930    55    60    32    37    52    59    45    39    52    73
JL12k07m1940    63    41    15    22    44    39    26    29    33    24
JL12k07m1950    38    51    42    55    45    47    41    42    34    60
JL12k07m1960    55    42    61    72    35    33    50    29    52    49
JL12k07m1970    42    66    53    52    56    55    53    57    45    39
JL12k07m1980    24    43    48    41    45    38    53    44    41    44
JL12k07m1990    33    35    41    38    47    29    41    26    33    37
JL12k07m2000    37    48    36    19    33    52    45    30    47    34
JL12k07m2010    43    39   999
JL12k08 1616    47    66    27    46
JL12k08 1620    32    44    30    43    25    30    43    22    28    31
JL12k08 1630    26    39    28    21    22    28    41    28    25    27
JL12k08 1640    29    27    25    22    32    22     0    18    22    30
JL12k08 1650    14    17     8    21    13    24    24    30    17    15
JL12k08 1660    22    15    10    15    25    27    26    27    15    21
JL12k08 1670    19    29    37    19    30    28    19    32    35    27
JL12k08 1680    37    44    36    52    37    29    37    52    19    19
JL12k08 1690    21    24    29    20    25    21    20    16     5     0
JL12k08 1700    10    21    19    24    25    24    28    27    37    30
JL12k08 1710    19    13    20    18    23    16    20    19    24    28
JL12k08 1720    27    22    30    25    16    29    33    17    18    27
JL12k08 1730    23    37    38    31    47    45    20    26    29    31
JL12k08 1740    43    34    31    20    29    37    11    17    26    20
JL12k08 1750    16     0    14    17    13    30    13    16    23    18
JL12k08 1760    10    17    24    28    25    33    24    32    17    16
JL12k08 1770    13    19     8    28    17    12    12    14    21    11
JL12k08 1780    19    22    25    11     6    10    15    16     6     7
JL12k08 1790    14    19    19    17    12    17    18    17    15    29
JL12k08 1800    20    15    17    36    33    35    31    29    24    22
JL12k08 1810    35    41    25     0     0    20    18    20    16    13
JL12k08 1820    11    20    16    24    12    24    18    19    31    23
JL12k08 1830    31    22    29    18    24    18    18    25    24    20
JL12k08 1840     9    25    12    17    25    30    28    21    29    14
JL12k08 1850     8    15    22    22    18    20    13    25    22    28
JL12k08 1860    38    31    34    22    37    35    26    39    31    24
JL12k08 1870     9    20    19    14    13     0    14    28    16    31
JL12k08 1880    36    33    27    34    12    20    19    20    35    30
JL12k08 1890    44    49    33    42    49    33    39    45    27    29
JL12k08 1900    31    21    25    24    42    35    18    29    42    71
JL12k08 1910    39    24    21    23    24    38    45    34    30    53
JL12k08 1920    53    40    39    46    60    47    49    22    61    41
JL12k08 1930    68    68    52    35    59    48    50    49    41    45
JL12k08 1940    51    36     8    17    20    38    25    18    34    29
JL12k08 1950    37    59    28    48    36    44    34    44    11    43
JL12k08 1960    39    11    35    42    30    42    42    23    37    34
JL12k08 1970    23    39    27    23    21    24    30    37    31    30
JL12k08 1980    26    27    26    28    26    25    32    36    20    31
JL12k08 1990    23    23    25    19    34    16    23    18    40    24
JL12k08 2000    36    32    31    29    40    44    40    29    51    17
JL12k08 2010    49    58   999
JL12k10 1815    20    19    31    24    20
JL12k10 1820    16    27    23    23    19    23    21    32    31    23
JL12k10 1830    36    33    34    32    34    13    18    26    47    40
JL12k10 1840    26    41    26    22    30    24    37    13    25    15
JL12k10 1850     7    11     8    12     7    11    14    13    14    12
JL12k10 1860    15    10    10    10    28    22    22    25    16    22
JL12k10 1870    18     9     7    20     6     4     7     8     5     7
JL12k10 1880    13     9     9    10     7     3     7     6    11    16
JL12k10 1890    17    21    15    11     9    11    10    12    16    10
JL12k10 1900    13     5    12    12    36    18    15    17    34    48
JL12k10 1910    17    16    26    19    31    25    32    27    25    27
JL12k10 1920    51    40    30    30    30    36    25    28    41    35
JL12k10 1930    35    36    23    29    35    40    31    36    23    25
JL12k10 1940    32    33    24    27    31    52    37    39    35    39
JL12k10 1950    37    47    51    51    47    63    39    42    17    45
JL12k10 1960    40    33    28    14    20    42    35    26    44    46
JL12k10 1970    40    50    32    19    14    27    30    40    37    38
JL12k10 1980    29    45    47    43    31    47    49    60    46    51
JL12k10 1990    41    46    40    42    57    56    55    46    53    30
JL12k10 2000    41    43    33    28    50    53    55    49    56    24
JL12k10 2010    51    69   999
JL12k11 1754   100   105    96    71    31    20
JL12k11 1760    37    63    76    85    72   128   161   113    70    83
JL12k11 1770   124    75    88   133    66    57    52   122    71   111
JL12k11 1780    98    87    84    47    59    60   112   105    55    76
JL12k11 1790    70    21    40    37    45    41    32    47    83    45
JL12k11 1800    28    33    49    81    70   104    78    35    56    77
JL12k11 1810   119   112    46    16    23    38    41    54    66    51
JL12k11 1820    79    68    31    26    48    44    40    50    73    83
JL12k11 1830    81    78    85    78    66    22    16    30    32    43
JL12k11 1840    48    78    51    49    40    43    67    22    41    31
JL12k11 1850    26    33    42    54    42    34    24    41    34    14
JL12k11 1860    29    41    47    42    55    54    43    76    49    44
JL12k11 1870    44    15    11    32    23    10    22    24    19    24
JL12k11 1880    31    31    22    22    13     9    13    12    35    27
JL12k11 1890    39    48    24    14     8    18    22    21    29    25
JL12k11 1900    21    24    37    39    81    42    22    26    46    43
JL12k11 1910    21    19    22    35    33    27    34    30    28    34
JL12k11 1920    50    55    72    56    50    45    40    34    38    30
JL12k11 1930    37    38    28    23    53    40    44    46    23    32
JL12k11 1940    32    33    29    23    37    46    40    35    31    30
JL12k11 1950    32    54    35    40    33    38    26    39    12    46
JL12k11 1960    31    16    28    16    18    29    31    27    38    44
JL12k11 1970    46    46    40    14     9    23    27    35    26    43
JL12k11 1980    36    37    38    34    43    53    56    51    48    42
JL12k11 1990    33    36    41    37    51    40    40    33    41    31
JL12k11 2000    29    47    41    41    40    52    55    41    58    26
JL12k11 2010    58    38   999
JL12k15 1781   119    65    74    58    72    94    92    41    65
JL12k15 1790    77    56    26    52    84    84    65    70    92    63
JL12k15 1800    43    63    74    87    60    55    52    30    43    55
JL12k15 1810    64    52    28     8    27    47    40    28    33    25
JL12k15 1820    30    37    22    24    28    31    36    42    31    37
JL12k15 1830    53    44    55    56    62    26    22    26    26    37
JL12k15 1840    36    62    44    41    48    42    60    33    50    32
JL12k15 1850    30    51    49    45    40    29    45    59    49    26
JL12k15 1860    53    57    46    36    43    45    37    50    60    68
JL12k15 1870    55    48    57    55    45    58    72    73    35    54
JL12k15 1880    57    42    36    22     7    19    23    36    44    45
JL12k15 1890    39    53    42    41    48    25    19    26    42    46
JL12k15 1900    26    15    32    30    62    29    19    20    36    36
JL12k15 1910    20    17    16    28    24    32    27    22    28    33
JL12k15 1920    43    41    49    45    53    39    43    41    65    65
JL12k15 1930    58    58    28    30    37    35    46    55    38    56
JL12k15 1940    65    51    20    28    32    27    20    25    33    47
JL12k15 1950    48    64    37    48    45    62    46    47    22    77
JL12k15 1960    58    48    62    73    35    41    62    50    72    75
JL12k15 1970    86   111    87    88    90    51    64    77    63    58
JL12k15 1980    50    56    52    33    62    47    58    44    53    69
JL12k15 1990    57    50    51    46    60    48    32    35    65    39
JL12k15 2000    35    65    70    52    62    75    72    63    54    39
JL12k15 2010    70    78   999
JL12k16 1816    10    17    13     8
JL12k16 1820    10    15    12     8    17     9    14    10    18    15
JL12k16 1830    17    18    27    17    27    10     4     4     6    13
JL12k16 1840    12    24     8    18    24    32    31    15    37    24
JL12k16 1850    20    30    27    21    15    24    22    28    28    15
JL12k16 1860    25    30    35    24    39    39    26    47    33    31
JL12k16 1870    31    14    20    33    13    10    33    41    26    33
JL12k16 1880    56    39    24    17     0    17    19    20    16    31
JL12k16 1890    28    31    18    27    32    21    28    22    34    30
JL12k16 1900    18     0    16    17    35    20     7    11    12    10
JL12k16 1910     4     0     4    12    20    13    15    23    20    21
JL12k16 1920    31    34    42    49    61    51    50    27    31    42
JL12k16 1930    44    34    25    10    36    26    33    27    25    50
JL12k16 1940    41    46     6     9    13    18     8    12    31    19
JL12k16 1950    20    38    30    33    21    32    29    48    20    64
JL12k16 1960    38    31    52    51    22    22    23    31    41    42
JL12k16 1970    27    47    49    28    33    26    29    39    41    59
JL12k16 1980    43    37    40    20    39    26    36    34    32    35
JL12k16 1990    23    24    37    29    42    21    13    16    41    21
JL12k16 2000    20    38    38    45    39    44    42    40    47    18
JL12k16 2010    65    49   999
kok01_4 1676    30    32    31    28
kok01_4 1680    46    59    48    62    44    21    23     6    36    18
kok01_4 1690    43    17     7    18    30    36     4    27     9     7
kok01_4 1700     5    14     7    20    21    20    28    29    36    47
kok01_4 1710    23    22    36    19    45    55    39    28    27    40
kok01_4 1720    36    33    52    37    42    40    32    39    20    37
kok01_4 1730    26    41    25    26    55    40    37    47    45    38
kok01_4 1740    29    19    42    16    40    36    21    32    57    28
kok01_4 1750    19    29    41    51    28    36    21    21    18    47
kok01_4 1760     9    40    30    63    27    42    33    24    21    21
kok01_4 1770    33    24    31    30    27     6    22    25    31    32
kok01_4 1780    20    44    30    29     7    16    31    40    17    23
kok01_4 1790    22    38    39    47    19    30    24    23    30    40
kok01_4 1800    30     5    43    58    48    23    18    31     9    35
kok01_4 1810    32    51    36    13    11    34    23    29    43    26
kok01_4 1820    14    22    19    23    41    30    12    23    27    34
kok01_4 1830    35    35    35    15    10     1    10    22    15    18
kok01_4 1840     2    27     5     3    22    17    22     6    25    15
kok01_4 1850     1    23     1    24     5    20    29    37    10     6
kok01_4 1860    22    14    17    12    21    20    21    24    21    11
kok01_4 1870    18    10    30    17    29    29    28    43    22    29
kok01_4 1880    22    16    20    16     5    29    12    20    15    29
kok01_4 1890    21    31    30    27    28    11    37    26    28    21
kok01_4 1900    37    28    34    14    28    35    14    16    32    37
kok01_4 1910    15    10    18    12    11    18    12     5    20     0
kok01_4 1920    29    10    39    25    21     8     8     0    31    16
kok01_4 1930    27    25    19    17    34    27    27    14     1    17
kok01_4 1940    20    29    32    24    38    66    59     7    40    22
kok01_4 1950    28    28    26    36    27    49    22    34    18    26
kok01_4 1960    27     6    34    41    19    22    37    30    23    36
kok01_4 1970     5    26    23    17    34    30    21    42    25    39
kok01_4 1980    16    36    26    12    22    22    20    34    19    29
kok01_4 1990    38    37    45    28    33    16    36    30    44    28
kok01_4 2000    23    30    22    43    31    27    40    23    45   999
kok02_1 1702    21    33    40    58    53    62    74    59
kok02_1 1710    71    84   141   123   129   222   148    85   109   128
kok02_1 1720   165   132   145   123   126   117   113   189   174   168
kok02_1 1730   145   191    77    59    79    48    25    49    46    55
kok02_1 1740    63    54   107    59   107    76    55    58    67    62
kok02_1 1750    60    39    57    70    29    58    65    99    66    92
kok02_1 1760    64    63   117   120    54    69    46    65    34    26
kok02_1 1770    35    32    32    64    25    12    26    47    53    58
kok02_1 1780    64    95    80    70    18    39    62    59    43    49
kok02_1 1790    42    54    13    18    22    19     3    14    14    13
kok02_1 1800    23    12     4    10    12    16    12    27    11    16
kok02_1 1810    25    52    29    18     0    14    28    30    36    50
kok02_1 1820    10     4    21    17    20    15     8    14    15    20
kok02_1 1830    26    29    29    18    23     0    21    33    49    23
kok02_1 1840     0    22     3    12     4    12    12     6    11     7
kok02_1 1850     2     8     4    11     0    10    11    25    17    21
kok02_1 1860    29    38    40    34    40    36    27    32    16     0
kok02_1 1870     3     3    13     8    12    15    14    25    27    34
kok02_1 1880    31    41    25    24    13    48    45    40    39    37
kok02_1 1890    34    40    31    27    33    22    36    22    41    27
kok02_1 1900    27    28    30    35    60    68    42    39    63    91
kok02_1 1910    49    23    31    26    20    24    37    18    28    11
kok02_1 1920    35    42    49    35    54    44    41    19    22    32
kok02_1 1930    41    53    54    35    69    56    56    33    31    43
kok02_1 1940    43    42    46    57    85   112    89    41    69    51
kok02_1 1950    53    50    49    47    60    67    51    76    53    77
kok02_1 1960    65    55   102   127   105   106   104    84    81   106
kok02_1 1970    60    74    69    62   112    96    87    80   111   109
kok02_1 1980    73   107    76    63    61    66    93    99    68    79
kok02_1 1990    95    93   104    59    87    58   103    82    97    75
kok02_1 2000    60    85    70    73    70    58    52    54    69   999
kok02_4 1567   112   126    72
kok02_4 1570    38    59    74    86   108   106    92    73    83    72
kok02_4 1580    97    61   111   114    62    51    82    70    85    41
kok02_4 1590    55    74   100    74    45    73    55    55    59    75
kok02_4 1600    60    54    44    60    44    53    55    89   111   135
kok02_4 1610    94    91    90    74   125    68   104   111   102    94
kok02_4 1620    69    71    77    57    28    25    34    36    52    31
kok02_4 1630    22    19    37    30    39    24    38    50    40    48
kok02_4 1640    63    34    48    11    22    37    47    32    45    57
kok02_4 1650    16    50    18    32    27    51    22    36    22    30
kok02_4 1660    54    23    12    23    43    25    23    20    21    24
kok02_4 1670    28    25    45     8    26    24    26    28    24    27
kok02_4 1680    35    33    42    49    32    25    13    10    25    12
kok02_4 1690    29    11     4     2     3    16    11    17     8    11
kok02_4 1700     0    17     8    17    13     9    13    13    19    12
kok02_4 1710    12    19    12     7    16    32    15     0     0    26
kok02_4 1720    14     8    10     6    10    17    16    21    13    25
kok02_4 1730    17    25    19    10    41    39    11    44    40    25
kok02_4 1740    17    25    33    27    26    23     6    31    35    39
kok02_4 1750    26    10    20    30    12    32     5     3     6    21
kok02_4 1760    13    13    23    23    23    30    25    33    17    19
kok02_4 1770    28    28    25    22    17     0     6    14    11    18
kok02_4 1780    23    26    25    11     0     2    10     1     0     5
kok02_4 1790    10    17     7    10     2     9     6     0     6     0
kok02_4 1800     7     0     0     7     6     8     6     4     3     9
kok02_4 1810    10    12     9     2     0    11     9     8    10     9
kok02_4 1820     5     6     5     5     6    11     3     2    11    10
kok02_4 1830    13    14    15     4     8     0    12    15    13    17
kok02_4 1840     3    12     7     5     8     3     7     0     6     4
kok02_4 1850     2     4     0     4     2    12     3     8     7     8
kok02_4 1860    12    15    11     4    17    20    17    17    16    16
kok02_4 1870    21    12    15    12    20    14    17    25    13    30
kok02_4 1880    16    20    15    14     9    22    21    19    22    19
kok02_4 1890    25    30    19    27    20    24    26    44    30    28
kok02_4 1900    40    44    31    26    46    54    30    31    41    44
kok02_4 1910    38    31    26    19     8     3    12     6    12     7
kok02_4 1920    30    25    24    27    30    28    32    10     9    28
kok02_4 1930    30    40    32    30    47    30    33    30    25    29
kok02_4 1940    24    29    29    41    45    44    25    29    37    22
kok02_4 1950    45    39    29    38    32    43    33    48    34    39
kok02_4 1960    37    24    36    37    19    34    31    30    46    41
kok02_4 1970    28    35    38    26    47    51    60    59    62    62
kok02_4 1980    43    58    55    49    41    38    41    53    40    40
kok02_4 1990    50    51    59    42    65    58    54    34    65    50
kok02_4 2000    67    66    62    51    71    48    80    68    64   999
kok03_4 1519    76
kok03_4 1520    82    80    68    69    13    60    35    56    44    51
kok03_4 1530    72    44    50    32    29    50    45    31    39    41
kok03_4 1540    43    45    30    41    39    35    33    38    42    34
kok03_4 1550    33    45    54    44    33    37    49    57    48    31
kok03_4 1560    33    44    22    40    36    45    45    41    47    36
kok03_4 1570    28    31    26    62    61    48    48    44    45    54
kok03_4 1580    72    39    47    54    45    33    36    40    51    23
kok03_4 1590    27    36    47    30    29    13    30    41    17    24
kok03_4 1600    38    22    21    26    38    48    36    50    40    58
kok03_4 1610    48    41    59    57    64    38    57    76    39    34
kok03_4 1620    34    35    31    44    23    30    24    24    39    39
kok03_4 1630    26    35    37    31    31    27    33    34    26    27
kok03_4 1640    31    26    27     7     9    27    25    12    24    25
kok03_4 1650    25    30    18    27    22    30    29    34    31    22
kok03_4 1660    31    21     8    14    13    28    26    19    17    25
kok03_4 1670    20    20    27    20    27    30    24    22    24    23
kok03_4 1680    32    43    37    40    25    30    23    27    38    28
kok03_4 1690    32    21     1    12     4     6     7    16    18    10
kok03_4 1700     2    20     5    15    13    14    12    14    13    20
kok03_4 1710    16    20    15    13    30    22    35    24    20    25
kok03_4 1720    30    24    24    21    17    27    27    29    11    21
kok03_4 1730    14    31    15     8    30    29     6    30    20     2
kok03_4 1740    12     8     7     3    18    12     0    23    18    19
kok03_4 1750    13     8    18    23     0    19    26    28     3    15
kok03_4 1760    17    21    28    30    26    30    11    13     0    11
kok03_4 1770    19    14    21     7     4     0     7    11    17    17
kok03_4 1780    15    15     5    18     2     1     7     2     0     1
kok03_4 1790     8    17    12    19    10    20     7    14    15     1
kok03_4 1800     5    11    12    19    13    18    13    26    11    10
kok03_4 1810    21    23    18     9     0    17    19    18    14    13
kok03_4 1820    16    16    19    21    19    25     7    15    19    19
kok03_4 1830    29    19    21    11    13     0    15    13     5    19
kok03_4 1840     0    21     2     0    20    18     5     0    14    11
kok03_4 1850     0     8     2    10     2     8     0     7     9     8
kok03_4 1860    14     8    13     9    14    16     9    12     6     0
kok03_4 1870    16     0    13     0    19    16     9    16    14    16
kok03_4 1880    14     8    12     5     0    18     3    11     6    16
kok03_4 1890     9     8    11     9    11     7    20    15    21    16
kok03_4 1900    22    22    17    12    25    28    17    11    23    33
kok03_4 1910    18    18    12    10     6    13    14     9     5    15
kok03_4 1920    20    15    24    23    26    18    27    12    17    20
kok03_4 1930    26    20    15    13    23    25    20    13    13    19
kok03_4 1940    22    16    26    24    29    29    19    13    25    23
kok03_4 1950    27    31    24    25    22    33    30    32    21    17
kok03_4 1960    24    11    28    36    21    27    21    27    25    27
kok03_4 1970    17    22    23    13    30    31    25    26    17    25
kok03_4 1980    24    36    28    23    19    17    20    20    13    17
kok03_4 1990    19    26    24    21    31    20    32    21    39    36
kok03_4 2000    29    37    25    25    36    27    29    22    32   999
kok04_3 1273    25    28    19    20    11    20    21
kok04_3 1280     2    23    19    21    19    15     4    15    11     8
kok04_3 1290    14    11     7    17    11    14    14    12    16    10
kok04_3 1300    14    10    18    18     9    15    18     6    14    18
kok04_3 1310    13     0    12    18    20    14     3    14    17     1
kok04_3 1320     6    16     8    15    15    22     7    14    16    18
kok04_3 1330    19    13     9    15    14    16     9    18    21    28
kok04_3 1340    24    23    24    15    16     8     5    19     9    19
kok04_3 1350    11    13    17    13     4    11    14     9    17    23
kok04_3 1360    14    12    18    24    18    12     6     9    16    21
kok04_3 1370     9     6    22    15    18     9     9    10     2    15
kok04_3 1380    15     4    16    17    21    22    12    14    19     8
kok04_3 1390    18     8     8     0    14     7    19     7    13    14
kok04_3 1400    15    17    12    25    16    17    12    15    13    12
kok04_3 1410    10     4    19    11    14     9     7    22    16     1
kok04_3 1420    16    12    16     9     9     8     7    11     9    10
kok04_3 1430    14    27     0    13     2    16    14    13     5    10
kok04_3 1440    16    14    12    17     4    13    11    19    14    12
kok04_3 1450    13    11    18    10    11    13    20    13    15     8
kok04_3 1460    16    15    21    16    14    20     0    11     8    17
kok04_3 1470    16    12    14    13    15    19    15     3    12     4
kok04_3 1480    20     0    18    13    12    14    17     6    17    12
kok04_3 1490    18    11    10    27    16     8    19    13    19    21
kok04_3 1500    32    10    31    16    20    16    22    26    15    14
kok04_3 1510    21    13    24    17    33    14    21    29    25    25
kok04_3 1520    20    22    29    13     0    38    16    29    20    34
kok04_3 1530    22    18     9     0     4    23    11    19    13    15
kok04_3 1540    13    18     2    20    13    12     6    19    16    19
kok04_3 1550    19    18    20    11     5    19     7    31    20     7
kok04_3 1560    13    15     2    23    21    16    18    24    20     4
kok04_3 1570     0    21     9    22    31    28    25    13    19    22
kok04_3 1580    27     7    22    33    15    19    18    16    26     5
kok04_3 1590     5    16    26    11    16     0    13    26     9    19
kok04_3 1600    23    12    17     5    18    21    13    25    24    26
kok04_3 1610    14    17    29    22    27    11    22    36    26    15
kok04_3 1620    23    18    18    17     8    14    10     5    14    15
kok04_3 1630    14    19    15    10     7    12    17    16    10    16
kok04_3 1640    24     7    11     4    28    32    21    17    26    30
kok04_3 1650     6    33    14    30    11    33    25    16    12    21
kok04_3 1660    19    30     8    12    20    20    14    15    11    26
kok04_3 1670    23    17    27     7    14    13    19    20    15    19
kok04_3 1680    23    35    37    39    26    21    20    24    27    15
kok04_3 1690    27    24     7    18    16    20    13    23    12    23
kok04_3 1700    15    27    21    30    25    24    29    31    39    37
kok04_3 1710    23    26    22    17    32    47    39    36    28    33
kok04_3 1720    29    28    30    24    25    28    30    33    21    23
kok04_3 1730    22    31    18    16    51    37    23    33    34    43
kok04_3 1740    29    22    48    40    53    33    20    31    33    31
kok04_3 1750    27    14    31    36    15    28    23    32    19    25
kok04_3 1760    20    26    30    37    22    32    27    31     8    24
kok04_3 1770    24    17    16    17    12     0     3    15    20    12
kok04_3 1780    23    28    28    23    14     6    29    25     5    20
kok04_3 1790    16    36    25    34    23    22    20    16    27    19
kok04_3 1800    19    15    22    29    24    20    31    31    16    24
kok04_3 1810    32    43    32    19     6    21    27    29    32    26
kok04_3 1820    26    33    52    53    58    34    38    34    38    46
kok04_3 1830    45    30    31    22    20     6    27    37    27    33
kok04_3 1840    10    41    19    23    32    28    33    12    31    22
kok04_3 1850    16    28    21    27    21    26    40    35    43    29
kok04_3 1860    33    25    33    24    54    50    69    78    56    41
kok04_3 1870    29    36    37    39    51    74    62    78    57    53
kok04_3 1880    52    38    37    45    13    49    46    20    32    41
kok04_3 1890    32    34    34    31    30    28    31    35    46    34
kok04_3 1900    49    51    41    27    33    42    20    38    73   110
kok04_3 1910    75    52    46    42    28    48    40    17    29    20
kok04_3 1920    27    28    37    40    42    27    38    26    43    39
kok04_3 1930    36    35    35    40    48    65    59    43    29    45
kok04_3 1940    42    47    47    59    80    64    53    32    59    52
kok04_3 1950    66    44    49    65    60    63    46    48    19    41
kok04_3 1960    42    19    43    52    29    48    42    42    50    56
kok04_3 1970    35    31    38    38    45    44    49    46    53    39
kok04_3 1980    35    45    38    40    45    38    68    99    68    83
kok04_3 1990    81    81    59    48    74    58    67    48    87    73
kok04_3 2000    59    71    53    71    68    70    84    72    86   999
kok05_2 1771    51    60    80    55    24    20    40    56    43
kok05_2 1780    51    78    48    37    20    46    74    43    27    42
kok05_2 1790    37    47    21    32    23    33    22    10    29    22
kok05_2 1800    25    17    20    38    31    37    46    55    53    53
kok05_2 1810    41    56    64    19    15    41    54    54    52    18
kok05_2 1820    29    31    23    22    30    34    30    25    36    49
kok05_2 1830    59    31    45    31    26    20    27    29     8    24
kok05_2 1840     6    13    10     6    19     9    15     4    19    21
kok05_2 1850     4    18     9    22    20    22    27    22    23    14
kok05_2 1860    39    26    38    41    47    34    36    34    34    20
kok05_2 1870    19    10    21    10    22    33    26    50    43    48
kok05_2 1880    33    27    36    22    13    37    20    34    23    39
kok05_2 1890    31    29    37    26    28    17    40    38    50    35
kok05_2 1900    73    74    64    40    69    85    56    38    43    50
kok05_2 1910    35    21    18    15    18     8    21    10     8     4
kok05_2 1920    24    25    24    40    48    33    34    12    27    22
kok05_2 1930    30    43    15     7    28    31    46    20     5    28
kok05_2 1940    35    51    48    45    54    69    57    19    53    37
kok05_2 1950    45    66    54    63    70    74    48    54    31    58
kok05_2 1960    43    27    53    84    63    69    60    58    65    61
kok05_2 1970    46    46    45    28    46    64    46    49    57    63
kok05_2 1980    50    75    63    45    47    45    48    52    49    37
kok05_2 1990    63    80    65    54    63    51    94    66    74    76
kok05_2 2000    62    77    71    78    80    94    94    63    81   999
kok06_4 1461    50    50    41    30    52    34    27    42    45
kok06_4 1470    47    34    37    49    53    67    47    67    42    32
kok06_4 1480    61    33    41    74    62    68    53    45    68    60
kok06_4 1490    69    56    35    51    42    27    32    34    48    49
kok06_4 1500    55    14    43    42    26    25    31    34    27    32
kok06_4 1510    34    31    48    29    55    39    34    59    41    51
kok06_4 1520    44    43    45    39    10    49    30    32    26    29
kok06_4 1530    34    40    30    19    25    48    22    10    31    25
kok06_4 1540    35    20    11    30    32    23    15    40    34    49
kok06_4 1550    58    47    42    31    16    35    26    43    28    18
kok06_4 1560    35    38    12    36    34    43    38    27    41    15
kok06_4 1570    10    40    32    45    53    49    35    29    62    40
kok06_4 1580    46    11    43    37    30    22    22    26    31    21
kok06_4 1590    13    25    36    24    22    20    38    28    29    29
kok06_4 1600    39    23    16    26    46    46    39    46    45    39
kok06_4 1610    40    35    41    53    49    28    55    67    33    27
kok06_4 1620    32    37    25    37    26    18    29    14    25    32
kok06_4 1630    24    40    28    31    29    21    39    31    49    40
kok06_4 1640    46    35    37    26    44    52    44    39    43    33
kok06_4 1650     7    25    19    26    22    33    34    29    25    27
kok06_4 1660    36    37    28    23    32    21    19    30    14    34
kok06_4 1670    29    33    42    25    36    25    39    28    30    36
kok06_4 1680    44    52    42    48    34    24    36    28    47    21
kok06_4 1690    42    36     8    29     9    18     6    23    16    16
kok06_4 1700     7    18    13    18    17    19    17    20    28    35
kok06_4 1710    21    22    27    26    35    39    40    28    24    35
kok06_4 1720    21    31    29    27    26    28    28    39    18    31
kok06_4 1730    20    31    21    12    31    18    14    22    23    26
kok06_4 1740    21    15    20    13    29    21     5    23    13    24
kok06_4 1750    21    20    21    30    18    23    19    28    20    22
kok06_4 1760    17    24    29    38    27    40    25    20    14    24
kok06_4 1770    16    21    11    18     8     2    13    21    19    27
kok06_4 1780    19    35    14    22     4    17    26    29    12    24
kok06_4 1790    17    23    24    29    22    29    21    19    27    16
kok06_4 1800    22    13    24    39    30    33    21    17    14    23
kok06_4 1810    20    41    37     8    14    20    24    21    30    10
kok06_4 1820    17    18    21    19    27    25    13    16    23    39
kok06_4 1830    38    38    30    15    16    12    15    25    23    24
kok06_4 1840     4    24    16     0    23    15    28    10    31    24
kok06_4 1850     7    18     3    24     5    24    27    23    24    20
kok06_4 1860    26    24    28    22    35    26    21    18    32    20
kok06_4 1870    31    26    28    28    38    34    27    30    35    29
kok06_4 1880    24    23    24    24    14    36    27    19    29    31
kok06_4 1890    25    26    25    22    31    18    34    30    39    27
kok06_4 1900    36    25    21    22    34    34    18    13    27    35
kok06_4 1910    23    13    25    14    10     4    17     8    18    17
kok06_4 1920    24    27    19    38    46    24    23    13    23    27
kok06_4 1930    39    39    33    29    39    30    34    14    12    24
kok06_4 1940    17    26    35    24    37    40    46    12    36    32
kok06_4 1950    38    45    27    34    39    40    30    32     8    34
kok06_4 1960    30    15    35    32    27    29    41    34    34    40
kok06_4 1970    15    25    28    38    46    43    38    44    34    31
kok06_4 1980    30    42    41    28    28    17    26    29    23    20
kok06_4 1990    40    34    43    25    47    18    34    25    56    42
kok06_4 2000    36    58    44    59    51    53    51    36    45   999
kok07_3 1359    92
kok07_3 1360    71   110   151   136   125    97    89    73   105   121
kok07_3 1370   147   172   184   121   145   110    92    99    70    86
kok07_3 1380    93    39    71    95   107   130   106   111   122    97
kok07_3 1390    72    62    47    59    96    89   141    98   130   109
kok07_3 1400   126    93    63   151   175   130   114   154   123   105
kok07_3 1410   119    49   116    62    89    88    57    60    78    41
kok07_3 1420    56    62    69    93    63    47    69    75    93    66
kok07_3 1430    66   146    60    67    26   105    80    65    60    91
kok07_3 1440    76   126    84   124    96    88    71   183    78    58
kok07_3 1450    70    82    69    17    34    31    56    37    35    14
kok07_3 1460    27    46    54    33    24    37    19    23    33    38
kok07_3 1470    47    32    40    48    56    58    67    76    50    22
kok07_3 1480    63    41    47    46    49    59    51    37    44    34
kok07_3 1490    30    30    20    24    23    12    23    17    19    25
kok07_3 1500    32    21    20    20    14    12    22    28    17    25
kok07_3 1510    14    20    29    20    34    23    27    47    48    30
kok07_3 1520    40    31    34    37     3    31    20    30    22    19
kok07_3 1530    25    30    22     8     9    15    17    24    20    22
kok07_3 1540    13    28    12    22    18    24     6    16    16    18
kok07_3 1550    34    25    38    24     8    14    26    37    23    11
kok07_3 1560    17    26     6    22    15    28    24    16    26    15
kok07_3 1570     5    15    13    23    32    39    38    21    34    26
kok07_3 1580    44     9    25    28    37    30    15    22    39    13
kok07_3 1590    13    21    37    10     9     9    20    37    25    18
kok07_3 1600    29    18     8    16    27    27    22    26    22    38
kok07_3 1610    18    23    46    42    50    22    30    63    30    16
kok07_3 1620    18    26    10    21     9    12    24    11    10    26
kok07_3 1630    12    17    11     9    16     8    18    16    26    17
kok07_3 1640    17    14     9     7    16    29    18    11    17    25
kok07_3 1650     5    22    10    24     8    16    12    18    13    15
kok07_3 1660    28    15     0    10    18    22    21    22    10    19
kok07_3 1670    19    18    31    13    25    18    11    10    17    13
kok07_3 1680    20    40    28    45    37    24    22    17    37    13
kok07_3 1690    22    17     7    10    15    22     5     7     0     5
kok07_3 1700     5    12     6    19    10    13    14    14    25    26
kok07_3 1710    18    19    14    13    27    27    31    13    13    15
kok07_3 1720    10    14    15    12    10    14    13    28     9    13
kok07_3 1730    10    14     9     8    23    16    11    23    19    11
kok07_3 1740    11    14    18     0    24    12     5    15    16    17
kok07_3 1750    19     9    11    24    23    21     9    15    13    17
kok07_3 1760    15    15    23    25    22    20    22    23     9    11
kok07_3 1770    11     8    11    13    10     0     2    10     9     9
kok07_3 1780    11    14     7    14     0    11    14     3     0     4
kok07_3 1790     3    13     8    16    12    19    13    10    11     3
kok07_3 1800     9     1     9    10    15    13    11    18    11     5
kok07_3 1810    10    14    13     5     0    10    10    12    11     4
kok07_3 1820     0    14    16    15    16    11     1    11    14    11
kok07_3 1830    16    12    12     4     8     3    14    14     5    19
kok07_3 1840     0    12     7     0     8     3     8     0     9    10
kok07_3 1850     7     7     4    12     0    11     8     7     9     7
kok07_3 1860     7    12    13    10     6    12     8     9    12     0
kok07_3 1870    10     0    12    12     7    11     9    13     7    17
kok07_3 1880    14    10     7     9     4    14    11    10     6     8
kok07_3 1890     7     7     5     6     7     0     7     6     3     3
kok07_3 1900     4     5     4     8     9    11     8     6     7     9
kok07_3 1910     7     4     5     4     9     6     4     0     6     0
kok07_3 1920    11    11    10    10    13    11    11     3    14    16
kok07_3 1930    18    19    19    16    20    19    20     9     5     8
kok07_3 1940     9    14    14     9    17    22    12    18    16    12
kok07_3 1950    18    17    12    25    21    29    20    29    10    19
kok07_3 1960    13     9    17    25    20    23    19    18    24    16
kok07_3 1970    11    18     5     9    15    10    18    16    15    16
kok07_3 1980    16    21    17    14    13    14    19    12    19    16
kok07_3 1990    27    21    11    14    24    17    26    18    32    22
kok07_3 2000    26    25    34    52    41    49    45    36    29   999
kok09_3 1525    97    60    96    80   163
kok09_3 1530    81    79    66    29    21    35    26    55    34    50
kok09_3 1540    33    45    31    61    37    33    23    45    58    38
kok09_3 1550    37    58    76    62    28    41    63    71    50    15
kok09_3 1560    10    32    11    34     9    37    34    28    41    20
kok09_3 1570    19    34    27    40    52    40    39    28    39    36
kok09_3 1580    41    16    37    41    36    28    26    36    33    13
kok09_3 1590    18    22    37    14     7    22    27    39    22    33
kok09_3 1600    35    28    22    22    41    31    27    37    19    46
kok09_3 1610    17    33    51    38    45    23    43    50    42    31
kok09_3 1620    41    46    27    36    17    19    41    21    27    26
kok09_3 1630    27    34    28    22    25    25    31    32    29    19
kok09_3 1640    29    16    28    14    15    31    14    22    31    36
kok09_3 1650     9    30    12    38    12    34    40    37    20    11
kok09_3 1660    19    40    28    20    35    31    27    32    18    32
kok09_3 1670    35    29    44    12    34    23    33    27    18    29
kok09_3 1680    38    38    29    33    29    17    12    21    31    16
kok09_3 1690    24    11    15    21    30    32    14    23    21    18
kok09_3 1700    16    33    19    22    26    20    23    22    31    28
kok09_3 1710    21    17    21    21    33    29    22    18    10    17
kok09_3 1720    13     7    24    15     7    21    18    18     8    18
kok09_3 1730    12    24    13     7    35    22    10    31    28    22
kok09_3 1740    13    12    18    14    14    10     6    11    23    25
kok09_3 1750    29    14    24    34     5    22    17    24    32    21
kok09_3 1760    13    20    29    29    12    15    27    20    14     9
kok09_3 1770    14    17    13    31    14    10     6     5    17    17
kok09_3 1780    10    21     6    14     6     3     2     3     3     4
kok09_3 1790     6    21    14    18    21    12    11     9     9     6
kok09_3 1800     8     4    12    26    21    11    21   999
kok10_2 1820    54    51    83    84   114   111    62    60    53    89
kok10_2 1830   104    96    80    73    74    45    51    66    92    86
kok10_2 1840    45    65    46    39    38    62   119    68   130   129
kok10_2 1850    74    63    60    89    67    69    71    62    71    74
kok10_2 1860   115   139    95    62   117    90   103   116    80    62
kok10_2 1870    70    34    37    37    68    58    56    78   112   144
kok10_2 1880   157   153   205   159   102   119   106    88    67    78
kok10_2 1890    69    93    99   104   113   129   113    98   108   102
kok10_2 1900   130   108   148   116   118   156   109    93   123   254
kok10_2 1910   243   182   167    99    51    33    30    19    29    19
kok10_2 1920    33    36    36    44    82    80    66    62   114   169
kok10_2 1930   189   202   136    92    93    74    87    75    42    46
kok10_2 1940    60    59    55    62    65    76    71    44    57    43
kok10_2 1950    63    81    65    61    66    79    70    73    44    62
kok10_2 1960    64    45    78    75    81    94    87    67    87    95
kok10_2 1970    56    44    45    41    53    53    53    48    67    79
kok10_2 1980    86   115    85    66    76    60    67    76    81    95
kok10_2 1990    95   142   106    82    81    68    89    75   100    63
kok10_2 2000    57    61    64    52    53    56    59    54    51   999
kok14_2 1904   202   147   103    85   112   168
kok14_2 1910    94    72    58    61    37    57   113    73   133    75
kok14_2 1920    94   122   104   117   107    85   117    52    81   119
kok14_2 1930   120   105   104   100   107    87   106   102    73    88
kok14_2 1940   108    92   110   116   121   134   106    34   132   102
kok14_2 1950   104   138    84   114   104   138   107   156    98   117
kok14_2 1960   116    46   160   186   186   178   182    79   160    77
kok14_2 1970    46    76    56    48    81   125    88    97    93   166
kok14_2 1980   124   145   156    79    85    66    80   113    85   103
kok14_2 1990    98   148   141    90   117    97   111    98   128   126
kok14_2 2000   125   120    99   143   137   126   135   119    91   999
kok16_1 1744    56    58    35    41    52    53
kok16_1 1750    54    33    84    92    68    82    71    70    47    48
kok16_1 1760    45    48    75    76    76    96    83   100    46    45
kok16_1 1770    73    48    48    58    54    30    39    71    59    89
kok16_1 1780    87   121    63    49    26    18    36    38    17    46
kok16_1 1790    51    67    62    95    73    85    52    39    73    60
kok16_1 1800    48    59    55    65    59    55    63    74    62    56
kok16_1 1810    82    97    76    50    36    56    56    68    78    67
kok16_1 1820    60    49    40    38    33    37    29    29    38    29
kok16_1 1830    44    30    36    38    37    26    34    47    50    38
kok16_1 1840    32    38    29    17    30    31    29    17    26    27
kok16_1 1850    18    21    18    33    27    42    38    29    32    30
kok16_1 1860    46    43    41    38    61    52    45    75    53    54
kok16_1 1870    70    43    56    51    56    55    49    66    58    65
kok16_1 1880    52    57    68    61    34    60    46    51    42    64
kok16_1 1890    65    70    59    73    62    70    74    79    84    78
kok16_1 1900   117    98    64    65    88    70    58    46    53    82
kok16_1 1910    54    45    40    58    53    65    63    42    59    36
kok16_1 1920    67    72    77    84    72    54    70    36    56    59
kok16_1 1930    60    68    48    56    63    52    47    46    42    55
kok16_1 1940    78    80    91    79    83    67    42    38    73    61
kok16_1 1950    73    75    58    66    56    85    56    76    42    72
kok16_1 1960    60    36    74    74    66    67    66    64    75    63
kok16_1 1970    32    39    36    41    56    58    44    49    60    54
kok16_1 1980    47    51    55    43    36    22    32    36    45    39
kok16_1 1990    46    56    62    55    85    49    84    51    78    37
kok16_1 2000    28    44    32    48    47    51    61    50    62   999
kok18_4 1599    62
kok18_4 1600    84    50    35    39    60    45    63    74    71   108
kok18_4 1610    58    74   101   118   126    76    97   135   110    82
kok18_4 1620    76    82    56    59     0    32    20    10    21    38
kok18_4 1630    30    29    39    30    36    45    52    52    52    37
kok18_4 1640    60    26    48    26    51    59    50    52    59    66
kok18_4 1650    25    57    35    56    56    73    52    82    47    58
kok18_4 1660    69    92    36    43    44    26    28    24    13    30
kok18_4 1670    31    44    49    18    42    34    31    41    30    38
kok18_4 1680    46    65    43    48    58    38    32    42    52    31
kok18_4 1690    41    48    23    33    43    48    33    37    18    51
kok18_4 1700    26    35    24    32    21    34    35    38    46    41
kok18_4 1710    28    31    27    18    35    53    49    31    28    34
kok18_4 1720    32    23    35    27    24    23    23    37    16    30
kok18_4 1730    21    32    18    26    54    34    25    43    26    22
kok18_4 1740    26    22    68    22    38    25     9    26    24    23
kok18_4 1750    24    12    27    33    26    26    18    22    15    38
kok18_4 1760    17    21    23    22    22    21    16    19    14     7
kok18_4 1770    20    11    17    14    15     4    13    13    20    21
kok18_4 1780    18    20    12    15     0     3    12     8     8    12
kok18_4 1790     4     7    15    20    20    16     7    11    12     7
kok18_4 1800    12     0     4    19    20    13    11    14    10     9
kok18_4 1810     9    17    18    19     3     9    12     8    20    13
kok18_4 1820     4    11    10    12    13    13     0    11     9    15
kok18_4 1830    17    12    22     6    16    13    18    10    18    19
kok18_4 1840     3    14     9     4    12     5     8     1     9    11
kok18_4 1850     2    14     9    12     5    12     5    10    13    13
kok18_4 1860    11     4     7    12    15    12     7    12    13     3
kok18_4 1870    15     6    12     8     6     6    11    15     7    14
kok18_4 1880    11     9     5     5     0     9     8     3     6    11
kok18_4 1890     7    10     6     8    10     3    18    13     7     9
kok18_4 1900    10     9     7     5    12    12     6     8     9    15
kok18_4 1910    10     6     7     6     5     4     6     0     6     0
kok18_4 1920     6     5     2     5     8     6     6     0     4     8
kok18_4 1930    12     9     6     6     7    10    14     8     7    16
kok18_4 1940     7     8     9     9     9     7    11     4    12     8
kok18_4 1950    12     5     0     9     3    16     2     7     0     7
kok18_4 1960     5     2    11     6     9     5     5     9    13    11
kok18_4 1970     0     5     7     5    10    11     7     6     6     9
kok18_4 1980     5     5    11     6    10     2     7     7     4     7
kok18_4 1990     3     7     6    11    11     2    12     9    16    14
kok18_4 2000     4    16    11    21    19    12    14    13    11   999
kok20_4 1466    73    83    72   105
kok20_4 1470    85   105   101   124   144   156   124   134   115    87
kok20_4 1480   127   117   137   126   125   130   121    80   105   102
kok20_4 1490    97    81    67    73    68    66    95    97   114   123
kok20_4 1500   112    58    88    46    75    65    93    80    61    65
kok20_4 1510    65    88    95    83   140    66    84   104    92    98
kok20_4 1520    93    79   127    59    15    91    47    83    79   119
kok20_4 1530    73    78    77    51    53   138    62    72    60    68
kok20_4 1540    70    66    44    61    83    52    34    65    65    84
kok20_4 1550    70    78    88    59    45    62    37    40    37    32
kok20_4 1560    34    45    35    55    43    52    53    37    42    38
kok20_4 1570     0    31    28    57    97    63    67    46    96    54
kok20_4 1580    62    32    59    58    58    35    20    11    18     4
kok20_4 1590     3    17    24     9     3    16    24    18     6    19
kok20_4 1600    15    10    16    14    27    30    22    41    29    32
kok20_4 1610    33    32    42    40    60    30    63    71    35    38
kok20_4 1620    41    37    32    55    16    38    37    16    29    33
kok20_4 1630    24    36    34    35    35    28    36    42    56    39
kok20_4 1640    62    33    40    21    27    40    33    32    67    49
kok20_4 1650    11    42    10    43    31    60    45    48    35    36
kok20_4 1660    47    50    32    29    53    60    48    64    31    52
kok20_4 1670    40    67    64    24    47    47    54    51    55    51
kok20_4 1680    52    67    45    56    45    40    36    43    63    33
kok20_4 1690    38    33    17    32    52    55    23    39     0    25
kok20_4 1700    12    28    11    29    22    27    16    22    31    27
kok20_4 1710    15    30    23    23    42    47    38    37    39    49
kok20_4 1720    41    41    46    30    17    28    29    30    22    35
kok20_4 1730    25    47    40    38    54    34    11    44    38    27
kok20_4 1740    31    20    46    13    38    38    25    30    35    32
kok20_4 1750    17    13    28    30    16    27    16    25    20    31
kok20_4 1760    20    32    27    29    15    32    22    21    14    20
kok20_4 1770    20    18    14    18    18     0     7    12    12     9
kok20_4 1780    12     9    18     9     7     3    20    14     0    11
kok20_4 1790     9    22    20    40    16    18    17    10    26    17
kok20_4 1800    17    15    30    35    35    10    21    30    10    26
kok20_4 1810    35    35    25    10     9    27    33    28    28    15
kok20_4 1820    14    22    13    15    14    18    16    10    17    26
kok20_4 1830    42    34    30    20    32    24    31    30    22    27
kok20_4 1840     0    30    21     8    30    27    29    22    28    26
kok20_4 1850     6    16     8    22     4    25    21    20    34    24
kok20_4 1860    28    19    27    22    18    23    11    22    25    11
kok20_4 1870    29    16    19     7    35    22    22    37    23    26
kok20_4 1880    19    11    18    18     9    24    18    13    16    25
kok20_4 1890    15    32    14    20    13    15    28    18    29    20
kok20_4 1900    34    34    17    18    35    31    14    25    34    32
kok20_4 1910    22    16    22    14    22    15    25     5    23    10
kok20_4 1920    27    25    20    36    26    23    23    13    31    29
kok20_4 1930    30    31    26    21    45    35    41    38    22    50
kok20_4 1940    43    42    39    32    41    43    26    20    37    23
kok20_4 1950    40    35    24    43    38    56    31    43    26    41
kok20_4 1960    27    18    45    46    29    41    38    40    40    35
kok20_4 1970    22    27    30    35    41    45    41    42    35    51
kok20_4 1980    30    42    37    29    34    27    33    39    27    18
kok20_4 1990    40    43    43    23    34    30    35    32    43    41
kok20_4 2000    40    46    33    48    58    53    53    45    42   999
kok22_1 1740    56    42    67    50    59    58    32    61    82    98
kok22_1 1750    95    56   112    94    82    78    84   116    57    76
kok22_1 1760    72    95   108   133   102    72   124   107    52    69
kok22_1 1770    91    69    64   101    73    29    50    85    55    67
kok22_1 1780    57   100    96    73    51    51   116    75    50    93
kok22_1 1790    75   100    94    86    68   102    67    35    54    53
kok22_1 1800    41    34    54   108    86    76    70    75    46    54
kok22_1 1810    74    80    60    52    33    63    45    56    49    62
kok22_1 1820    56    68    75    66    84    60    53    36    67    79
kok22_1 1830   102    78   135   100    92    77    62    81    74    90
kok22_1 1840    47   112   100    61    91    71    94    48    77    85
kok22_1 1850    64    82    73    82    57    69    73    71    63    72
kok22_1 1860    75    65    46    69    60    72    92   113    80    73
kok22_1 1870    73    42    84    63    72    63    61    74    55    62
kok22_1 1880    49    49    47    41    56   117   106    87    64    55
kok22_1 1890    48    55    49    64    58    60    60    64    63    58
kok22_1 1900    77    84    56    53    70    80    49    41    78    92
kok22_1 1910    53    38    38    34    45    32    28    18    29    22
kok22_1 1920    40    27    36    32    37    33    38    30    30    53
kok22_1 1930    49    54    30    35    76    71    47    24    31    54
kok22_1 1940    59    45    53    65    73    50    45    21    42    49
kok22_1 1950    53    38    32    39    52    63    33    63    24    46
kok22_1 1960    41    24    44    63    46    31    32    39    57    58
kok22_1 1970    27    27    36    27    46    41    36    33    39    35
kok22_1 1980    33    32    38    21    23     8    23    26    27    26
kok22_1 1990    35    33    34    30    47    29    22    29    34    24
kok22_1 2000    17    18    16    38    56    46    53    24    26   999
ks12_06 1779    54
ks12_06 1780    66   132    87   118     0    61   119    91    42    57
ks12_06 1790    54    70    70    82    69   113    62    25    70    59
ks12_06 1800    47    57    72   101    94    74    77    73    66    67
ks12_06 1810    77    86    79    45    32    53    64    64    61    51
ks12_06 1820    51    81    80    68    67    76    66    79    78    72
ks12_06 1830    94    80    74    70    55    35    62    80    72    72
ks12_06 1840    50    81    39    36    45    33    37    15    32    33
ks12_06 1850    31    37    34    45    34    34    50    41    41    36
ks12_06 1860    47    45    48    30    52    56    65    95    68    60
ks12_06 1870    68    36    47    62    75    61    54    62    46    61
ks12_06 1880    51    61    47    33    16    36    31    28    34    32
ks12_06 1890    48    47    50    41    31    43    51    48    40    39
ks12_06 1900    42    39    32    26    42    37    29    39    47    66
ks12_06 1910    23    14    19    15    19    23    15     8    27    17
ks12_06 1920    28    24    27    38    37    26    34    18    31    43
ks12_06 1930    31    34    43    34    61    61    63    47    39    42
ks12_06 1940    58    42    58    58    57    57    34    20    55    32
ks12_06 1950    39    44    36    53    39    58    44    59    33    55
ks12_06 1960    43    29    48    60    43    50    44    44    55    56
ks12_06 1970    39    43    36    35    47    46    37    37    54    47
ks12_06 1980    31    47    42    34    36    19    32    28    16    29
ks12_06 1990    24    28    30    28    36    27    28    13    39    20
ks12_06 2000    26    33    34    31    31    31    21    26    32    18
ks12_06 2010    34    31   999
ks12_11 1879    71
ks12_11 1880    74    58    81    73    59    84    95    73    82    71
ks12_11 1890    73    85   121   110    97    77    96    74    74    65
ks12_11 1900    79    75    70    43    64    68    65    57    85    96
ks12_11 1910    47    44    35    42    36    38    42    31    48    47
ks12_11 1920    68    52    57    77    72    69    71    31    61    78
ks12_11 1930    50    67    68    58    68    84    81    78    62    94
ks12_11 1940   102    86    89    95   135   139    89    51    77    57
ks12_11 1950    57    70    58    69    63    71    82    87    64    84
ks12_11 1960   110    51   132    97    87    83    82    76    97    84
ks12_11 1970    44    61    53    51    62    74    57    74    98    98
ks12_11 1980    71   108    86    50    73    60    78    86    65    56
ks12_11 1990    50    64    67    55    88    60    68    57    67    56
ks12_11 2000    45    58    56    76    61    70    83    70    89    44
ks12_11 2010    81    83   999
ks12_14 1882   223   145   104   148   131   129   129   133
ks12_14 1890   162   130   151   165   154   173   146   133   134   124
ks12_14 1900   141   121    97    86   137   152    90    96   104   118
ks12_14 1910    43    42    57    42    30    18    33    21    61    58
ks12_14 1920    72    65    60    77    89    53    48    86    82    83
ks12_14 1930    95   128    83    80   119    93   104    96    69   102
ks12_14 1940   138   138   144   112   142   158   145    87   110    83
ks12_14 1950    90   114    91   113    85    69    75    96    61    66
ks12_14 1960    59    51   109    93   102    79    99    87   100   125
ks12_14 1970    40    49    53    50    57    60    56    82    82   110
ks12_14 1980    90   135   128    99   128   110   109    98    78    52
ks12_14 1990    85    90    94    95   107    68    86    93   128    67
ks12_14 2000    53    56    72    77    71    82    93    87    92    37
ks12_14 2010    94    93   999
ks12_15 1814    17    33    41    44    64    61
ks12_15 1820    47    60    86   125   161   147   101    88   129   135
ks12_15 1830   162   131   121    75    84    49    69    87    72    71
ks12_15 1840    31    63    37    59    72    46    64    15    63    75
ks12_15 1850    41    55    39    52    59    61    69    53    66    46
ks12_15 1860    66    78    65    46    99    89    93    82    77    47
ks12_15 1870   100    66    62    90   100    82    78   127   130   111
ks12_15 1880   102    70    58    67    24    60    82    74    77    78
ks12_15 1890    82    63    72    77    59    51    64    73    64    58
ks12_15 1900   112    90    87    64    79    76    58    73   103    88
ks12_15 1910    27    35    53    48    45    31    38    16    32    22
ks12_15 1920    34    37    41    42    52    33    49    11    41    44
ks12_15 1930    41    54    48    41    59    57    51    34    34    41
ks12_15 1940    66    50    61    87    83   102    88    54    84    52
ks12_15 1950    74    80    78    75    62    91    60    83    52    73
ks12_15 1960    58    39   102   121    76    79    60    51    88    67
ks12_15 1970    34    45    40    62    73    70    49    60    85    78
ks12_15 1980    57    79    87    83    70    61    74    88    46    81
ks12_15 1990    69    99    83    49   106    53    60    47    69    41
ks12_15 2000    36    41    50    69    67    77    73    57    86    50
ks12_15 2010    77    91   999
ks12_16 1768    29    75
ks12_16 1770    64    33    53    77    49    29    33    49    36    46
ks12_16 1780    55    83    50    22    60    45    89    77    35    56
ks12_16 1790    53    64    61    81    64    78    30    23    39    35
ks12_16 1800    41    43    45    60    41    49    61    54    51    47
ks12_16 1810    68    65    56    23     8    28    30    44    39    44
ks12_16 1820    36    70    59    60    70    66    69    70    74    62
ks12_16 1830    83    63    65    45    62    41    46   102    81    38
ks12_16 1840    33    53    32    37    58    45    60    22    54    52
ks12_16 1850    35    34    40    54    50    42    73    46    56    51
ks12_16 1860    75    65    73    47    63    57    48    73    52    47
ks12_16 1870    59    45    50    50    79    83    66    68    59    63
ks12_16 1880    55    62    74    66    28    65    55    56    71    52
ks12_16 1890    67    62    68    46    42    39    49    51    55    47
ks12_16 1900    74    60    33    32    57    51    40    40    49    61
ks12_16 1910    25    20    24    30    32    34    37    23    35    24
ks12_16 1920    46    44    44    54    52    40    56    37    41    52
ks12_16 1930    38    53    40    29    58    60    54    43    37    42
ks12_16 1940    51    40    43    52    60    56    50    36    59    46
ks12_16 1950    49    50    33    42    38    57    62    71    40    68
ks12_16 1960    52    42    63    54    49    58    56    46    64    62
ks12_16 1970    50    60    48    41    58    51    48    48    46    42
ks12_16 1980    34    44    39    34    35    30    33    30    25    24
ks12_16 1990    33    27    27    29    56    30    52    27    48    28
ks12_16 2000    33    39    27    41    37    31    29    24    39    14
ks12_16 2010    44    31   999
ks12_17 1517    84    73    75
ks12_17 1520    73    71    68    68    27    64    34    51    47    52
ks12_17 1530    43    48    47    31    30    38    13    15    12    27
ks12_17 1540    33    23    15    37    34    27     8    30    36    42
ks12_17 1550    35    33    41    35    16    28    36    55    39    25
ks12_17 1560    33    50    21    45    37    45    47    34    38    33
ks12_17 1570    12    40    24    58    63    47    57    43    50    37
ks12_17 1580    56    13    53    59    57    46    44    55    72    32
ks12_17 1590    48    52    89    48    49    44    45    68    52    60
ks12_17 1600    67    51    32    31    70    64    47    71    55    71
ks12_17 1610    55    48    60    76    73    49    50    71    49    32
ks12_17 1620    34    40    39    46    21    29    28    21    29    45
ks12_17 1630    31    39    37    28    38    31    40    34    38    40
ks12_17 1640    46    23    30    26    50    42    34    31    37    37
ks12_17 1650     7    34    14    31    16    36    27    37    22    26
ks12_17 1660    46    43    22    34    29    28    35    28    15    27
ks12_17 1670    35    33    34    11    33    39    29    35    24    19
ks12_17 1680    24    37    39    45    45    44    38    24    54    35
ks12_17 1690    70    40    18    60    50    36    29    32    21    23
ks12_17 1700    16    37    28    42    39    38    35    36    40    43
ks12_17 1710    33    32    41    34    61    58    45    34    23    31
ks12_17 1720    33    52    44    36    34    36    27    31     7    19
ks12_17 1730    12    34    12    12    35    13     8    33    26    28
ks12_17 1740    19    21    32    22    26    17    12    25    28    25
ks12_17 1750    21    15    23    36    19    30    28    29    26    31
ks12_17 1760    14    24    31    38    29    31    28    31    17    28
ks12_17 1770    27    25    23    31    13     6    22    21    22    31
ks12_17 1780    22    26    23    23     9    17    20    23     9    21
ks12_17 1790    24    29    18    27    21    20    13    13    20    20
ks12_17 1800    20    16    22    35    26    25    25    19    25    23
ks12_17 1810    25    27    30    11     9    22    25    27    19    10
ks12_17 1820    10    27    29    26    33    28    24    22    28    26
ks12_17 1830    44    35    33    16    20    21    26    18    27    31
ks12_17 1840     9    28    10    11    30    29    31    17    21    18
ks12_17 1850    20    19    21    27    17    23    25    18    22    23
ks12_17 1860    41    23    27    22    27    25    26    31    29    26
ks12_17 1870    27    15    27    30    39    35    24    36    33    25
ks12_17 1880    25    28    24    26    19    34    23    17    25    31
ks12_17 1890    36    35    34    34    34    29    41    33    25    30
ks12_17 1900    46    38    19    21    29    33    24    20    24    28
ks12_17 1910    10    16    16    12    13     8    16    11    15    16
ks12_17 1920    20    19    28    31    31    22    26    14    26    31
ks12_17 1930    35    39    35    34    42    40    40    29    20    30
ks12_17 1940    26    22    23    21    27    40    26    16    27    29
ks12_17 1950    35    38    26    23    26    31    23    30    21    26
ks12_17 1960    23    13    39    38    29    31    28    28    32    32
ks12_17 1970    11    20    21    23    31    33    31    25    31    33
ks12_17 1980    34    46    37    28    22    12    27    28    17    24
ks12_17 1990    26    30    25    20    38    23    31    22    46    32
ks12_17 2000    28    32    29    39    34    35    33    27    43    28
ks12_17 2010    37    38   999
ks12_20 1499   207
ks12_20 1500   204   112   125   107    76    92   109   138   115   112
ks12_20 1510   164    95   129   138   158    88   164   227   163   171
ks12_20 1520   193   173   198   173   113   193   106   127   136   116
ks12_20 1530   111   157    84   101    78    96    66    59    83   105
ks12_20 1540    99    86    48    68    67    56    34    64    75    64
ks12_20 1550    88    93   110    75    54    54    52    80    71    45
ks12_20 1560    41    61    41    54    44    60    69    61    74    73
ks12_20 1570    42    61    52    76   107    95    97    98   117   103
ks12_20 1580   106    65    88    85    48    60    48    48    59    29
ks12_20 1590    37    42    56    39    50    48    35    42    27    35
ks12_20 1600    31    26    21    30    51    38    38    44    38    49
ks12_20 1610    38    41    63    65    69    41    48    62    36    30
ks12_20 1620    29    45    31    40    26    26    24    30    30    39
ks12_20 1630    32    33    32    30    33    39    40    31    38    35
ks12_20 1640    33    24    31    24    28    42    46    40    41    35
ks12_20 1650    10    34    24    36    27    39    31    32    28    23
ks12_20 1660    32    47    26    30    34    27    25    39    21    28
ks12_20 1670    34    32    38    21    33    25    20    30    32    34
ks12_20 1680    29    43    47    39    39    36    25    24    32    22
ks12_20 1690    36    35    31    23    17    24    19    19    22    14
ks12_20 1700    10    28    22    31    19    27    23    27    29    25
ks12_20 1710    21    17    25    18    29    29    30    22    32    33
ks12_20 1720    33    24    31    24    21    23    24    34    14    17
ks12_20 1730    16    32    25    22    58    28    29    38    35    22
ks12_20 1740    21    18    36    17    27    27    23    25    33    19
ks12_20 1750    18    14    19    39    24    27    21    22    17    20
ks12_20 1760    14    18    24    27    26    33    27    30    20    20
ks12_20 1770    28    26    18    23    13     4    18    20    18    30
ks12_20 1780    20    25    14    21     0    16    23    20    11    12
ks12_20 1790    14    25    11    26    19    21    12    15    16    16
ks12_20 1800    16     9    19    20    22    16    13    15    10    12
ks12_20 1810    19    22    20    17     0    12    17    18    17     9
ks12_20 1820    13    19    14    16    10    14     6    11    18    15
ks12_20 1830    24    17    24    16    10     0     9    13    12    20
ks12_20 1840     0    13    10     0    17     9    15     0    21    11
ks12_20 1850     0    15     0    16     0    16     6    12    10     9
ks12_20 1860    21    16    18    14    14    21    19    29    30    22
ks12_20 1870    31    28    29    29    32    31    37    38    31    40
ks12_20 1880    24    28    16    18     8    28    21    24    23    24
ks12_20 1890    33    34    32    25    23    23    29    32    37    31
ks12_20 1900    34    28    23    24    34    30    22    21    26    39
ks12_20 1910    11    26    12    18    14    10    14     0    15    11
ks12_20 1920    22    18    29    24    30    18    17     6    20    19
ks12_20 1930    26    26    26    21    31    31    20    16    16    24
ks12_20 1940    28    30    28    29    36    56    33    21    38    29
ks12_20 1950    32    30    26    26    26    32    26    33    23    33
ks12_20 1960    31    23    35    45    31    42    37    33    36    36
ks12_20 1970    23    21    25    26    29    30    25    35    31    34
ks12_20 1980    32    31    46    31    28    26    33    33    28    27
ks12_20 1990    36    39    37    32    42    26    30    28    39    29
ks12_20 2000    27    36    30    40    46    39    47    30    43    16
ks12_20 2010    35    44   999
ks12_20 1611    70   111    77   102    51    68    95    68    44
ks12_20 1620    26    35    31    36    18    34    17    31    37    36
ks12_20 1630    33    34    34    26    30    48    51    40    40    33
ks12_20 1640    40    28    34    26    29    44    38    39    38    43
ks12_20 1650    14    34    21    43    27    44    31    32    31    25
ks12_20 1660    40    50    39    30    43    34    35    42    25    39
ks12_20 1670    38    37    44    25    36    25    28    38    44    39
ks12_20 1680    42    61    64    68    65    49    27    23    33    26
ks12_20 1690    26    27    36    21     8    23    18    19    16    14
ks12_20 1700    10    25    18    26    27    37    24    29    34    24
ks12_20 1710    19    19    18    12    27    33    29    21    23    26
ks12_20 1720    26    27    25    19    24    28    26    25    13    22
ks12_20 1730    18    25    19    22    28    29    19    25    29    22
ks12_20 1740    15    18    24    11    23    26    16    22    25    20
ks12_20 1750    20    14    25    32    29    27    23    21    20    26
ks12_20 1760    13    23    28    33    34    44    32    37    23    18
ks12_20 1770    24    27    15    23    19     4    17    24    25    28
ks12_20 1780    21    26    20    17     4    10    21    18    12    13
ks12_20 1790    15    21    14    22    19    17    14    12    14    11
ks12_20 1800    16     8     9    16    25    22    16    21    11    15
ks12_20 1810    19    26    24    17     0    18    21    18    21    18
ks12_20 1820     9    24    24    20    21    19     6    19    20    19
ks12_20 1830    27    21    29    10    11     6    16    14     3    18
ks12_20 1840     0    19     7    12    20     9    13     6    13    11
ks12_20 1850     3    14     3    13     5    17     9    13     9    10
ks12_20 1860    14    10    16     8    13     9    11    17    15    14
ks12_20 1870    22    12    17    23    19    23    12    26    19    25
ks12_20 1880    13    17    11    10     5    19    11    15    14    17
ks12_20 1890    16    15    17    15    10    16    23    17    25    15
ks12_20 1900    17    14    11    18    29    20    16    16    19    22
ks12_20 1910     9    10    10     6     5     3     9     7     9     0
ks12_20 1920     9    13    14    13    14    13    10     5    12    13
ks12_20 1930    17    18    12    13    22    20    19    17    12    10
ks12_20 1940    20    19    19    22    26    26    25    10    25    19
ks12_20 1950    26    26    22    20    31    30    23    27    16    22
ks12_20 1960    20    17    23    28    25    23    30    21    23    30
ks12_20 1970    13    12    20    25    24    33    19    25    25    28
ks12_20 1980    24    22    26    18    22    20    19    26    21    23
ks12_20 1990    28    28    40    32    41    21    27    27    34    27
ks12_20 2000    20    29    25    38    41    40    41    27    39    20
ks12_20 2010    35    33   999
ks12_20 1520   137   135   164   167    71   167    98    88    96    92
ks12_20 1530    93   106    70    70    56    58    50    33    47    70
ks12_20 1540    80    78    45    70    68    60    58    84    69    75
ks12_20 1550   101   105   132    72    52    66    66   113    93    64
ks12_20 1560    60    73    59    57    62    71    74    88    99    81
ks12_20 1570    17    67    71   104   170   159   165   129   118   104
ks12_20 1580   109    60    64    72    52    56    48    57    51    24
ks12_20 1590    31    42    64    37    32    39    28    41    35    41
ks12_20 1600    36    31    20    32    43    49    47    46    44    52
ks12_20 1610    42    45    62    52    65    43    46    64    49    33
ks12_20 1620    23    34    35    33    22    22    27    19    39    25
ks12_20 1630    33    36    42    31    28    39    36    29    35    28
ks12_20 1640    36    34    39    29    27    42    37    32    34    45
ks12_20 1650    11    43    28    39    30    44    24    38    25    23
ks12_20 1660    34    44    25    25    32    23    34    40    18    26
ks12_20 1670    31    35    47    26    33    19    29    36    29    28
ks12_20 1680    26    49    40    30    43    35    23    17    23    14
ks12_20 1690    20    23    30    24    11    25    17    23     6     4
ks12_20 1700     7    23    13    21    11    20    25    28    21    30
ks12_20 1710    15    15    22    17    29    36    33    18    19    29
ks12_20 1720    26    18    19    10    22    21    19    22     8    22
ks12_20 1730    18    27    19    22    35    26    12    28    26    15
ks12_20 1740    14    16    28    12    29    19    11    26    29    21
ks12_20 1750    15    13    14    32    13    21    15    17    18    21
ks12_20 1760     0    24    22    25    28    23    21    24    12    15
ks12_20 1770    15    13    13    20    12     0    10    16    16    25
ks12_20 1780    20    28    18    22    11    12    11     6     0     6
ks12_20 1790    12    18     6    26    19    15    15    11     7    12
ks12_20 1800    15     0    18    25    25    20     9    17    13    12
ks12_20 1810    12    27    21     7     0    14    15    13    19    14
ks12_20 1820    10    19    19    15    12    13     8     7    19    19
ks12_20 1830    23    14    24    11     9     6    19    10     7    19
ks12_20 1840    11    18     9     2    16    12     8     5    17     9
ks12_20 1850     8    15     6    15     6    21    10    13     8    12
ks12_20 1860    18    12    15    14    19    22    16    18    21    19
ks12_20 1870    25    14    24    21    28    19    26    32    26    27
ks12_20 1880    21    12    14    16    11    25    21    19    20    24
ks12_20 1890    18    23    21    21    22    15    24    21    29    18
ks12_20 1900    24    19    16    11    31    21    14    16    18    22
ks12_20 1910     3     9    15     7    12     9    12     5     9    10
ks12_20 1920    13    12    14    17    21     8    15     4    14    13
ks12_20 1930    22    20    13     5    19    23    19    10    12    16
ks12_20 1940    20    19    20    16    21    29    28    12    21    18
ks12_20 1950    24    21    19    25    30    30    23    29    17    31
ks12_20 1960    24    10    36    33    32    24    29    26    23    24
ks12_20 1970    15    16    16    22    22    22    18    19    22    24
ks12_20 1980    20    23    24    13    25    11    15    14    19    20
ks12_20 1990    21    21    23    20    26    20    18    22    27    24
ks12_20 2000    18    23    26    31    29    29    34    28    33    20
ks12_20 2010    35    34   999
ks12_21 1929   216
ks12_21 1930   210   196   182   153   168   188   187   157   148   158
ks12_21 1940   147   132   124   167   192   195   194   159   212   155
ks12_21 1950   166   237   217   238   195   235   179   200   125   229
ks12_21 1960   159   110   211   207   210   195   190   152   168   220
ks12_21 1970   142   146    89   102   143   119   118   145   144   137
ks12_21 1980   127   132    90    85   127   110   107   132   100   106
ks12_21 1990   147   111   122   119   160    81   127    92   123   141
ks12_21 2000    87   110   101   125   124   104   111    95   124    32
ks12_21 2010    93   101   999
ks12_24 1651   136   120   117    59    91    79   141   124   140
ks12_24 1660   133   212   174   127   180   180   115   145    70   120
ks12_24 1670   118    86   114    36    41    27    26    19    13    31
ks12_24 1680    22    77    65    97   158   163   174   129   182   106
ks12_24 1690   162   122    98    44     8    32    26    15     8    17
ks12_24 1700     0    25    15    28    20    36    34    42    41    49
ks12_24 1710    35    31    32    18    37    52    57    39    32    21
ks12_24 1720    13    23    43    31    42    44    44    34    17    39
ks12_24 1730    44    66    31    29    57    43    35    38    43    39
ks12_24 1740    40    30    50    30    54    45    31    35    52    57
ks12_24 1750    35    35    43    66    53    63    52    79    70    66
ks12_24 1760    43    60    57    87    79    61    51    45    44    27
ks12_24 1770    49    47    36    45    41    21    28    35    28    34
ks12_24 1780    26    38    32    29    18    18    51    58    46    47
ks12_24 1790    53    68    54    76    44    41    52    37    31    55
ks12_24 1800    52    21    36    53    58    41    32    50    35    39
ks12_24 1810    38    48    49    24    25    41    32    32    36    20
ks12_24 1820    12    28    23    31    32    23    29    25    41    35
ks12_24 1830    36    34    39    27    31    22    32    46    37    48
ks12_24 1840    20    37    30    27    33    38    41    12    25    22
ks12_24 1850    16    27    24    24    18    23    27    21    17    27
ks12_24 1860    38    37    35    30    43    45    34    43    24    37
ks12_24 1870    41    27    38    45    41    44    51    55    42    58
ks12_24 1880    66    33    42    40    22    64    63    40    44    46
ks12_24 1890    42    43    43    49    49    39    56    60    63    43
ks12_24 1900    49    54    54    39    57    74    47    43    60    87
ks12_24 1910    24    23    30    29    29    26    32    28    28    44
ks12_24 1920    51    47    36    56    60    51    48    18    39    41
ks12_24 1930    40    45    30    27    61    52    48    30    25    40
ks12_24 1940    44    52    44    51    81    92    94    35    58    41
ks12_24 1950    48    47    38    43    55    56    42    54    33    41
ks12_24 1960    49    42    66    76    62    51    45    42    55    42
ks12_24 1970    23    38    22    38    52    63    57    63    68    98
ks12_24 1980    84   125   135   135   117    49    62    52    48    47
ks12_24 1990    54    64    66    64    62    47    49    43    78    53
ks12_24 2000    44    55    66    68    75    69    77    84   105    67
ks12_24 2010   107   114   999
ks12_26 1633    24    34    41    60    52    82    48
ks12_26 1640    82    29    34    10    19    44    39    30    39    48
ks12_26 1650    10    66    30    79    28    74    48    82    47    74
ks12_26 1660    61    67    37    44    59    49    70    73    55    61
ks12_26 1670    59    55    84    31    33    24    46    52    44    35
ks12_26 1680    47    78    58    64    53    37    31    24    46    33
ks12_26 1690    60    42     7    17    14    30    22    26    12    12
ks12_26 1700     4    27    14    29    23    30    22    26    29    27
ks12_26 1710    22    20    19    27    42    52    51    34    18    31
ks12_26 1720    30    53    44    38    30    58    56    63    37    37
ks12_26 1730    29    50    33    37    61    30    21    50    52    51
ks12_26 1740    42    36    52    42    47    51    31    28    39    27
ks12_26 1750    17    27    28    40    24    29    29    30    17    35
ks12_26 1760    21    15    33    47    35    27    16    25    15    22
ks12_26 1770    21    13    11    21    25     6    11    17    15    24
ks12_26 1780    26    43    19    24    17    15    30    31     8    21
ks12_26 1790    22    25    20    30    21    21    15    14    22    22
ks12_26 1800    13    14    18    28    18    16    12    18    11    21
ks12_26 1810    18    22    25     9     0    20    16    15     8     8
ks12_26 1820    13    17    16    14    18    12     9    13    14    17
ks12_26 1830    22    10    23     0    16    10    14    17    19    21
ks12_26 1840     0    27    24    14    15    18    19     0    17    19
ks12_26 1850    11    12     5    17     6    19    23    21    13    18
ks12_26 1860    20    10    17    16    21    24    13    17    14    12
ks12_26 1870    23     4    23     9    18    18    15    11    15    27
ks12_26 1880    14    10    11    15     6    25    15    13    16    32
ks12_26 1890    15    22    20    24    18     8    22    15    13    10
ks12_26 1900    16    16    11     5    18    14     8     0     4    14
ks12_26 1910    10    14     6     6    10     7    13     3    11     8
ks12_26 1920    16     9    16    27    19    17    15     0    21    18
ks12_26 1930    19    20    12     9    27    16    16    13     5    21
ks12_26 1940    18    17    21    13    25    23    22     7    27    18
ks12_26 1950    28    20    10    15    23    22    13    29     8    30
ks12_26 1960    17     7    30    35    25    18    22    19    31    17
ks12_26 1970     7    10    12    12    16    18     9    17    16    16
ks12_26 1980    19    18    12    13    17     7    12    10    11    13
ks12_26 1990    13    11    22    14    24     8    23    13    28    13
ks12_26 2000    10    25    20    31    25    31    30    31    55     8
ks12_26 2010    40    35   999
km7_01  1631    42    33    28    35    35    46    30    24    15
km7_01  1640    27    20    16    12    23     3     7    22    20    24
km7_01  1650     8     6     4    13    13    13     3     9    15    22
km7_01  1660    30    19     3    12    25    33    19    22    13    18
km7_01  1670    20    31    41    14    28    26    14     8    16    21
km7_01  1680    35    37    37    44    24    23    28    25    19    25
km7_01  1690    27    21    17    11    39    34    22    17     4     0
km7_01  1700     7    13     8    20     7    28    18    31    19    30
km7_01  1710    23    29    26    30    35    28    22    28    33    29
km7_01  1720    23    28    43    18    23    29    32    27    30    47
km7_01  1730    49    53    62    50    87    25    20    51    86    95
km7_01  1740    71    50    58    51    33    29    24    25    23    22
km7_01  1750    17     9    25    33    29    37    35    31    31    27
km7_01  1760    29    25    31    22    27    52    48    55    27    32
km7_01  1770    66    59    24    43    43     5    12    31    51   101
km7_01  1780    55    84    54    19     4     2    24    25    10     8
km7_01  1790     9     4     7    15    14    13    15    14    27    29
km7_01  1800    18    16    25    34    30    42    47    37    49    39
km7_01  1810    57    65    21     3    14    32    47    42    39    25
km7_01  1820    27    37    33    40    35    33    32    34    57    50
km7_01  1830    48    49    64    42    45    30    35    54    47    49
km7_01  1840    28    53    19    22    33    62    60    24    36    44
km7_01  1850    29    35    30    42    44    40    38    60    46    22
km7_01  1860    47    45    57    19    30    29    41    48    45    42
km7_01  1870    20    18    12    28    40    48    57    56    41    55
km7_01  1880    62    62    14     0     7    26    23    22    17    42
km7_01  1890    45    53    33    23    19     8    14    23    30    46
km7_01  1900    58    65    43    39    59    36    26    34    83    63
km7_01  1910     8    11    20    17    21    32    44    25    24    34
km7_01  1920    57    48    66    48    56    35    37    39    36    48
km7_01  1930    52    26    14    21    28    21     8    15    16    21
km7_01  1940    13    10    17    10    26    21    26    23    25    24
km7_01  1950    40    28    35    49    41    59    38    57    16    28
km7_01  1960    24    21    31    53    60    42    26    26    30    26
km7_01  1970    22    23    26    33    40    43    49    49    40    45
km7_01  1980    36    66    54    23    39    14    21    28    27    33
km7_01  1990    46    54    56    26    33    25    38    27    40    42
km7_01  2000    40    45    38    42    48    55    46   999
km7_02  1842    72    46    76    98   150    76    82    82
km7_02  1850    60    70    61    65    40    58    66    78    94    74
km7_02  1860    96   110    87    85    82    76    61    81    54    51
km7_02  1870    42    48    25    19    45    57    53    63    51   107
km7_02  1880   103    81    48    20    15    21    17    16    15    28
km7_02  1890    27    40    25    34    44    36    43    59    54    48
km7_02  1900    55    58    48    38    69    63    47    47    93   138
km7_02  1910    69    18    17    25    20    44    61    33    37    43
km7_02  1920    78    64    80    65    75    57    64    38    64    73
km7_02  1930    90    81    51    44    40    75    66    63    50    51
km7_02  1940    63    36    43    47    53    84    88    32    64    58
km7_02  1950    62    59    45    70    58    66    61    72    28    41
km7_02  1960    54    35    56    63    72    53    62    26    66    69
km7_02  1970    61    44    47    51    76    65    55    58    62    84
km7_02  1980    64    69    67    48    58    34    60    55    33    23
km7_02  1990    58    65    55    28    55    22    46    37    58    37
km7_02  2000    52    77    40    51    72    55    59   999
km7_03  1473   183   189   163   143   156   123    49
km7_03  1480    81    96   154   108   145   172   152    72    96    94
km7_03  1490   150    76    53    76   102    98   113   100    84    84
km7_03  1500    96    91   100    91    79    70    79    87    87    70
km7_03  1510    78    78    60    63    59    28    70   102   115   101
km7_03  1520    88    79    78    66    32    67    25    45    48    80
km7_03  1530    70    72    39    35    34    52    46    35    36    56
km7_03  1540    67    61    60    77    75    42    11    41    53    52
km7_03  1550    57    77    82    63    72    58    51    33    42    33
km7_03  1560    40    37    17    26    18    32    27    23    31    10
km7_03  1570    12    28    18    18    33    26    34    37    40    26
km7_03  1580     5     4    13    28    17    21    24    31    32     5
km7_03  1590    19    24    38    29    20    28    31     4    11    26
km7_03  1600    26     7    17    14    17    17    17    16    16    20
km7_03  1610    14    11    31    28    26    16    20    33    20    16
km7_03  1620    24    19    18    12    15    20    23    10    25    34
km7_03  1630    18     8    20    25    16    22    32    14     5    14
km7_03  1640    24    14    13    11    19     8     3    15    19    23
km7_03  1650    11    14     3    17    13    15     2    11     5     9
km7_03  1660     2    10     7    10    11    15    20    16    18    18
km7_03  1670    18    20    23     4    15    14    10     6     9     7
km7_03  1680    15    23    19    11    13     4    12    11    17    12
km7_03  1690    12     7     4     2    21    18    11     7     2     0
km7_03  1700     9    12     9    15    13    14    11    14    19    18
km7_03  1710    13    16    15    15    17    12     3    12    18    13
km7_03  1720    20    13    28    20    22    21    26    22    16    31
km7_03  1730    28    32    30    17    38    17     2    22    31    31
km7_03  1740    36    30    41    38    43    26    16    24     8    20
km7_03  1750    10     4    17    26    23    41    34    31    28    29
km7_03  1760    30    34    43    24    35    48    53    50    39    31
km7_03  1770    50    39     8    33    34    11    11     7    29    40
km7_03  1780    33    38    42    17     2    12    29    22     5    12
km7_03  1790    19    37    23    31    42    32    34    28    57    48
km7_03  1800    43    39    36    42    29    36    27    25    29    25
km7_03  1810    29    46    28     8    15    26    34    35    30    23
km7_03  1820    29    34    38    39    39    36    33    45    55    51
km7_03  1830    53    55    54    35    41    28    27    50    52    52
km7_03  1840    37    42    36    26    36    39    44    18    27    44
km7_03  1850    33    36    33    37    18    28    30    35    33    19
km7_03  1860    30    26    25    20    24    25    26    31    31    31
km7_03  1870    24    23    16    12    25    25    33    36    20    32
km7_03  1880    32    36    10     8     4    17    10    12    14    25
km7_03  1890    27    27    15    15    11    17    22    24    24    28
km7_03  1900    28    39    37    24    37    24    21    21    36    25
km7_03  1910    11     0    14    14     5    14    25     9     2    13
km7_03  1920    21    17    22    31    41    23    24    17    37    41
km7_03  1930    43    34    25    14    31    46    37    34    29    43
km7_03  1940    35    19    30    37    45    41    50    44    34    27
km7_03  1950    27    34    26    30    24    47    35    39    22    41
km7_03  1960    33    20    31    29    25    21    26    15    33    38
km7_03  1970    26    24    26    30    27    26    21    19    21    34
km7_03  1980    32    42    37    23    35    29    33    33    16    25
km7_03  1990    34    44    38    20    19    23    27    14    24    36
km7_03  2000    25    33    24    22    48    47    44   999
km7_04  1777    59    44    62
km7_04  1780    37    61    66    28    24    15    38    28     4    17
km7_04  1790    29    35    27    41    50    43    40    24    63    41
km7_04  1800    43    45    48    64    59    48    70    68    79    59
km7_04  1810    66    58    19     2     3    29    33    32    39    21
km7_04  1820    29    49    38    57    47    35    41    56    65    58
km7_04  1830    59    44    64    50    55    27    52    53    49    54
km7_04  1840    21    61    30    24    42    57    57    13    42    56
km7_04  1850    32    39    28    50    26    27    40    63    28    35
km7_04  1860    37    26    36    36    41    43    35    45    39    43
km7_04  1870    34    15     3    23    22    37    42    45    35    49
km7_04  1880    41    31    11     4     0    17    10    10    13    23
km7_04  1890    19    18     6    16    14    18    29    25    28    24
km7_04  1900    19    25    25    14    28    20    13    18    22    18
km7_04  1910     7     2    11    10     0    15     8     4     3    17
km7_04  1920    24    23    27    17    26    13    24     9    20    28
km7_04  1930    24    18     9    13    23    21    13    18    20    15
km7_04  1940    11    11    18    18    26    21    26    19    23    20
km7_04  1950    14    22    12    28    22    28    16    25     6    37
km7_04  1960    22     7    21    16    18    12    21     7    38    29
km7_04  1970    21    29    20    28    27    16    19    25    36    31
km7_04  1980    33    32    29    17    24    23    23    24    15    17
km7_04  1990    30    36    25    18    28    28    26    18    29    21
km7_04  2000    30    36    17    25    36    40    42   999
km7_06  1819    18
km7_06  1820    16    20    21    39    37    30    31    40    71    87
km7_06  1830   109   101   106    86    68    35    41    54    53    54
km7_06  1840    44    64    49    27    52    44    55    21    20    36
km7_06  1850    31    34    31    37    28    26    24    50    44    15
km7_06  1860    30    45    52    54    54    41    49    50    45    45
km7_06  1870    35    38    11    16    28    31    53    59    51    74
km7_06  1880    92    77    35     7     7    21    17    12    12    27
km7_06  1890    30    44    26    12    23    25    32    31    53    45
km7_06  1900    36    61    45    40    53    33    17    25    47    28
km7_06  1910    12     4     6     7     6     6    14     5     4    16
km7_06  1920    22    16    17    24    30    21    12     9    29    31
km7_06  1930    32    25     8    14    24    30    31    25    10    25
km7_06  1940    26    31    38    27    36    49    50    43    38    36
km7_06  1950    37    36    44    54    45    66    48    52    15    57
km7_06  1960    64    38    47    75    62    58    37    25    36    50
km7_06  1970    52    35    52    69    95    75    61    54    47    80
km7_06  1980    49    71    86    63    64    43    65    71    59    38
km7_06  1990    74    81    88    65    44    56    58    56    78    83
km7_06  2000    68    84    68    62    92   110   104   999
km7_07  1719   110
km7_07  1720   130    80   184   101    81   136    92    95    59    66
km7_07  1730    95   102    86    60    60     7     0    39    43    45
km7_07  1740    52    35    59    48    59    35    28    41    42    42
km7_07  1750    18    17    37    32    38    55    33    54    63    43
km7_07  1760    53    36    59    52    64    71    64    76    74    98
km7_07  1770   112   103    16    58    62    27    20    61    76    83
km7_07  1780    59   104   112    82     6    18    66    39    17    35
km7_07  1790    34    57    41    57   104   109   125    60    91    87
km7_07  1800    30    33    53    76    90    72    66    84   116    89
km7_07  1810    85   128    47     2    34    29    38    40    17     3
km7_07  1820    21    43    39    62    40    30    28    32    61    73
km7_07  1830    86   100   115    70    47    63    54    75    61    58
km7_07  1840    44    64    56    15    50    63    68    32    40    64
km7_07  1850    44    56    53    63    20    40    28    62    53    36
km7_07  1860    53    62    62    58    72    56    76    61    67    63
km7_07  1870    23    28    29    25    37    58    82    67    52    93
km7_07  1880   102    55    46    26    19    38    50    47    36    56
km7_07  1890    65    57    56    55    50    42    80    73    79    60
km7_07  1900    57    72    98    93   117   138    97    78   129   105
km7_07  1910    60    30    34    42    35    52    97    38    48    64
km7_07  1920   100    81    96    68    91    74    79    64   109   102
km7_07  1930   100    91    79    55   114   111   110    73    70    85
km7_07  1940    61    55    71    53    99   141   122   109   100    83
km7_07  1950   101    93    88   117    90   141   127   121    47    94
km7_07  1960   100    61    85   118   108   100   135    36    52    90
km7_07  1970    65    61    62    71    74    52    36    47    69    69
km7_07  1980    46    66    70    38    33    38    57    63    35    37
km7_07  1990    49    61    61    44    43    53    61    71    58    83
km7_07  2000    59    85    81    81   113    98    99   999
km7_08  1764    74   104    79    75    37    77
km7_08  1770    85    32     7    62    53    19    30    93    84   115
km7_08  1780    88   174   120    79    33    36    93    94    32    62
km7_08  1790    83    88    33    55    98    64    50    40    88    62
km7_08  1800    55    62    83   116    77    75    75    74   104    68
km7_08  1810    78    74    20     3     5    27    30    22    31    17
km7_08  1820    23    33    29    47    38    34    44    56    80    74
km7_08  1830    79    63    59    58    44    28    43    61    74    65
km7_08  1840    42    82    26    38    57    79    92    32    70    71
km7_08  1850    45    60    53    59    38    21    39    59    66    25
km7_08  1860    59    78    75    58    65    69    60    68    64    68
km7_08  1870    51    46    17    15    62    79    77    56    61    76
km7_08  1880    75    82    26    30     4    59    60    23     4    59
km7_08  1890    52    62    68    57    32    45    52    91    87    61
km7_08  1900    71   107   107    54    70    62    52    51    84    86
km7_08  1910    33    13    25    48    41    67    87    48    62    55
km7_08  1920    63    28    52    36    64    29    35    52    57    73
km7_08  1930    75    85     6    43    61    80    73    42    49    50
km7_08  1940    36    31    37    48    53    62    85    63    51    68
km7_08  1950    45    40    58    74    46    49    64    56    17    50
km7_08  1960    64    28    41    64    69    56    76    24    39    69
km7_08  1970    40    42    40    38    54    35    33    31    54    47
km7_08  1980    37    49    66    60    41    46    43    53    25    37
km7_08  1990    50    51    44    32    32    40    36    40    47    41
km7_08  2000    41    51    34    32    44    46    42   999
km7_09  1814    25    43    32    23    39    14
km7_09  1820    30    33    36    50    51    29    37    53    87    86
km7_09  1830    95    66    68    52    50    22    25    46    53    70
km7_09  1840    37    60    22    23    44    66    72    24    68    58
km7_09  1850    39    58    48    74    40    45    55    74    81    63
km7_09  1860   102    91   125    78    89    83    77   104    56    78
km7_09  1870    47    13     9    20    35    60    66    73    56    83
km7_09  1880    91    90    35    35    14    58    61    35    39    95
km7_09  1890    68    63    25    53    75    76   129    96   131    90
km7_09  1900    65   136   105    77   116    90    66    85   105   101
km7_09  1910    11    15    38    39    25    28    57    33    47    74
km7_09  1920    75    64    86    74   100    38    51    40    68    78
km7_09  1930   100    82    37    42    73    73    69    50    49    52
km7_09  1940    58    62    59    57    82    74    74    70    71    89
km7_09  1950    78    73    67    82    59    78    65    67    34    74
km7_09  1960    69    28    61    77    73    57    55    50    62    65
km7_09  1970    50    58    83    71    43    63    52    74    78    65
km7_09  1980    78    72    73    66    67    67    60    66    38    36
km7_09  1990    67    68    54    49    61    57    70    43    76    50
km7_09  2000    58    63    48    57    77    63    58   999
km7_11  1630    38    36    40    30    29    36    47    27    26    12
km7_11  1640    40    20    24    19    48    15     5    10    23    37
km7_11  1650    13    31    16    44    29    21     0    16    14    23
km7_11  1660    30    19     0     7    19    25    33    31    15    23
km7_11  1670    24    36    54    11    26    19    19    13    32    19
km7_11  1680    32    49    46    38    33    16    25    31    28    20
km7_11  1690    27    31    25    21    40    33    28    27    10     1
km7_11  1700     7    17    18    25    18    30    15    21    38    49
km7_11  1710    40    45    41    50    71    70    74    50    49    44
km7_11  1720    55    64    68    53    50    48    35    39    17    37
km7_11  1730    31    47    38    20    72    13     2    21    21    27
km7_11  1740    22    22    31    23    35    20    15    21     7    15
km7_11  1750     5     4    27    24    17    37    25    26     2    26
km7_11  1760    21     2    26    49    34    43    47    52    51    25
km7_11  1770    43    34    29    33    16     6    23    21    32    32
km7_11  1780    32    55    47    22     0     4    28    16     5    11
km7_11  1790    20    24    17    34    31    26    28    18    43    21
km7_11  1800    21    22    30    45    35    43    39    28    42    31
km7_11  1810    39    52    21     0     3    17    21    26    27    14
km7_11  1820    20    29    29    40    37    23    29    28    51    36
km7_11  1830    41    40    46    44    37    19    28    33    38    44
km7_11  1840    16    30    11    15    25    34    49    12    28    31
km7_11  1850    17    29    16    24    19    24    27    39    41    20
km7_11  1860    40    30    32    25    29    23    20    28    21    20
km7_11  1870    13    19     6     9    19    27    34    42    35    38
km7_11  1880    34    35     5    16     0    13    14    15    10    29
km7_11  1890    38    28    20    20    20    18    26    25    31    35
km7_11  1900    25    35    35    28    50    34    30    25    31    54
km7_11  1910    14     3    17    15    15    23    40    22    22    31
km7_11  1920    39    32    55    36    46    31    39    31    44    45
km7_11  1930    62    58    31    30    40    56    62    46    34    37
km7_11  1940    40    35    39    55    57    62    71    31    61    54
km7_11  1950    61    63    50    75    59    64    54    49    23    50
km7_11  1960    50    27    33    60    64    62    63    16    37    46
km7_11  1970    30    35    35    36    53    50    40    54    46    46
km7_11  1980    49    45    54    48    38    36    40    41    22    31
km7_11  1990    54    58    51    32    36    35    41    26    31    37
km7_11  2000    34    40    32    35    45    44    40   999
km7_11a 1519   120
km7_11a 1520   109    95    95    89    45    80    46    78    57    87
km7_11a 1530    94    93    64    33    37    65    33    54    64    81
km7_11a 1540    80    83    51    88    86    63    33    63    67    80
km7_11a 1550    84    79    63    44    37    52    54    77    85    77
km7_11a 1560    65    58    49    61    55    55    58    49    46    36
km7_11a 1570    28    57    35    39    68    51    38    48    42    57
km7_11a 1580    26     8    33    29    41    35    38    43    53    13
km7_11a 1590    17    27    29    20    20    23    33    24    29    25
km7_11a 1600    22     8    24    19    28    31    35    41    42    36
km7_11a 1610    26    25    46    40    31    40    37    36    35    23
km7_11a 1620    28    35    24    33    21    37    33    14    25    43
km7_11a 1630    19    38    34    28    32    31    44    30    19    27
km7_11a 1640    26   999
km7_11b 1681    26    31    38    25    23    27    22    24    20
km7_11b 1690    22    17    19    11    29    23    17    20    12     2
km7_11b 1700     7    10     2    21    34    29    23    34    35    40
km7_11b 1710    12    12    18    21    18    10     7     3     6     5
km7_11b 1720     6    11     9    14    16    23    22    24    17    29
km7_11b 1730    15    36    25    21    43    38    11    38    51    58
km7_11b 1740    49    31    52    37    42    41    34    43    40    28
km7_11b 1750    14    19    37    48    26    51    49    57    34    44
km7_11b 1760    41    53    52    57    49    59    72    78    42    78
km7_11b 1770    72    56    56    84    53    30    34    63    58    61
km7_11b 1780    46    96    93    43     7    15    54    37    11    26
km7_11b 1790    32    43    28    49    68    58    60    36    68    68
km7_11b 1800    63    63    67    74    65    52    60    54    66    51
km7_11b 1810    58    65    34     7    23    31    36    60    46    33
km7_11b 1820    28    40    33    45    34    38    37    36    53    49
km7_11b 1830    61    60    53    48    45    27    47    58    62    63
km7_11b 1840    37    62    46    19    46    61    62    20    41    63
km7_11b 1850    38    35    38    40    35    40    36    37    54    42
km7_11b 1860    46    44    51    33    56    47    66    40    44    46
km7_11b 1870    37    52    38    41    37    45    64    67    61    72
km7_11b 1880    49    61    24    24     3    28    24    23    24    36
km7_11b 1890    39    35    37    44    43    54    65    56    46    51
km7_11b 1900    71    82    72    52    73    65    61    51    89   100
km7_11b 1910    47    22    25    27    36    54    43    44    48    47
km7_11b 1920    67    60    55    59    71    43    51    29    56    73
km7_11b 1930    70    62    44    50    47    61    36    27    42    33
km7_11b 1940    28    22    35    54    54    51    59    45    49    36
km7_11b 1950    56    44    43    61    46    69    41    54    26    51
km7_11b 1960    54    37    45    54    43    50    36    25    48    56
km7_11b 1970    34    49    38    36    33    46    48    57    35    53
km7_11b 1980    38    46    45    38    35    35    29    26    17    24
km7_11b 1990    25    36    22    40    53    38    39    37    57    36
km7_11b 2000    37    51    51    43    64    58    53   999
km7_12  1612    89    92    99    80   100   116    56    56
km7_12  1620    76    69    64    72    45    71    72    42    61    88
km7_12  1630    62    63    68    47    55    64    86    78    58    54
km7_12  1640    63    41    46    46    62    25    24    34    41    54
km7_12  1650    38    54    38    67    53    41     4    27    27    34
km7_12  1660    28    25     2    24    29    35    36    46    41    40
km7_12  1670    36    42    54    23    42    26    37    25    47    34
km7_12  1680    42    57    49    54    36    34    46    51    52    35
km7_12  1690    51    37    35    31    50    48    39    34    16     0
km7_12  1700     7    18    10    15    12    12     8    14    12    18
km7_12  1710     7    11    10    10    16    17    15    17    12    13
km7_12  1720    15     9    22    18    17    22    13    17    10    22
km7_12  1730    13    20    18    18    39     7     4    18    20    23
km7_12  1740    16    13    20    18    20    18    12    21    11    17
km7_12  1750     2     8    10    22    16    28    24    17    17    17
km7_12  1760    11    21    26    13    21    34    34    36    20    27
km7_12  1770    44    17     7    24    17     9    12    15    19    18
km7_12  1780    22    23    32    19     0     5    14    13     2     5
km7_12  1790    14    16    10    17    24    25    20    18    30    24
km7_12  1800    22    23    24    35    31    37    28    28    33    32
km7_12  1810    33    44    19     0     7    18    21    24    21    20
km7_12  1820    14    27    19    30    27    22    21    25    37    39
km7_12  1830    33    33    44    25    26    17    31    36    40    42
km7_12  1840    16    36    20    21    31    33    43    19    30    34
km7_12  1850    22    25    28    34    17    24    33    42    41    33
km7_12  1860    50    42    41    31    34    38    29    25    24    27
km7_12  1870    20    33    25    13    24    29    41    46    46    42
km7_12  1880    38    40    15    10     3    18    14     9    11    15
km7_12  1890    15    19     8     6    14    12    21    34    33    31
km7_12  1900    29    28    34    38    51    39    28    30    55    58
km7_12  1910    14    14    20    24    25    35    55    25    20    31
km7_12  1920    55    53    59    47    56    44    60    39    58    58
km7_12  1930    63    61    55    42    45    73    63    48    51    61
km7_12  1940    58    41    52    69    81   101   110    72    80    47
km7_12  1950    47    39    45    70    55    77    57    56    27    49
km7_12  1960    42    29    37    55    61    67    63    29    54    60
km7_12  1970    52    46    47    45    65    64    65    65    87    99
km7_12  1980    75    81    94    57    52    52    57    64    50    49
km7_12  1990    60    78    78    48    51    48    61    44    69    58
km7_12  2000    71    74    66    67    70    84    77   999
km7_13  1714    40    33    20    11    19    24
km7_13  1720    30    27    42    26    28    44    31    31    24    32
km7_13  1730    31    40    33    31    50    22     0    29    29    37
km7_13  1740    45    29    65    41    48    37    23    43    33    36
km7_13  1750     8    26    38    57    32    55    26    20     2    22
km7_13  1760    41    42    53    50    46    53    46    60    36    53
km7_13  1770    70    39     5    38    28     8    10    21    33    52
km7_13  1780    39    65    61    34    11     3    32    23     0     9
km7_13  1790    16    21     8    27    34    30    31    31    59    36
km7_13  1800    35    24    37    43    42    51    37    43    50    35
km7_13  1810    38    39    11     0     0     4     7     1     6     3
km7_13  1820     3    11    12    26    21    19    22    32    34    35
km7_13  1830    45    41    59    42    36    19    27    32    33    35
km7_13  1840    13    38    18     9    26    29    34    19    20    25
km7_13  1850    19    24    21    31    19    31    34    38    39    29
km7_13  1860    32    36    37    32    35    37    40    45    41    38
km7_13  1870    22    19    15    21    35    41    55    62    42    54
km7_13  1880    40    38    10     6     0     8     2     6    14    22
km7_13  1890    30    31    14    16    10     4    15    13    21    21
km7_13  1900    28    24    27    24    21     7    12    19    29    39
km7_13  1910     2     2    13     7    12    10    14     4     2    12
km7_13  1920    23    25    29    33    41    31    41    34    33    42
km7_13  1930    42    36    32    26    20    32    26    29    24    38
km7_13  1940    39    38    38    34    52    60    70    38    44    34
km7_13  1950    26    19    18    47    39    54    43    47    18    44
km7_13  1960    40    10    36    61    55    55    66    36    56    54
km7_13  1970    56    50    53    48    77    65    70    69    84    90
km7_13  1980    77    95    90    58    63    63    83    73    45    56
km7_13  1990    80    95    74    52    61    63    60    39    57    52
km7_13  2000    62    65    58    59    73   110    71   999
km7_13ab1574   155    90   131    92   142    94
km7_13ab1580    74    33    68    79   120   108    93   126   116    36
km7_13ab1590    47    62   106    91    78    85   107    76    70   102
km7_13ab1600    65    29    56    42    52    84    78   123   123   124
km7_13ab1610    80    94   123   119   135    89    99   121    92    98
km7_13ab1620    82    80    58    86    63    72    80    48    65    96
km7_13ab1630    91    80    82    56    76    82    82    83    56    63
km7_13ab1640   108    78    58    52    74    69    62    61    72   109
km7_13ab1650    83    79    57    65    65    70     6    86    86    85
km7_13ab1660    68    42    29    27    38    64    39    61    54    56
km7_13ab1670    48    39    77    45    72    48    44    34    37    42
km7_13ab1680    50    86    77    74    58    55    68    78    73    54
km7_13ab1690    57    54    55    35    66    62    54    45    29     3
km7_13ab1700    19    30    28    44    37    42    34    53    51    60
km7_13ab1710    37    40    34    37    54    39    45    41    50    44
km7_13ab1720    43    43    48    42    37    51    52    38    40    50
km7_13ab1730    34    57    44    31    51    29    12    36    46    49
km7_13ab1740    32    24    46    33    47    44    28    21    36    35
km7_13ab1750    31    28    16    27    27    42    28    37    32    32
km7_13ab1760    30    51    36    38    39    47    47    42    30    35
km7_13ab1770    50    31    22    37    38    19    23    50    35    45
km7_13ab1780    47    47    56    19     4     5    33    27     4    10
km7_13ab1790    20    29    26    32    37    27    34    25    34    30
km7_13ab1800    38    37    42    34    45    33    41    30    40    33
km7_13ab1810    42    46    26     4    12    22    25    33    30    28
km7_13ab1820    26    38    31    32    42    34    38    32    46    42
km7_13ab1830    56    30    46    35    40    23    34    33    37    40
km7_13ab1840    28    43    29    25    26    38    45    16    27    35
km7_13ab1850    35    31    25    35    27    22    29    42    32    21
km7_13ab1860    30    32    33    16    33    34    34    25    26    30
km7_13ab1870    23    27    14    13    20    28    33    41    30    38
km7_13ab1880    34    41    18    18    10    26    29    27    20    35
km7_13ab1890    31    39    22    26    26    24    28    30    30    27
km7_13ab1900    26    38    50    30    45    38    33    20    47    53
km7_13ab1910    35    15    14    23    28    37    38    27    36    36
km7_13ab1920    53    47    50    45    59    34    39    25    40    39
km7_13ab1930    45    51    44    23    40    47    39    37    32    35
km7_13ab1940    25    18    36    40    36    40    51    45    44    46
km7_13ab1950    41    50    42    57    46    40    48    40    27    48
km7_13ab1960    37    34    37    49    38    36    42    28    36    45
km7_13ab1970    48    38    37    36    42    34    29    43    39    34
km7_13ab1980    36    35    35    39    38    28    31    30    21    31
km7_13ab1990    28    33    34    32    35    36    30    30    28    23
km7_13ab2000    27    30    34    35    38    42    35   999
km7_14  1501    72    96    85   110    95   137   165   150   146
km7_14  1510   158   144   132    83    70    52   103   111   151   120
km7_14  1520   133   101   126    98    66   121    53    80    76   101
km7_14  1530    67    83    38    52    29    61    37    38    46    57
km7_14  1540    43    51    36    45    51    43    15    47    56    63
km7_14  1550    78    68    58    46    55    72    65    89    86    60
km7_14  1560    87    69    40    70    67    68    79    57    51    36
km7_14  1570    32    60    48    46    61    42    49    45    52    35
km7_14  1580     8    15    27    31    22    20    32    26    27     6
km7_14  1590    24    21    37    23    18    29    38    28    23    25
km7_14  1600    23    13    25    18    33    34    32    30    22    24
km7_14  1610    14    20    46    29    30    29    32    47    22     9
km7_14  1620    33    34    36    37    27    45    33    13    26    42
km7_14  1630    36    31    32    29    32    33    45    23    15    39
km7_14  1640    41    29    25    14    32    13     5    20    28    38
km7_14  1650    16    27    13    37    28    35     4    19    26    38
km7_14  1660    15    24     0    12    17    30    30    31    22    28
km7_14  1670    26    26    34    17    27    18    17     2    15    24
km7_14  1680    30    41    33    26    14    20    23    25    22    24
km7_14  1690    29    21    20    12    33    31    29    34    10     3
km7_14  1700    11    15     9    11     9    18     9    17    24    22
km7_14  1710    22    19    16    24    33    35    35    28    29    32
km7_14  1720    33    33    52    33    29    42    30    26    16    31
km7_14  1730    36    47    34    20    38     8     0    19    29    32
km7_14  1740    35    28    31    43    41    36    24    26     5    10
km7_14  1750     9     9    31    26    16    48    38    33    32    33
km7_14  1760    34    40    45    17    29    42    40    41    24    35
km7_14  1770    50    38    20    43    38    10    11    32    36    48
km7_14  1780    34    55    61    25     3     6    32    26     4     5
km7_14  1790    14    25     5    21    23    28    25    13    37    26
km7_14  1800    28    31    36    24    16    20    12     3     5     6
km7_14  1810    12    12     7     0     0     2     7     2     7     0
km7_14  1820     7    16    12    23    18    22    25    24    34    33
km7_14  1830    40    37    50    34    34    19    17    28    14    31
km7_14  1840    14    45    16    16    36    55    69    16    44    46
km7_14  1850    26    29    24    30    18    19    34    37    37    29
km7_14  1860    27    23    29    17    32    39    35    25    22    31
km7_14  1870    14    24    23    27    29    46    54    65    40    59
km7_14  1880    56    35    11     5     2    16    10    17    19    37
km7_14  1890    33    32    20    15     4     7    19    20    27    21
km7_14  1900    23    27    31    23    29    23    18    10    34    30
km7_14  1910     4    13    22    18    15    25    39    20    19    38
km7_14  1920    57    46    65    64    50    41    36    36    40    55
km7_14  1930    50    30    29    24    33    51    40    35    37    39
km7_14  1940    43    18    30    42    44    39    36    33    33    16
km7_14  1950    14    20    19    24    20    26    34    23    17    50
km7_14  1960    41    25    34    21    32    16    40    31    55    57
km7_14  1970    40    44    37    41    43    40    41    60    59    55
km7_14  1980    44    34    35    27    32    41    60    64    50    42
km7_14  1990    53    61    34    33    49    56    53    48    54    46
km7_14  2000    63    51    24    14    34    81    59   999
km7_15  1835     7    12    22    14    24
km7_15  1840    11    26    20    18    16    26    26     2    12    16
km7_15  1850    12    19    21    22    17    23    31    35    24    14
km7_15  1860    12    20    23    13    26    27    32    20    23    20
km7_15  1870    14    23     3    15    19    11    36    41    29    25
km7_15  1880    30    30    20     2     4    17     9    14     7    31
km7_15  1890    35    40    12    15     8     2    14    17    23    35
km7_15  1900    44    50    45    27    30    13    15    23    43    52
km7_15  1910    19     0    36    28    25    36    29    15    18    30
km7_15  1920    43    43    46    42    43    31    46    38    52    60
km7_15  1930    53    23    23    27    30    46    28    20    25    31
km7_15  1940    38    14    25    32    35    74    46    47    46    32
km7_15  1950    17    30    21    51    44    74    42    49    31    58
km7_15  1960    44    25    47    54    28    25    31    43    55    55
km7_15  1970    27    28    24    36    47    34    31    41    36    38
km7_15  1980    33    38    32     9    15    28    31    38    26    27
km7_15  1990    35    36    20     9    21    25    34    15    16    26
km7_15  2000    33    46    16    24    37    59    51   999
km7_16a 1500    81    48    61    53    72    33    49    52    68    61
km7_16a 1510    59    62    42    36    39    29    42    53    55    41
km7_16a 1520    50    40    47    47    24    42    20    45    32    53
km7_16a 1530    42    39    22    19    18    48    33    31    30    40
km7_16a 1540    31    42    13    26    44    14    22    35    30    32
km7_16a 1550    25    38    21    24    21    26    18    27    23    24
km7_16a 1560    31    20    18    21    23    23    19    19    17    17
km7_16a 1570    12    18    13    14    26    16    19    12    18    20
km7_16a 1580    14    15    20    18    31    20    26    22   999
km7_16b 1762    15     9     5     9    22    10     9    16
km7_16b 1770    15    21     9    14    14     6     4    10     4     5
km7_16b 1780     6     4     7    12    11     4     5    13     6     2
km7_16b 1790     7    12     4    14     8     8    10     8    17    14
km7_16b 1800    14    12    21    17    17    14    21    14    16     9
km7_16b 1810    20    26    15     8    13    16    13    28    22    17
km7_16b 1820    14    20    19    28    17    21    22    29    40    34
km7_16b 1830    42    38    38    34    34    22    32    46    42    38
km7_16b 1840    22    43    16    15    27    30    38     8    21    37
km7_16b 1850    17    25    21    27    21    24    31    35    37    21
km7_16b 1860    36    31    37    41    41    45    36    42    34    40
km7_16b 1870    31    17    11    17    24    21    27    39    21    25
km7_16b 1880    23    38     8     6     2    11     3     3     6     9
km7_16b 1890    10    19    19    14    16    18    27    22    26    15
km7_16b 1900    19    23    23    17    24    14    13    22    41    42
km7_16b 1910    10     3     7    12    14    16    20    15    21    21
km7_16b 1920    42    34    36    20    26    25    25     5    22    31
km7_16b 1930    39    35    20    24    42    25    27    18    20    20
km7_16b 1940    25    26    27    34    33    34    39    22    25    26
km7_16b 1950    37    31    30    47    26    32    35    35    13    33
km7_16b 1960    29    12    30    42    41    42    32    33    50    30
km7_16b 1970    51    54    39    36    61    46    57    63    56    69
km7_16b 1980    55    67    62    43    54    44    65    38    35    29
km7_16b 1990    38    46    54    38    48    37    34    17    55    29
km7_16b 2000    47    55    54    79    76    68    69   999
km7_18  1447   104    61    82
km7_18  1450    49    46    50    23    28    27    32    37    34    35
km7_18  1460    37    35    38    51    41    62    58    67    87    69
km7_18  1470    53    51    57    62    51    55    53    52    59    42
km7_18  1480    46    46    67    50    70    89   106    66    69    81
km7_18  1490    96    47    35    41    51    51    62    57    47    64
km7_18  1500    57    52    74    50    35    27    30    43    31    41
km7_18  1510    34    30    26    23    27    14    28    46    41    40
km7_18  1520    35    40    30    35    23    43     9    37    28    32
km7_18  1530    24    31    21    26    35    48    25    30    35    38
km7_18  1540    34    37    30    39    45    22    25    30    46    41
km7_18  1550    44    34    28    22    28    24    27    40    34    30
km7_18  1560    34    28    33    36    16    28    33    22    30    25
km7_18  1570    24    48    23    21    41    30    27    26    35    25
km7_18  1580    24    14    20    22    34    22    33    27    30    11
km7_18  1590    17    21    19    15    18    20    28    23    13    28
km7_18  1600    18    14    17    14    20    30    25    26    30    42
km7_18  1610    13    14    35    16    23    22    26    46    10    18
km7_18  1620    19    20    14    18    11    22    17    18    18    15
km7_18  1630    17    12    15     9    16    14    16    13     7    10
km7_18  1640    13    14    11    11    12    10    14    13    14    13
km7_18  1650    15    11    12    12    10    11     7     9     6    11
km7_18  1660     9     9     6     7     9    14     7    12     9     7
km7_18  1670     9    16    11     8     9     9     6     3     5     5
km7_18  1680     7    11    12    17    11    15    12    12    11    12
km7_18  1690    10     9    13     6    10    14     9    10     5     4
km7_18  1700     2     9     5     6     6     7     5    10     6    10
km7_18  1710     6     4     3     5     8     3     5    10     6     8
km7_18  1720     5     8    10     7     7    10     7     8     4    10
km7_18  1730     5     8     7     7     9     7     6     8    12    14
km7_18  1740    17     8    10    12    10     9     8    12     8    14
km7_18  1750     8     7     8    11     9    19    11     9     9     5
km7_18  1760     7    10    12     4    11    14    15    18    11     9
km7_18  1770    14    14     6    12     8     0     3     4     6     6
km7_18  1780     6    10     9     7     2     2     6     3     0     3
km7_18  1790     2     7     4     2     4     2     5     4     7     8
km7_18  1800     4     7    10     6     9     5     8     2    10     7
km7_18  1810     4     5     8     0     4     6     9     7     7     0
km7_18  1820     9     6     5    10    11     9     8     9    12     8
km7_18  1830    10    12    11    13     9     3    11    11     8     9
km7_18  1840     8    12     7    10    10    11     9     2     7     6
km7_18  1850     8     6     8     8     6     5     3    12     7     6
km7_18  1860    13     9    11     8    23    16    15    20    16    14
km7_18  1870     9    11     6     7     6     6    12    13    11    12
km7_18  1880     8    13    12     9     2     8     6     8     7    10
km7_18  1890    12    16    11     8    11     8    11    13    21    13
km7_18  1900    24    19    22    22    29    28    17    16    23    33
km7_18  1910    13     8     9    18    16    16    16    12    14    14
km7_18  1920    29    28    17    13    22    15    17    10    15    28
km7_18  1930    25    27    28    21    31    33    27    23    20    18
km7_18  1940    21    15    23    25    31    34    42    29    26    27
km7_18  1950    32    25    23    33    28    29    25    21    16    28
km7_18  1960    31    23    29    32    30    25    27    16    22    26
km7_18  1970    21    17    22    21    29    27    29    30    28    42
km7_18  1980    29    29    34    33    41    44    55    36    22    26
km7_18  1990    29    32    31    29    55    45    26    22    37    27
km7_18  2000    52    42    46    54    54    58    57   999
km7_19  1625    33    50    27    28    48
km7_19  1630    32    18    23    12    30    30    33    12     8     7
km7_19  1640    18    14    17    16    20    12     6     2    11    16
km7_19  1650    21    20    17    25    19    28     6    12     4     6
km7_19  1660    11    16     9     9    14    24    17    22    21    14
km7_19  1670    19    24    21    11    12    13    10    12    13    13
km7_19  1680    23    43    22    31    12    19    18    22    17    21
km7_19  1690    26    20    10    16    24    15    14    12     3     4
km7_19  1700     9    11     9    16    12     8     5    12    16    12
km7_19  1710     9    11    14    18    16    12    21    15    19    21
km7_19  1720    35    34    41    30    19    29    28    20    12    29
km7_19  1730    19    35    22    18    30    20    11    20    35    39
km7_19  1740    35    17    29    25    33    22    24    38    31    30
km7_19  1750    32    15    42    37    39    54    45    75    50    49
km7_19  1760    53    51    59    53    48    67    62    63    35    61
km7_19  1770    53    47    25    55    33    24    23    66    40    53
km7_19  1780    32    75    78     5    35    20    52    27    13    41
km7_19  1790    53    40    27    67    53    51    18    16    42    29
km7_19  1800    31    55    40    45    41    43    56    37    45    54
km7_19  1810    53    48    19    11    27    48    39    51    34    27
km7_19  1820    28    55    28    47    52    25    40    37    54    45
km7_19  1830    35    44    50    32    39    24    35    55    58    54
km7_19  1840    28    53    14    26    52    66    56    23    44    37
km7_19  1850    22    32    20    27    30    29    33    49    62    36
km7_19  1860    47    46    56    31    51    40    45    35    31    32
km7_19  1870    22    21    27    37    40    53    49    82    51    42
km7_19  1880    43    43    32    31     5    40    24    31    34    73
km7_19  1890    70    76    66    49    48    38    38    46    50    33
km7_19  1900    23    50    51    41    56    65    32    40    67    90
km7_19  1910    31    16    21    28    30    54    48    35    41    54
km7_19  1920    46    52    51    26    60    29    52    33    27    39
km7_19  1930    60    58    39    46    41    45    32    29    23    28
km7_19  1940    25    30    37    42    43    42    59    38    49    30
km7_19  1950    25    36    22    55    26    31    29    30    15    41
km7_19  1960    38    22    41    54    42    47    32    21    38    32
km7_19  1970    25    29    29    24    48    20    22    36    38    57
km7_19  1980    36    27    42    36    40    40    72    39    21    31
km7_19  1990    45    64    48    34    56    42    65    28    61    56
km7_19  2000    41    51    47    63    61    73    45   999
km8_02  1926   114    67   113   107
km8_02  1930   137   180   106    82    97   119    83    63    50    61
km8_02  1940    46    32    62    62    68    75   109    86   101    69
km8_02  1950    86    90    68   126    69   109    76    76    41    93
km8_02  1960    68    59    65    77    64    89   111    31    71   116
km8_02  1970    90    55    37    38    64    58    48    51    50    78
km8_02  1980    75    73    77    51    68    60    51    52    34    60
km8_02  1990    45    55    48    45    53    59    69    33    61    49
km8_02  2000    53    58    28    64    65    65    19   999
km8_03  1898   111    81
km8_03  1900    89    82    76    36    62    56    29    19    25    49
km8_03  1910    34     6    13    25    28    51    67    47    38    41
km8_03  1920    54    48    48    29    61    66    79    40    49    62
km8_03  1930    65    92    84    67    53    67    57    58    51    54
km8_03  1940    52    47    53    62    68    91   106    88    89    61
km8_03  1950    44    65    59    80    52    73    65    65    50    93
km8_03  1960    70    67    58    54    41    44    48    20    53    83
km8_03  1970    63    76    60    52    64    52    65    78    63    77
km8_03  1980    66    62    60    53    23    26    37    34    19    17
km8_03  1990    29    36    33    39    70    55    61    44    91    53
km8_03  2000    72    51    32    35    52    69    60   999
km8_04  1892   117    97   129    95   151   122   114    64
km8_04  1900    66    81    78    57    98    76    46    23    38    72
km8_04  1910    14     9    10    31    27    58    46    33    37    37
km8_04  1920    86    66    66    36    71    52    47    31    64    72
km8_04  1930    78    85    61    61    64    87    68    38    22    26
km8_04  1940    16    12    17    29    37    44    47    23    34    27
km8_04  1950    33    35    27    55    33    50    28    38    22    47
km8_04  1960    40    33    49    60    62    53    51    26    52    96
km8_04  1970    77    59    43    38    45    49    42    61    80    89
km8_04  1980   114    88    64    40    46    39    49    38    23    32
km8_04  1990    33    58    39    30    63    72    69    30    74    64
km8_04  2000    48    56    54    74    74   108    57    34   999
km8_05  1934   120    37   129    65    49    60
km8_05  1940    14     9    32    55    56    66    64    45    66    38
km8_05  1950    36    42    45    60    44    63    41    56    33    65
km8_05  1960    42    51    64    53    65    74    62    23    65    62
km8_05  1970    37    40    23    33    61    59    74    74    79   113
km8_05  1980   106    98    80    60    38    24    37    54    22    22
km8_05  1990    46    60    69    45    63    56    51    29    50    58
km8_05  2000    60    73    69   112    88   136    67   999
km8_06  1582   158   148   153   131   141   142   123    64
km8_06  1590    64   100   127    94    78   108   100    85    68    77
km8_06  1600    85    59    58    32    71    80    77    91    78    85
km8_06  1610    40    57   100    60    63    47    55    70    43    33
km8_06  1620    48    41    33    46    37    67    63    36    67    90
km8_06  1630    73    71    67    56    84    82    81    60    51    54
km8_06  1640    89    63    69    50    74    68    67    59    76    84
km8_06  1650    68    70    70    89    98    98    40    62    58    80
km8_06  1660    65    68    61    74    68    94    85    86    79    77
km8_06  1670    80    70   100    69    82    64    52    49    57    49
km8_06  1680    50    54    49    58    41    44    62    51    59    54
km8_06  1690    57    57    62    54    83    76    68    49    38    18
km8_06  1700    36    43    34    64    75    74    42    70    59    67
km8_06  1710    60    61    46    56    58    62    60    42    57    62
km8_06  1720    60    46    74    60    51    67    66    60    42    70
km8_06  1730    63    78    62    50    73    42    26    60    70    83
km8_06  1740    71    57    60    63    85    66    67    46    43    35
km8_06  1750    41    39    45    52    48    63    57    63    67    57
km8_06  1760    50    61    77    53    51    67    61    74    48    65
km8_06  1770    84    73    55    70    57    35    26    43    44    56
km8_06  1780    52    71    63    41    18    27    79    62    17    28
km8_06  1790    40    43    31    40    41    46    56    47    67    54
km8_06  1800    54    52    52    48    44    40    41    41    42    38
km8_06  1810    44    52    34     7    17    21    23    37    28    23
km8_06  1820    26    36    21    41    40    37    43    41    57    53
km8_06  1830    56    50    50    53    44    37    45    56    58    56
km8_06  1840    43    58    41    33    43    44    45    20    25    40
km8_06  1850    30    31    36    47    35    38    31    52    40    30
km8_06  1860    43    41    47    38    53    51    42    39    34    36
km8_06  1870    26    38    31    36    34    47    53    69    50    56
km8_06  1880    54    48    40    16     2    35    23    24    30    35
km8_06  1890    38    36    28    24    26    33    40    41    53    44
km8_06  1900    37    56    67    60    70    70    45    51    82    80
km8_06  1910    33    19    29    29    32    38    40    33    35    40
km8_06  1920    52    45    52    44    56    34    34    22    28    33
km8_06  1930    54    54    36    45    61    59    45    42    28    26
km8_06  1940    23    23    32    42    40    50    58    61    61    60
km8_06  1950    63    55    62    85    56    77    60    53    37    58
km8_06  1960    31    25    51    67    59    53    70    42    70    61
km8_06  1970    73    59    59    73    86    51    42    69    51    56
km8_06  1980    73    74    63    40    43    49    71    59    39    39
km8_06  1990    49    73    61    31    37    40    58    66    82   101
km8_06  2000    72    64    54    79    87    96    59   999
km8_08  1898   103    95
km8_08  1900   120   154   159   115   112   125    58    31   102   126
km8_08  1910    80    29    29    37    82   192   186    96    94    87
km8_08  1920   107    83    72    41    75    74    86    45    59    60
km8_08  1930    72   102    91    72   109   121    98    97    72   107
km8_08  1940   101    85   104   113   138   151   144    89   109    69
km8_08  1950    64   101    90   119    63    92    72    90    49    98
km8_08  1960    84    47    52    99   110   142   138    82    80    84
km8_08  1970    67    50    50    46    74    59    54    66    86    99
km8_08  1980   106   146   125    78    70    63    66    57    41    50
km8_08  1990    61   109    94    65    79    59    81    50    85    78
km8_08  2000    60    59    48    55    63    76    51   999
km8_09  1553    57    71    50    61    94   105    66
km8_09  1560    87    98    83    80    63    87    86    76    69    31
km8_09  1570    43    52    48    38    86    64    86    65    98    70
km8_09  1580    48    42    48    44    47    18    22    14    33     9
km8_09  1590    15    28    32    28    22    39    36    32    24    32
km8_09  1600    40    29    43    45    51    76    99   120   101   120
km8_09  1610    78    72    97    87    87    58    67    76    48    32
km8_09  1620    36    47    36    37    21    37    36    27    25    55
km8_09  1630    46    48    55    43    46    61    80    63    76    60
km8_09  1640    62    47    48    38    67    59    71    60    74    75
km8_09  1650    61    74    62    85    74    52     6    27    20    33
km8_09  1660    23    28    32    25    28    57    44    48    39    50
km8_09  1670    35    52    65    41    42    31    31    18    27    23
km8_09  1680    27    43    37    54    35    35    46    48    51    46
km8_09  1690    51    44    41    43    47    44    25    17    12     5
km8_09  1700    14    22    19    24    29    31    13    27    36    26
km8_09  1710    17    16    15    27    37    17    21    28    32    40
km8_09  1720    40    28    35    37    25    31    25    23    19    36
km8_09  1730    43    39    43    42    60    27    18    29    45    43
km8_09  1740    37    32    37    23    31    31    20    26    17    15
km8_09  1750    17    12    14    18    19    32    27    21    19    18
km8_09  1760    24    26    36    34    36    42    54    60    27    45
km8_09  1770    65    50    20    34    23    11    18    36    28    41
km8_09  1780    31    62    43    15     5    25    18    18     6    17
km8_09  1790    17    21    17    20    25    25    28    18    34    20
km8_09  1800    25    26    31    29    26    25    32    25    22    27
km8_09  1810    30    34    12    11     9    20    22    24    30    24
km8_09  1820    21    29    30    45    41    30    40    33    40    38
km8_09  1830    42    43    45    29    29    15    25    34    36    38
km8_09  1840    16    28    10    15    27    40    54     7    22    30
km8_09  1850    18    22    18    22    18    17    22    23    18    19
km8_09  1860    31    28    31    28    49    37    31    25    14    16
km8_09  1870    14    21    14    20    22    31    35    41    23    28
km8_09  1880    24    31    16    13     2    17    11    10    17    20
km8_09  1890    33    39    31    32    24    30    33    36    29    30
km8_09  1900    39    38    36    24    46    33    25    29    53    75
km8_09  1910    35    19    21    23    29    33    37    30    30    40
km8_09  1920    51    58    35    42    45    34    37    32    33    40
km8_09  1930    51    55    36    27    26    38    41    36    25    25
km8_09  1940    20    20    23    37    35    43    47    34    39    28
km8_09  1950    30    31    26    40    29    40    31    29    27    38
km8_09  1960    39    23    28    42    39    31    42    23    41    43
km8_09  1970    39    44    35    34    48    32    36    45    36    33
km8_09  1980    43    43    41    39    39    37    42    39    14    18
km8_09  1990    32    40    29    20    45    34    48    38    48    43
km8_09  2000    34    42    32    53    50    59    50   999
km8_10  1613    95   109    59    94    86    75    43
km8_10  1620    38    68    20    32    17    21    49    40    27    47
km8_10  1630    28    16    21    12    31    35    38    34    38    41
km8_10  1640    82    60    54    49    72    37    59    32    79    75
km8_10  1650    42    54    42    77    62    45    13    29    18    64
km8_10  1660    64    39    23    34    26    48    34    53    59    64
km8_10  1670    43    70    85    30    38    21    26    20    37    31
km8_10  1680    45    79    82    83    50    61    59    60    59    55
km8_10  1690    53    31    33    24    40    27    28    29     8     4
km8_10  1700     5    15    15    22    24    33    21    41    41    37
km8_10  1710    24    24    25    23    42    37    37    36    32    30
km8_10  1720    30    28    26    30    32    39    38    40    23    40
km8_10  1730    24    38    31    34    58    41    27    43    56    57
km8_10  1740    59    45    67    65    58    52    35    40    20    23
km8_10  1750    11    16    20    28    25    29    31    24    22    16
km8_10  1760    22    31    21    27    28    37    41    50    29    32
km8_10  1770    38    25    23    27    15     3     2    17    12    14
km8_10  1780    11    15    15     4     2     0     7     7     0     4
km8_10  1790     5     7     0    10    12    13    14    11    22    12
km8_10  1800     9    12    11     9     9    18    17    12    12    12
km8_10  1810    23    22     8     3     3    11    16    22    20    20
km8_10  1820    17    25    20    31    42    25    29    27    31    27
km8_10  1830    27    20    28    25    24    13    23    32    31    40
km8_10  1840    22    32    13    14    24    39    37     8    19    20
km8_10  1850    15    18    16    21    17    19    28    37    27    27
km8_10  1860    37    33    41    25    30    30    25    29    17    17
km8_10  1870    23    25    14    19    25    29    36    53    38    47
km8_10  1880    45    38     6     6     0     9    10     9    20    28
km8_10  1890    33    28    22    23    25    27    38    46    21    24
km8_10  1900    29    25    29    27    45    37    27    20    31    44
km8_10  1910    22    10    17    19    20    30    32    22    27    33
km8_10  1920    55    45    42    34    46    31    33    28    34    46
km8_10  1930    71    66    40    37    52    56    50    42    36    44
km8_10  1940    32    37    43    45    55    54    61    52    66    44
km8_10  1950    35    49    39    64    40    62    46    58    38    49
km8_10  1960    41    28    35    35    38    37    45    26    43    42
km8_10  1970    40    50    39    45    52    36    46    49    54    63
km8_10  1980    64    79    90    67    56    40    47    39    21    27
km8_10  1990    37    43    54    38    54    47    50    36    52    50
km8_10  2000    54    69    51    66    84    85    83   999
km8_11  1620    65    51    26    26    12    26    40    29    37    53
km8_11  1630    42    43    45    18    44    39    38    23    31    22
km8_11  1640    43    26    20    19    42    19    29    18    34    31
km8_11  1650    18    31    18    38    25    13     7    23    14    47
km8_11  1660    44    50    28    32    21    31    25    46    51    49
km8_11  1670    43    67    80    42    67    39    38    20    29    18
km8_11  1680    24    49    50    50    33    36    31    33    31    25
km8_11  1690    33    22    24    16    40    23    21    15     6     1
km8_11  1700     4    10    11    16    17    20    19    28    34    29
km8_11  1710    20    27    22    19    24    22    23    21    23    20
km8_11  1720    21    17    24    24    21    26    31    28    18    31
km8_11  1730    20    31    22    19    43    38    30    46    53    59
km8_11  1740    52    39    62    55    59    47    38    41    24    27
km8_11  1750    21    15    22    23    23    32    38    33    27    28
km8_11  1760    28    44    38    28    39    41    39    46    27    35
km8_11  1770    45    40    30    34    16     6    10    18    16    25
km8_11  1780    19    33    30    28     4     0    12    11     1     5
km8_11  1790    10    15     7    14    17    18    23    16    34    24
km8_11  1800    28    23    18    19    14    29    23    21    23    23
km8_11  1810    33    37    11     7    20    30    29    34    29    25
km8_11  1820    23    31    25    30    38    28    30    37    39    29
km8_11  1830    39    27    34    41    39    17    40    43    53    45
km8_11  1840    34    37    27    22    32    33    32     5    20    21
km8_11  1850    14    20    16    28    17    18    26    23    21    19
km8_11  1860    32    31    35    26    41    41    32    27    24    20
km8_11  1870     9    26    16    20    24    32    45    69    39    40
km8_11  1880    42    39    16     9     3    34    24    24    18    31
km8_11  1890    33    31    26    22    32    33    45    46    37    33
km8_11  1900    44    44    41    39    47    42    30    24    35    50
km8_11  1910    27    16    17    23    22    30    34    25    39    39
km8_11  1920    49    46    37    35    52    38    50    37    43    54
km8_11  1930    69    60    49    42    43    56    46    41    35    37
km8_11  1940    27    21    31    40    44    45    57    42    56    40
km8_11  1950    43    52    46    63    44    60    51    55    36    51
km8_11  1960    38    25    33    49    51    47    61    36    59    66
km8_11  1970    56    55    40    50    67    39    52    54    54    60
km8_11  1980    61    55    53    42    43    49    47    45    24    38
km8_11  1990    47    72    70    41    60    45    44    41    62    55
km8_11  2000    50    64    49    77    84    77    64   999
km8_13  1859    91
km8_13  1860   134    91    88    77   252   179   221   151   153   119
km8_13  1870   100   178   153   190   167   166   166   316   200   259
km8_13  1880   248   270   155   139    46    93   110   133   198   226
km8_13  1890   205   216   211   197   183   209   199   167   203   172
km8_13  1900   195   185   158   156   222   177   113   100   155   164
km8_13  1910    96    42    50    59    65    90   103    65    83    84
km8_13  1920   132   137   107    95   149   101   115    92    90   102
km8_13  1930    98   110    97    78    80   104    96    75    66    61
km8_13  1940    47    33    60    91    96    97   118    91   110    78
km8_13  1950    91   105    84   116    81   113    80    94    61   104
km8_13  1960    80    69    65    94    94    88    95    55    72    75
km8_13  1970    52    49    52    49    71    34    33    53    48    53
km8_13  1980    52    49    53    43    50    51    57    47    11    25
km8_13  1990    36    53    54    37    66    57    68    58    86    63
km8_13  2000    64    80    50    65    70    79    67    37   999
km8_14  1705    53    45    59    67    55
km8_14  1710    30    29    34    29    36    30    38    26    22    26
km8_14  1720    21    17    22    23    30    29    26    25    19    23
km8_14  1730    22    26    47    41    41    34    37    47    60    65
km8_14  1740    54    49    67    64    67    55    31    25    28    30
km8_14  1750    23    18    18    30    31    36    34    47    33    45
km8_14  1760    44    42    38    43    44    62    61    64    27    46
km8_14  1770    63    49    18    38    25     8    12    34    36    44
km8_14  1780    39    71    60    15    39    19    27    25     6    18
km8_14  1790    23    23    22    40    41    49    52    29    55    45
km8_14  1800    31    45    48    49    53    64    71    68    65    49
km8_14  1810    53    57    24    16    23    31    44    37    41    33
km8_14  1820    35    47    43    49    60    46    35    32    46    70
km8_14  1830    70    60    68    44    41    39    47    41    46    45
km8_14  1840    21    46    19    21    42    41    54    31    37    42
km8_14  1850    28    41    32    40    33    27    38    40    32    22
km8_14  1860    29    36    39    28    39    37    39    31    25    25
km8_14  1870    29    40    27    26    24    29    35    54    40    51
km8_14  1880    46    50     6    10    24    10     8    11    19    28
km8_14  1890    27    35    19    27    31    26    39    42    42    43
km8_14  1900    43    28    35    34    51    49    23    23    33    39
km8_14  1910     9     7     5    23    34    42    55    31    38    45
km8_14  1920    72    60    55    51    84    54    73    52    73    87
km8_14  1930    98   103    68    55    60    76    68    53    55    65
km8_14  1940    56    42    59    73    63    66    73    46    54    40
km8_14  1950    41    58    51    71    36    55    39    42    14    51
km8_14  1960    50    29    42    57    37    40    48    32    54    69
km8_14  1970    47    37    36    43    47    46    42    48    44    58
km8_14  1980    63    60    62    49    49    44    51    40    18    29
km8_14  1990    48    57    45    31    41    47    64    52    72    60
km8_14  2000    53    63    33    48    42    55    36    13   999
km8_15  1786    18    57     3     6
km8_15  1790     9    16    21    26    37    39    30    16    46    32
km8_15  1800    34    37    47    57    26    26    30    28    29    32
km8_15  1810    45    54    10    46    34    55    56    63    44    27
km8_15  1820    30    34    28    43    41    35    31    47    46    63
km8_15  1830    68    71    70    76    71    24    42    69    71    65
km8_15  1840    28    61    22    34    50    56    60    11    36    46
km8_15  1850    29    29    27    34    22    21    31    36    37    16
km8_15  1860    42    43    47    40    53    46    54    47    41    44
km8_15  1870    17    20    13    23    24    30    38    58    48    61
km8_15  1880    47    55    32    22     3    34    25    22    19    28
km8_15  1890    35    34    38    29    26    28    52    52    54    46
km8_15  1900    36    50    60    47    77    89    70    51    93   128
km8_15  1910    57    20    36    43    49    71    50    39    55    64
km8_15  1920    86    90    94    70   117    76    82    56    67    77
km8_15  1930    94   108    85    72    74    92    86    70    43    58
km8_15  1940    45    10    35    38    43    44    65    49    55    41
km8_15  1950    40    47    42    75    58    68    57    69    45    81
km8_15  1960    76    54    64    55    51    60    77    32    70    67
km8_15  1970    59    58    64    57    84    57    65    80    86   111
km8_15  1980    88    96   100    82    80    88    53    47    17    26
km8_15  1990    30    39    32    40    51    49    69    48    84    35
km8_15  2000    54    51    35    41    44    57    45    33   999
km8_16  1784    27     8    15    28     8     9
km8_16  1790     9    20    14    21    31    32    29     6    33    32
km8_16  1800    21    21    20    50    20    51    46    20    25    22
km8_16  1810    34    42     9    21    21    28    28    27    28    18
km8_16  1820    17    27    19    24    34    24    18    23    26    24
km8_16  1830    32    33    28    28    18     9    30    33    38    47
km8_16  1840    26    34     8    29    52    50    35     9    21    27
km8_16  1850    20    29    29    41    25    23    39    37    27    25
km8_16  1860    43    37    39    35    47    44    50    49    47    26
km8_16  1870    29    27    16    18    23    38    56    90    61    59
km8_16  1880    54    59    22    15     4    16    13    12    16    27
km8_16  1890    42    47    36    25    33    31    51    36    39    34
km8_16  1900    34    40    47    42    59    54    35    29    52    60
km8_16  1910    29    12    14    18    12    13    18    20    36    40
km8_16  1920    45    42    39    32    56    25    21     2    17    27
km8_16  1930    43    51    47    41    67    63    58    56    37    33
km8_16  1940    20    15    28    42    56    67    98    67    84    73
km8_16  1950    79    95    80    90    48    54    50    56    37    55
km8_16  1960    37    26    31    61    59    54    64    57    57    79
km8_16  1970    68    54    61    53    76    27    36    37    37    46
km8_16  1980    53    66    54    53    51    45    52    55    29    43
km8_16  1990    37    39    42    32    16    10    29    16    43    42
km8_16  2000    40    39    24    30    30    45    28    18   999
km8_17  1533   105    80    80   109   108   119   138
km8_17  1540   187   147   166   107   115   131    86   123    95   108
km8_17  1550   112   135   112    38    43    62    43    79    68    69
km8_17  1560    85    95   126   147   105   208   207   180   139    97
km8_17  1570    74   103   109    81   132    81    86    73    72    64
km8_17  1580    38    20    48    44    50    39    40    29    39     7
km8_17  1590    17    26    35    20    22    29    45    36    35    49
km8_17  1600    61    20    29    36    70    72    65    68    69    67
km8_17  1610    36    55    86    69    79    53    52    84    48    47
km8_17  1620    62    69    53    48    38    57    55    31    43    79
km8_17  1630    66    56    79    42    53    71   131    96    36    59
km8_17  1640    84    38    37    34    52    48    30    36    43    66
km8_17  1650    29    40    33    52    43    35     1    19    11    18
km8_17  1660    13    21    12    19    20    27    30    36    25    35
km8_17  1670    22    33    52    17    30    14    12     5    14    15
km8_17  1680    25    38    31    35    23    30    34    29    30    31
km8_17  1690    31    27    23    17    39    35    11    15    11     3
km8_17  1700     8    12    13    18    17    31    13    28    47    51
km8_17  1710    25    33    30    33    49    39    40    36    33    34
km8_17  1720    35    24    41    26    32    32    30    33    30    43
km8_17  1730    26    42    31    32    57    38     8    38    38    36
km8_17  1740    34    27    37    33    31    33    17    11    22    20
km8_17  1750     7    12    22    19    14    29    22    18    17    21
km8_17  1760    19    27    33    19    26    34    32    38    13    21
km8_17  1770    34    20     7    27    11     5    10    21    15    25
km8_17  1780    15    27    25     8     2     0    14     3     3     1
km8_17  1790     7     8     5    13    18    18    20    10    18    13
km8_17  1800    16    17    14    22    18    26    19    17    24    23
km8_17  1810    25    27    10     6    16    34    22    22    26    17
km8_17  1820    17    25    19    20    15    12    14    14    24    15
km8_17  1830    21    15    15    17    15    11    16    28    21    27
km8_17  1840    11    33    11    14    14    17    17     2    15    16
km8_17  1850     7    15    10    11     2     7     9    12    14     8
km8_17  1860    11     8    13    10    17    12    10    11     5     8
km8_17  1870    14     9     5     9    12    15    17    24    17    21
km8_17  1880    19    22    10     0     6    11     8     9     5    11
km8_17  1890    13    12    12    12    11    16    17    17    15     8
km8_17  1900    12    25    22    16    26    29    15    12    21    32
km8_17  1910     9     2     7     8     8    15    19    10    19    17
km8_17  1920    35    26    22    23    37    24    27    18    31    35
km8_17  1930    37    37    28    16    22    25    25    18    19    24
km8_17  1940     9     4    17    16    21    20    25    22    32    16
km8_17  1950    18    21    15    34    16    27    20    24    11    25
km8_17  1960    23    11    19    29    24    25    30    17    25    27
km8_17  1970    25    21    21    19    31    21    23    29    23    23
km8_17  1980    25    26    27    18    22    16    16    19     5     9
km8_17  1990    13    19    20    14    26    22    24     6    33    23
km8_17  2000    19    30    27    39    47    50    38    34   999
km8_18  1827   113    89    76
km8_18  1830    59   161   160   120   102    53    54    76    63    66
km8_18  1840    37    75    10    76   123   156   190    50    77    90
km8_18  1850    65   100    81   108    74    70    80    91   106    98
km8_18  1860   108   110    93    55    99    83    84    69    59    61
km8_18  1870    49    72    84   112    98    97    94    93    68    71
km8_18  1880    62    72    26    33     4    38    40    44    30    64
km8_18  1890    69    96   119    67    55    57    55    66    70    66
km8_18  1900    75    80    79    60    80    68    50    38    64    92
km8_18  1910    35    20    35    32    24    49    56    38    67    72
km8_18  1920   104   107   113    77    89    65    79    61    61    81
km8_18  1930    91    79    68    59    73    74    58    41    50    58
km8_18  1940    32    18    50    59    72    75    92    74    83    76
km8_18  1950    90    81    74   109    74    88    69    73    31    64
km8_18  1960    63    43    53    69    53    59    55    39    55    60
km8_18  1970    49    34    45    49    57    40    38    46    40    49
km8_18  1980    50    49    63    41    39    29    36    30    13    14
km8_18  1990    24    27    45    27    43    38    59    41    64    52
km8_18  2000    60    59    56    65    60    65    55    51   999
km8_19  1767    44    28    45
km8_19  1770    55    40    23    40    23     7     8    31    21    40
km8_19  1780    28    53    47    19     0     2    17     5     0     4
km8_19  1790     5     7     3    13     9     7     8     3    13     9
km8_19  1800     8     7    13    17    22    29    23    10    11    12
km8_19  1810    30    36    13     6     9    29    26    33    33    21
km8_19  1820    21    33    26    35    41    25    25    27    44    36
km8_19  1830    42    38    37    32    39    12    24    42    57    51
km8_19  1840    23    45     6    12    20    30    22     3    14    18
km8_19  1850    11    17    19    18    11    14    19    24    22    18
km8_19  1860    30    34    38    39    51    49    36    39    26    27
km8_19  1870    25    16     7    20    24    28    34    57    40    48
km8_19  1880    30    45     8     3     0    18    20    10     8    16
km8_19  1890    17    24    20    19    25    26    37    39    37    23
km8_19  1900    41    45    42    35    56    41    13    19    32    52
km8_19  1910    18     7    11    19    16    16    31    23    21    31
km8_19  1920    43    34    27    24    44    23    33    11    29    40
km8_19  1930    56    57    42    37    48    62    54    31    18    24
km8_19  1940    22    15    30    39    43    50    48    32    46    26
km8_19  1950    41    50    44    71    37    59    39    42    21    39
km8_19  1960    39    24    36    57    64    62    57    24    48    57
km8_19  1970    41    44    45    35    55    40    39    53    40    37
km8_19  1980    58    59    71    37    40    50    59    42    24    30
km8_19  1990    54    67    72    46    78    67    75    40    69    62
km8_19  2000    48    63    61    81    82    90    73    55   999
km8_20  1771   122    94   122   101    15    11    31    27    34
km8_20  1780    24    53    95    11     9    14    14    33    12     3
km8_20  1790     8    11    21    17    27    24    39    42    31    66
km8_20  1800    69    77    78    85    89    61    60    50    37    49
km8_20  1810    27    39    52    33    16    49    54    67    80    70
km8_20  1820    67    87    84   103   111    91    76    72    98   110
km8_20  1830   128    91   114    50    69    38    54   104   110   114
km8_20  1840    53   136    44    45    35    45    57     7    34    41
km8_20  1850    24    30    24    42    49    53    57    61    51    76
km8_20  1860    80    79    81    62    73    71   109    79    50    26
km8_20  1870     5    25    12    16    24    39    50    72    57    44
km8_20  1880    42    54    26    16     3    28     9    11    19    23
km8_20  1890    28    36    40    41    41    38    54    55    45    33
km8_20  1900    35    65    64    58    90    77    51    57    79    99
km8_20  1910    49    26    23    23    27    39    40    25    29    34
km8_20  1920    57    41    42    43    68    52    65    56    81    95
km8_20  1930    92   108   100    71    76   103    84    45    25    33
km8_20  1940    35    20    45    52    55    71    82    66    80    53
km8_20  1950    54    79    85    98    62    91    74    32     5    26
km8_20  1960    28    24    34    35    54    72    69    48    82    74
km8_20  1970    69    83    73    77    74    51    65    65    64    63
km8_20  1980    66    66    81    76   111    97    86    70    22    15
km8_20  1990    29    40    39    30    69    57    41    28    39    39
km8_20  2000    46    62    51    76   130   120   129   102   999
km8_21  1660    37    40    33    39    39    64    48    49    41    40
km8_21  1670    20    48    57    32    50    29    26    14    26    29
km8_21  1680    54    84    86   114    70    80   107   106   119   137
km8_21  1690   135   107   112    73   132    89    85    82    31    36
km8_21  1700    35    47    42    63    76    96    66   114   140   123
km8_21  1710    41    47    48    61    85   109   124   106    87    80
km8_21  1720    82    79   108    98    96   120    90   108    68    88
km8_21  1730    82   105    79    69    80    45    32    77    92    88
km8_21  1740    83    60    69    62    69    57    38    45    51    39
km8_21  1750    32    35    42    47    48    64    50    49    38    43
km8_21  1760    48    54    66    52    59    71    64    67    35    48
km8_21  1770    58    44    33    54    35    14    15    34    32    45
km8_21  1780    32    57    53     9    15     3    15    10     5     6
km8_21  1790    14    22     8    20    25    30    35    17    34    35
km8_21  1800    25    22    28    34    34    34    30    11    27    22
km8_21  1810    32    39    26     3    12    18    20    29    22    30
km8_21  1820    19    35    25    48    50    39    36    36    51    45
km8_21  1830    51    47    50    39    32    15    42    50    35    52
km8_21  1840    35    60    33    25    33    39    41    14    25    34
km8_21  1850    25    31    24    32    24    23    50    44    44    37
km8_21  1860    62    37    46    34    58    53    49    47    35    46
km8_21  1870    12    24    11    21    38    45    54    72    62    93
km8_21  1880    82    82    27    16     8    27    25    23    27    41
km8_21  1890    40    49    47    37    40    31    49    38    23    15
km8_21  1900    38    38    45    46    49    46    30    29    40    58
km8_21  1910    31    22    26    36    39    48    54    39    51    62
km8_21  1920    90    86    89    58    97    54    62    41    51    73
km8_21  1930    68    73    55    42    49    69    60    35    17    35
km8_21  1940    41    28    40    50    51    51    71    33    53    36
km8_21  1950    36    58    49    82    40    58    53    63    20    65
km8_21  1960    55    27    50    64    55    48    53    28    43    73
km8_21  1970    33    51    32    33    55    21    37    49    41    46
km8_21  1980    45    60    55    45    37    34    45    44    11    23
km8_21  1990    30    53    41    29    39    26    43    15    51    42
km8_21  2000    53    67    54    57    72    84    57    30   999
km8_22  1549    92
km8_22  1550    98    85    63    16    35    41    47    93    99    87
km8_22  1560    87    40    46    84   100   147   143   122   134    85
km8_22  1570   118   135   127    66   119   129   100   135   155   166
km8_22  1580    74    81   144   142   162   104   123   128   124    52
km8_22  1590    71   121   120    92    88   104   148    95    65    79
km8_22  1600    60    40    55    79    87   156   158   166   134    93
km8_22  1610    65   101   170    89   128   125   160   185    91   107
km8_22  1620   136   101    93    85    62    81   101    68    63   106
km8_22  1630    95    83    88    68    82    84   148   154   126   127
km8_22  1640   158   105   116   101   123    76    87   103   105   112
km8_22  1650    67    75    69   122   118    62    12    35    37    54
km8_22  1660    34    33    24    43    49    85    89    91    77    92
km8_22  1670    61    78   101    38    60    43    40    20    43    38
km8_22  1680    59    77    64    69    59    55    83    63    58    64
km8_22  1690    78    84    71    46    85    70    51    46    24     1
km8_22  1700    23    39    28    44    46    59    33    54    71    65
km8_22  1710    47    51    38    61    65    67    61    53    44    55
km8_22  1720    56    51    64    55    61    79    64    58    36    71
km8_22  1730    46    61    52    35    62    31    15    34    56    53
km8_22  1740    50    44    55    39    52    43    22    28    43    41
km8_22  1750    19    24    16    34    24    44    30    30    23    20
km8_22  1760    28    42    38    33    39    63    48    48    27    37
km8_22  1770    49    40    17    18    35     2     8    16    23    29
km8_22  1780    24    42    37    19     2     2    22     4     3     1
km8_22  1790    16    25     9    22    22    16    20    16    24    23
km8_22  1800    13    24    30    33    30    28    33    44    41    38
km8_22  1810    39    51    30     0    12    24    32    25    15    16
km8_22  1820    18    23    14    26    28    24    18    25    36    32
km8_22  1830    38    40    47    22    27     9    19    37    36    39
km8_22  1840    22    42    18    11    27    37    39    15    26    40
km8_22  1850    30    29    21    18    16    23    34    41    39    26
km8_22  1860    37    37    43    29    48    34    33    28    33    32
km8_22  1870    24    28    14    13    30    29    34    47    39    43
km8_22  1880    42    33    21     7     0    23    22    15    10    12
km8_22  1890    21    26    20    19    25    22    32    30    25    23
km8_22  1900    21    34    30    23    32    34    20    22    25    40
km8_22  1910    16     4    12    16    23    17    27    20    21    22
km8_22  1920    38    29    27    24    33    20    24    20    39    40
km8_22  1930    47    54    28    24    35    38    35    34    20    27
km8_22  1940    20    27    42    41    48    56    50    33    46    33
km8_22  1950    36    49    39    54    33    49    36    46    21    48
km8_22  1960    42    20    41    51    48    39    45    33    42    58
km8_22  1970    54    45    45    42    51    36    31    50    53    49
km8_22  1980    55    61    67    45    34    32    42    40    14    10
km8_22  1990    34    44    50    35    44    53    56    41    73    57
km8_22  2000    58    44    51    61    75    69    46   999
km8_23  1521   118   131   110    70   106    78   125   113   105
km8_23  1530    97   141   136    99    64   122   124   105   142   114
km8_23  1540    91   122    72    84   112    73    48    75    81    91
km8_23  1550   111   103    97    49    57    61    55   119    99    89
km8_23  1560   110    51    67    66    46   108   100    88    57    49
km8_23  1570    67    87    87    55    87    44    59    29    51    33
km8_23  1580    38    38    70    93   108    89    73    73    83    26
km8_23  1590    36    67    76    37    45    60    69    75    35    50
km8_23  1600    54    32    37    42    48    44    50    62    58    70
km8_23  1610    42    60   107    74    80    62   106   123    54    56
km8_23  1620    73    64    37    40    51    65    50    19    49    64
km8_23  1630    52    56    47    40    47    65    72    45    61    57
km8_23  1640    88    38    46    37    71    40    60    62    62    60
km8_23  1650    39    69    38    71    56    39     5    14    10    15
km8_23  1660    15    17    11    18    14    29    40    31    30    45
km8_23  1670    21    29    45    21    32    24    29    13    24    23
km8_23  1680    22    40    38    38    25    26    42    37    43    45
km8_23  1690    51    54    35    26    45    37    22    25     7     2
km8_23  1700     8    12     8    17    12    18    13    18    25    22
km8_23  1710    17    24    19    25    45    44    41    31    30    30
km8_23  1720    23    22    33    27    32    35    29    28    23    36
km8_23  1730    28    40    28    21    41    25     4    21    27    26
km8_23  1740    27    20    27    18    23    19    12    17    22    14
km8_23  1750    15    11    10    18    12    20    11    15    15    12
km8_23  1760    16    17    24    21    22    25    24    21     8    17
km8_23  1770    22    15     6    11    12     0     0    13    13    12
km8_23  1780    13    20    13     7     2     4    14     8     0     5
km8_23  1790     7     9    12    18    13    14     6    13    12     8
km8_23  1800    12    14    17    17    16    12    11     9    14    16
km8_23  1810    21    14     8     3    12    13    11    11    10     0
km8_23  1820     8    10    11    16    16    11     9    16    21    20
km8_23  1830    23    19    20    14    14     5    14    20    20    22
km8_23  1840     8    13    11     9    10    15    18    12    14    14
km8_23  1850     8     8     6    10     2     4     8     7     7     8
km8_23  1860    13    11    13    12    20    15    11    11     7     9
km8_23  1870     7     7     0     4     9    13    13    20    13    17
km8_23  1880    11    14     7     8     0    11    11    13     3    15
km8_23  1890    19    21    18    16    19    16    28    29    26    17
km8_23  1900    14    21    18    14    21    18     8     6    17    17
km8_23  1910     7     3     2     8    10    15    18    11    15    19
km8_23  1920    26    23    29    22    33    26    30    20    29    29
km8_23  1930    40    41    25    21    32    31    32    21    19    25
km8_23  1940    20    14    22    24    35    45    47    22    35    24
km8_23  1950    32    51    36    47    37    40    23    31     9    25
km8_23  1960    19     8    19    24    14    19    28    16    26    24
km8_23  1970    22    20    18    19    26    26    24    24    26    29
km8_23  1980    23    32    27    18    19    13    21    17     8     4
km8_23  1990    13    20    19    11    23    18    23    14    29    30
km8_23  2000    24    39    28    31    35    42    38    25   999
km8_24  1527    58   155    80
km8_24  1530   146   149   267   185   167   102    66    63   102    78
km8_24  1540    69   115   140   151   158    94    77    98    98    84
km8_24  1550   111   120   114    84    83    82    79   126   102    83
km8_24  1560    90    93    97   108    88    78    91    86   107    59
km8_24  1570    57    82    61    57    82    64    77    72    91    68
km8_24  1580    72    26    72    84    80    70    89   102   111    25
km8_24  1590    41    66   108    67    55    77   108    95    72    88
km8_24  1600    94    43    66    64    85   102   109   120    99    94
km8_24  1610    41    77   117    95   119    99    84   127    79    75
km8_24  1620    98    92    78    89    69    86    86    37    62    93
km8_24  1630    68    69    70    55    56    70    81    66    39    50
km8_24  1640    85    39    38    41    63    57    11    36    36    45
km8_24  1650    35    53    43    61    45    54     4    41    36    50
km8_24  1660    40    41    24    30    29    34    61    65    46    47
km8_24  1670    39    37    55    37    45    37    33    18    35    37
km8_24  1680    33    57    58    51    47    47    47    62    65    56
km8_24  1690    65    55    45    46    67    62    44    41    26     0
km8_24  1700    20    24    18    31    28    38    26    30    50    48
km8_24  1710    37    36    30    34    51    53    46    42    38    38
km8_24  1720    30    36    48    43    47    48    45    49    40    57
km8_24  1730    44    57    44    30    64    37     0    37    43    41
km8_24  1740    37    30    30    40    41    47    24    29    49    44
km8_24  1750    26    30    26    30    33    31    37    38    43    30
km8_24  1760    36    47    47    53    45    59    60    59    38    31
km8_24  1770    61    44    20    27    36    13    21    39    28    36
km8_24  1780    25    28    17    12     0     0    21    10     1     2
km8_24  1790    13    15     7    24    19    15    13     8    13    20
km8_24  1800    17    17    22    21    24    30    24    14    15    20
km8_24  1810    18    26    22     0     9    20    18    20    15    12
km8_24  1820    17    20     8    22    29    13    15    12    38    38
km8_24  1830    42    35    34    24    29     6    23    29    29    39
km8_24  1840    24    38    28    17    27    34    42    20    20    27
km8_24  1850    18    25    24    23    10    21    31    31    34    22
km8_24  1860    37    28    25    25    29    22    18    14    16    16
km8_24  1870    17    20    11     9    24    31    49    56    38    38
km8_24  1880    45    45    19     5     5    14    14    13     9    21
km8_24  1890    25    28    22    21    28    29    38    36    31    21
km8_24  1900    20    33    33    30    40    36    24    21    25    30
km8_24  1910    23     4    11    10    15    20    17    21    13    18
km8_24  1920    27    29    31    34    43    26    42    20    28    44
km8_24  1930    43    56    37    19    33    37    35    32    19    21
km8_24  1940    21    22    31    34    39    45    52    32    44    33
km8_24  1950    28    34    35    37    32    41    26    32    22    33
km8_24  1960    21     7    24    22    29    29    34    19    29    28
km8_24  1970    22    17    17    16    16    10    20    22    20    20
km8_24  1980    22    15    12    11    17    16    21    15     7     2
km8_24  1990    23    24    22    15    18    23    21    22    29    27
km8_24  2000    29    39    32    32    34    37    46    27   999
km8_25  1524    24    42    43    61    63    65
km8_25  1530    58    66    26    22    25    34    29    19    41    51
km8_25  1540    53    63    42    44    58    30    14    41    48    51
km8_25  1550    63    55    46    36    38    45    40    60    48    44
km8_25  1560    44    27    26    34    32    50    56    23    38    35
km8_25  1570    32    38    35    22    41    24    40    18    34    35
km8_25  1580    21    15    43    53    63    45    55    69    68    19
km8_25  1590    30    54    88    37    29    37    69    47    33    45
km8_25  1600    30    16    17    25    27    47    69    87    79    84
km8_25  1610    45    74    98    99    94    60    67    78    43    55
km8_25  1620    49    62    43    45    33    43    54    37    38    49
km8_25  1630    61    49    55    39    42    36    54    40    39    31
km8_25  1640    44    24    23    14    21    15     6    16    23    24
km8_25  1650    12    18    12    28    19    17    10    10     5     8
km8_25  1660     6     6     4     6    10    19    21    28    26    29
km8_25  1670    20    28    33    21    33    17    15    10    17    19
km8_25  1680    26    39    32    37    34    30    35    37    54    49
km8_25  1690    47    34    31    26    34    29    16    16     5     0
km8_25  1700     1     5     2    10     8    14     2    11    20    24
km8_25  1710    13    13     9    16    34    41    39    35    22    21
km8_25  1720    23    30    30    26    30    39    37    38    32    53
km8_25  1730    43    48    43    33    61    45     5    27    32    38
km8_25  1740    42    33    42    40    32    36    27    24    37    38
km8_25  1750    18    23    16    36    20    33    17    24    25    21
km8_25  1760    31    36    40    47    42    51    42    43    29    28
km8_25  1770    35    30    11    21    16     6    10    23    21    22
km8_25  1780    19    35    30    16     0     6     8    12     0     0
km8_25  1790    10    13     4    15     5     7    19    10    22    11
km8_25  1800    10    21    23    21    21    27    24    22    28    18
km8_25  1810    23    26    15     1     0    13    12    14    13     7
km8_25  1820    11    15     8    20    14     7     4    12    19    15
km8_25  1830    22    21    22    18    12     0    14    17     8    15
km8_25  1840     2    20     2     5     6    12    15     5    12    10
km8_25  1850     2    10     3    11     0    13    12    10    18     7
km8_25  1860    13    15    11    12    18    13    10    13     9     8
km8_25  1870     8    11     3     6     9    24    21    31    23    27
km8_25  1880    28    25     0     6     1    13    12    11     2    16
km8_25  1890    14    17    24    17    27    21    34    29    17    11
km8_25  1900    29    41    39    21    33    30    24    20    34    54
km8_25  1910    14     4    14    15    13    27    29    29    29    32
km8_25  1920    49    32    34    41    57    22    42    21    35    43
km8_25  1930    52    32    28    18    33    37    33    32    24    25
km8_25  1940    27    26    40    34    41    54    65    23    51    48
km8_25  1950    44    72    54    67    40    58    47    50    12    60
km8_25  1960    33    16    32    44    43    52    52    28    39    50
km8_25  1970    39    38    42    50    47    42    33    34    36    45
km8_25  1980    46    50    56    38    35    29    32    26    12     2
km8_25  1990    36    46    49    40    44    37    45    35    60    49
km8_25  2000    65    63    41    51    71    77    44    30   999
km8_26  1794     4     4    10     5     6     6
km8_26  1800     8    18    10     7     2    10     7     2     2     1
km8_26  1810     3     8    13    10     2    13     8     6    10     4
km8_26  1820    13    18     2    21    13     0     6     9    23    20
km8_26  1830    30    35    31    16    26     3    19    20    12    23
km8_26  1840    13    25    10     9    14    18    19     5    12    16
km8_26  1850     5    17    14    16     3     8     7    18    13    10
km8_26  1860    22    13    22     9    21    21    12    13     4    11
km8_26  1870    12     8     1     8    13    17    22    35    19    33
km8_26  1880    38    30    10     3     0    15     5     7     4    22
km8_26  1890    13    28    22    19    18    19    28    24    20     7
km8_26  1900    12    21    11     8    19    17     7     2    12     9
km8_26  1910     4     2     0     4     6    10    10     6    11     7
km8_26  1920    26    11    12    22    31    19    25     5    21    25
km8_26  1930    38    50    18    13    15    22    19    20     8    12
km8_26  1940    10     5    15    11    28    29    28    22    38    26
km8_26  1950    24    34    24    40    30    41    19    33    12    26
km8_26  1960    18     4    21    27    21    18    27     8    24    32
km8_26  1970    27    27    25    29    32    26    23    22    24    33
km8_26  1980    33    29    34    19    32    15    22    18     8     9
km8_26  1990    21    32    28    18    38    24    40    33    45    42
km8_26  2000    46    68    39    45    53    44    45    33   999
Tr12_01 1912    54    78    66   145   117    95    83    88
Tr12_01 1920   162   139   152    65   185   184   212   197   266   209
Tr12_01 1930   270   250   265   162   258   215   172   208   138   230
Tr12_01 1940   251   248   164   184   187   202   168   174   221   168
Tr12_01 1950   216   228   187   175   175   188   179   177   133   188
Tr12_01 1960   135   124   142   142   181   154   165   132   149   159
Tr12_01 1970   120   103   105   110   112   115   114   120    97   125
Tr12_01 1980   121   127   111    86    79    63    68    60    87    78
Tr12_01 1990    99   107   137   107   170   135   157   126   134   100
Tr12_01 2000   123   100   118   118    98    89    94    84    89    52
Tr12_01 2010   110    91   999
Tr12_02 1943   214   242   298   253   194   272   204
Tr12_02 1950   256   298   251   229   214   246   219   256   196   262
Tr12_02 1960   187   147   216   185   152   206   204   186   192   168
Tr12_02 1970   162   157   133   156   143   145   137   155   109   121
Tr12_02 1980    98   122   110   128   120    97   101    93    90   102
Tr12_02 1990    90    98   102    76   110    83    82    71    82    87
Tr12_02 2000    97   114   123   114    97   101   110    84    96    66
Tr12_02 2010    90   113   999
Tr12_03 1936   133    88    47    83
Tr12_03 1940   126   138   124   136   129   235   207    93   210    87
Tr12_03 1950   213   199   123   211   174   241   195   240   115   242
Tr12_03 1960   201   151   213   289   239   246   246   148   241   217
Tr12_03 1970   176   173   216   204   275   267   222   226   195   161
Tr12_03 1980   143   186   129   185   164   175   169   200   175   191
Tr12_03 1990   168   186   175   177   162   144   186   184   175   156
Tr12_03 2000   192   161   164   136   161   113    98    89   114    83
Tr12_03 2010   145   156   999
Tr12_06 1911    50    51    62    67    77    97    72   101    53
Tr12_06 1920    99    81   101   176   217   178   130   131   217   131
Tr12_06 1930   184   154   152    92   181   135   138   121    70   114
Tr12_06 1940   125   126    65    86   121   148    93   101   176   115
Tr12_06 1950   171   196   143   164   107   160   113   150    71   148
Tr12_06 1960   105    79   136   154    99   122   148   105   124   131
Tr12_06 1970    99   100    93    95   111   103   104   119    97   101
Tr12_06 1980   101   109   120    83   102    90    88    98    67    87
Tr12_06 1990    62    75    96   101   120    92   110    91   111    84
Tr12_06 2000    77   109   106    82   104    87    87    62    81    35
Tr12_06 2010    82    67   999
Tr12_08 1923    73   142   114   106   108   146   125
Tr12_08 1930   137   159   195   154   189   201   206   176   111   120
Tr12_08 1940   185   177   154   147   200   239   202   146   181   150
Tr12_08 1950   235   184   227   291   221   220   237   246   180   240
Tr12_08 1960   157   115   151   162   165   190   221   175   228   230
Tr12_08 1970   172   158   125   153   158   152   155   152    85    91
Tr12_08 1980    95   106   109    63   128    97   105   110   107   124
Tr12_08 1990   131   163   178   129   139   127   131    76   128    98
Tr12_08 2000   116    96   124   111   105   119    99    95   114    99
Tr12_08 2010    94    88   999
Tr12_13 1958   173   289
Tr12_13 1960   203   157   211   271   241   261   269   173   273   222
Tr12_13 1970   143   163   145   158   188   180   177   174   146   139
Tr12_13 1980   113   167   150   121   128    67    75    96   121   160
Tr12_13 1990   130   169   186   153   160   132   169    71   126    91
Tr12_13 2000   127   111   143   137   119   134   134    45   100   110
Tr12_13 2010   151   133   999
Tr12_17 1925   121   157   139   183   144
Tr12_17 1930   142   199   193   151   193   220   200   168   150   144
Tr12_17 1940   182   197   189   216   197   265   225   165   185   180
Tr12_17 1950   174   251   210   193   135   176   174   173    99   131
Tr12_17 1960    92    65    90    91   100   138   157   110   147   141
Tr12_17 1970    92    98    90    84   106   104    73   100    40    58
Tr12_17 1980    54    85   123   106   100    88   103   110   116   124
Tr12_17 1990   112   114   135   120   105   109   114    70   103    98
Tr12_17 2000   105    79    88    99    97    79    68    75   110    70
Tr12_17 2010   117    94   999
Tr12_19 1786    67    85    32    65
Tr12_19 1790    65    31    13    35    36    22    19    23    37    17
Tr12_19 1800    23    30    37    48    32    32    45    55    35    35
Tr12_19 1810    54    68    48    16    17    43    39    34    50    23
Tr12_19 1820    30    34    33    18    29    20    20    19    28    22
Tr12_19 1830    27    24    28    25    41    27    22    24    28    36
Tr12_19 1840    16    26    14    19    25    21    31     9    11     4
Tr12_19 1850     3     4     0     8     3     4    10    10    12     6
Tr12_19 1860    10    12    19     0     9     9     0    14    17     6
Tr12_19 1870    16     8    13    14    26    22    20    32    37    42
Tr12_19 1880    39    52    50    59    30    47    51    40    36    49
Tr12_19 1890    38    48    43    37    48    55    69    56    64    76
Tr12_19 1900   104    90    94    87    96    99    71    65    96   112
Tr12_19 1910   101    83    94   121   117   136   160    85   107    75
Tr12_19 1920   115    94    81    83   113    99   120   101   145   122
Tr12_19 1930   146   104   103    79    92    77    81    88    63    96
Tr12_19 1940   128   115   101    77   102   129   109    80   126   113
Tr12_19 1950   107    93    83    94    77    75    75    72    35    69
Tr12_19 1960    47    39    54    57    32    45    59    44    69    73
Tr12_19 1970    52    59    65    50    66    53    59    69    34    49
Tr12_19 1980    49    60    58    55    49    38    28    43    39    46
Tr12_19 1990    33    37    56    44    63    48    60    30    47    39
Tr12_19 2000    27    27    34    31    32    31    33    16    39    17
Tr12_19 2010    39    30   999
Tr12_19 1643    93   120   133    95    86   131   121
Tr12_19 1650    79   130    89   139    98   109    89    86    71    89
Tr12_19 1660    61    59    42    58    59    73    67    60    47    63
Tr12_19 1670    49    73    70    44    64    45    46    55    56    43
Tr12_19 1680    47    54    51    67    52    40    47    58    66    51
Tr12_19 1690    55    56    39    63    61    70    36    48    33     4
Tr12_19 1700    11    20    23    28    30    31    17    27    47    45
Tr12_19 1710    40    43    44    38    61    67    69    48    42    46
Tr12_19 1720    66    49    57    49    49    59    53    34    19    41
Tr12_19 1730    39    56    42    34    50    35    19    40    44    45
Tr12_19 1740    44    29    30    27    34    24    19    48    23    38
Tr12_19 1750    21    25    28    43    26    45    36    40    27    25
Tr12_19 1760     7    33    27    37    34    36    40    39    32    50
Tr12_19 1770    44    29    29    39    27    17    28    34    25    36
Tr12_19 1780    30    41    23    27    11    24    35    35    18    25
Tr12_19 1790    31    32     7    21    25    17     9     8    21    15
Tr12_19 1800    15    16    29    32    29    22    29    28    22    33
Tr12_19 1810    33    38    30    13    16    28    27    32    34    21
Tr12_19 1820    24    31    37    24    23    24    13    30    31    28
Tr12_19 1830    30    26    29    24    23    20     8    23    31    30
Tr12_19 1840    11    20    18    13    29    26    28     9     8     9
Tr12_19 1850     0     5     3     8     6     4     4     8     7     5
Tr12_19 1860    17    11    13    15    19    16    15    16    17    11
Tr12_19 1870    19    15    12    16    25    16    19    32    34    36
Tr12_19 1880    24    25    22    21    12    20    18    20    13    34
Tr12_19 1890    25    27    27    25    19    22    39    38    35    38
Tr12_19 1900    52    43    46    42    50    64    42    42    61    57
Tr12_19 1910    44    32    35    37    45    57    71    37    53    55
Tr12_19 1920    65    57    54    50    59    56    52    27    66    36
Tr12_19 1930    56    55    51    42    60    54    56    47    35    56
Tr12_19 1940    53    58    48    44    59    77    56    42    54    47
Tr12_19 1950    53    57    50    62    61    56    44    61    30    53
Tr12_19 1960    39    23    46    47    34    42    57    43    57    48
Tr12_19 1970    33    40    34    46    48    50    49    46    23    28
Tr12_19 1980    24    42    41    36    33    26    21    36    43    44
Tr12_19 1990    42    36    46    32    44    40    54    24    44    26
Tr12_19 2000    41    28    36    33    39    34    34    26    30    25
Tr12_19 2010    39    31   999
k_dar01 1486    72    62    82    52
k_dar01 1490    80    63    56    91    64    38    76    59    44    61
k_dar01 1500    66    38    45    45    40    52    39    53    60    57
k_dar01 1510    79    61    43    49    54    36    61    83    95    91
k_dar01 1520    69    58    70    69    20    75    40    61    36    83
k_dar01 1530    71    62    53    35    37    31     8    14    16    23
k_dar01 1540    31    21    23    32    32    37    34    49    63    69
k_dar01 1550    65    65    72    36    37    55    34    44    51    35
k_dar01 1560    40    30     6    45    29    56    39    44    53    25
k_dar01 1570    15    32    36    39    68    48    55    38    57    34
k_dar01 1580    43    21    29    27    33    20    24    35    38     7
k_dar01 1590    25    20    33    16    17    25    16    14    10    18
k_dar01 1600    21     7    10     9    16    12    15    15    25    20
k_dar01 1610     5    28    27    21    38    35    39    42    23    16
k_dar01 1620    35    37    34    31    28    31    39    13    25    41
k_dar01 1630    22    32    31    30    26    34    37    24    29    25
k_dar01 1640    50    29    31    18    42    27    10    23    24    34
k_dar01 1650     7    33    14    28    19    36    20    27     0     7
k_dar01 1660    14    13     0    11    14    14    15    11     4    13
k_dar01 1670    14     9    20     1    28    12    15     9     5     0
k_dar01 1680    16     6    14     5    18    16    12    18    18     8
k_dar01 1690    20    11     9    18    23    19     9    21    16     0
k_dar01 1700     0    16     7    14    13    12    11    17    20    25
k_dar01 1710    18    18    22    18    28    34    20    14    13     8
k_dar01 1720     2    11    24     5    11    15    14    19     7    18
k_dar01 1730    12    26    16    14    37    22     8    20    22    18
k_dar01 1740    20    17    21    15    17    14     3    23    16    18
k_dar01 1750    18    12    23    23     6    24    19    12    11    15
k_dar01 1760     5    23    29    29    10    25    32    28    18    24
k_dar01 1770    28    26    22    35    24    11    21    21    15    25
k_dar01 1780    20    34    15    20     5    21    28    27    13    20
k_dar01 1790    14    22     9    18    19    12    11    14    19    15
k_dar01 1800     6    11    16    27    11    14    13    14    11     8
k_dar01 1810    20    18    11     1     1    12     7     5     3     7
k_dar01 1820     6    10     9    14    12    10     4    10    11     9
k_dar01 1830    19    12    16     4    18     6    12    14    17    21
k_dar01 1840     4    17     2    14    20    17    28     2    19    27
k_dar01 1850     6    21    14    15     7    24    31    32    20    14
k_dar01 1860    43    28    38    17    46    42    19    32    34    11
k_dar01 1870    26    22    32    37    25    23    28    55    34    33
k_dar01 1880    33    26    33    28    16    32    33    29    20    40
k_dar01 1890    26    42    37    36    38    27    52    39    42    39
k_dar01 1900    50    59    62    38    68    51    45    48    64    93
k_dar01 1910    45    30    40    41    44    58    59    29    43    43
k_dar01 1920    55    33    24    42    25    42    31    25    49    37
k_dar01 1930    64    59    31    29    71    67    68    48    34    67
k_dar01 1940    82    74    70    63    54   110    67    43    71    78
k_dar01 1950    70   102    50    58    63    67    51    62    17    60
k_dar01 1960    38    26    56    69    53    77    73    45    83    54
k_dar01 1970    50    65    52    56    76    80    66    76    51    77
k_dar01 1980    74    94    62    59    53    37    41    43    47    46
k_dar01 1990    55    45    58    34    62    53    74    52    82    65
k_dar01 2000    71    62    86    79    59    75    79    57    62   999
k_dar02 1826   150    80   118    72
k_dar02 1830   145   121   111    49    68    70    52    69    90    47
k_dar02 1840    37    50    24    54    75    79    97    45    72    92
k_dar02 1850    50    64    58    82    53    72    68    83   101    90
k_dar02 1860   156   148   174   120   156   141   119   119   118    86
k_dar02 1870   125   122   117   134   152   126   137   192   156   133
k_dar02 1880   119   106   119    95    59    84    80    56    82    83
k_dar02 1890    75   112   110   121    91    81    83   111    90   126
k_dar02 1900   146   107   154   114   151   143   113   123   162   167
k_dar02 1910   121    93   102   134   128   137    81    67   107    85
k_dar02 1920   114    55    37    51    86    78    81    47    64    82
k_dar02 1930    88    72    99    98   122    98    84    76    80   107
k_dar02 1940    97   116    86    67    78    96    55    38    81    53
k_dar02 1950    67    99    61    80    57    99    93   123    41   119
k_dar02 1960   128    63   117    81    67    66    67    30    62    52
k_dar02 1970    43    45    48    52    48    41    37    56    23    40
k_dar02 1980    40    48    56    40    52    35    51    46    47    53
k_dar02 1990    43    53    53    42    92    57    65    46    67    45
k_dar02 2000    45    45    51    35    32    31    40    24    46   999
k_dar03 1470   124   119   120   135   135   196   167   164   148   106
k_dar03 1480   137   105   201   115   139   141   115   116   118   100
k_dar03 1490   106    91    71    91    95    72   101    69    76    89
k_dar03 1500    81    63    83    80    74    90    74    66    70    65
k_dar03 1510   109    88    31    44    96    69    71    95   112   105
k_dar03 1520    61    63    72    58    14    64    32    39    41    65
k_dar03 1530    52    41    49    40    30    21     4    12    16    31
k_dar03 1540    29    27    31    47    46    49    27    53    52    58
k_dar03 1550    78   100    68    39    36    58    33    75    51    36
k_dar03 1560    38    22     4    41    26    48    38    44    45    28
k_dar03 1570    10    36    35    48    66    28    58    42    46    20
k_dar03 1580    11     8    34    30    21    19    36    30    47    13
k_dar03 1590    18    25    41    23    11    24    23    15    11    17
k_dar03 1600    24     0    17     7    24    20    23    21    23    22
k_dar03 1610    12    29    34    13    35    22    37    44    20     3
k_dar03 1620    27    18    20    17    11     8    20     4     9    22
k_dar03 1630    16    12    17    18    14    13    26    12    16     2
k_dar03 1640    28     9    11     9    22    13     0    15    18    23
k_dar03 1650     5    27     3    29    18    18    12    22     0     4
k_dar03 1660     6     4     0     8    13    12    13     3     0    18
k_dar03 1670    10    16    20     9    17    15    13    14    10    11
k_dar03 1680    20    17    15    26    22     8    21    15    18    18
k_dar03 1690    21    10     7    16    19    20     8    19    13     0
k_dar03 1700     3    17    15    12    14    16    18    15    23    25
k_dar03 1710    17    26    29    19    25    22    16    13    14    18
k_dar03 1720    20    27    40    13     8    20    21    17    11    20
k_dar03 1730    15    30    29    18    31    15     4    23    33    21
k_dar03 1740    31    17    35    12    19    21     6    18    22    21
k_dar03 1750    17     6    15    28    10    20    16    13    10    17
k_dar03 1760     9    21    22    29    10    24    21    19    22    27
k_dar03 1770    26    19    10    28    13    14    19    23    16    18
k_dar03 1780    24    36    11    17     2    13    29    27    15    22
k_dar03 1790    19    23     8    15    22    19    11    20    23    10
k_dar03 1800    12    12    20    26    16    15    14    19     9    16
k_dar03 1810    16    19    19     4     4    17    18    12     8     6
k_dar03 1820     6    14    14    16    10     5     7     9    11    11
k_dar03 1830    24    13    10    13    12     3     5    11    14     9
k_dar03 1840     7    12     4     7    12    11    16     4    11    12
k_dar03 1850     5     5     2     9     2    13    12    12     8     7
k_dar03 1860    18    18    14     9    14    11     7    14    12     8
k_dar03 1870     5     4     3     8     7     2    16    20     7    10
k_dar03 1880     8     8     8     7     0    10    10     3     8     9
k_dar03 1890    10    14     5     9     4     6    14    10    12    11
k_dar03 1900    18    15     6     8    21    16    14    13    18    13
k_dar03 1910     3    12     7    10    18    16    17     6    14     5
k_dar03 1920    16    15     9    21    12    14    17    16    20    10
k_dar03 1930    24    18    18    17    25    26    17    10    10    19
k_dar03 1940    15    25    18     7    22    24    15    10    22    11
k_dar03 1950    20    26    16    21    19    26    22    26     3    23
k_dar03 1960    17     3    22    21    12    19    22    14    21    16
k_dar03 1970    13     9    15    15    23    18    14    17     6    15
k_dar03 1980    21    20    22    12    16    11    14    14    16    15
k_dar03 1990    13    16    11    11    18    13    18    14    16    10
k_dar03 2000    14    16    17    12    16    15    20     5    30   999
k_dar04 1479   110
k_dar04 1480    90    57   153   104   146   137   123   117   132   122
k_dar04 1490   129    61    73    89    75    59    98    73    72   102
k_dar04 1500   113    67    77    75    60    77    54    73    76    84
k_dar04 1510   109   110    60    17    75    59    59    75    91    79
k_dar04 1520    57    49    65    72    18    59    22    62    48    77
k_dar04 1530    77    62    49    31    30    11     0     0     6     9
k_dar04 1540    15     7     7    14    19    23    17    29    32    39
k_dar04 1550    54    65    54    26    38    52    43    82    62    44
k_dar04 1560    47    19     9    43    37    66    51    65    55    29
k_dar04 1570    15    29    36    30    56    62    68    46    50    24
k_dar04 1580    10    11    34    23    45    36    34    46    39     8
k_dar04 1590    22    27    42    30    22    38    45    24    23    47
k_dar04 1600    43    22    12    19    49    34    45    58    63    76
k_dar04 1610    31    50    75    53    61    46    71    79    26    30
k_dar04 1620    32    30    23    34    12    23    41    11    12    31
k_dar04 1630    24    26    32    28    27    27    37    26    15    29
k_dar04 1640    47    21    13    12    33    15     2    14    21    22
k_dar04 1650     8    25    11    26    26    31    29    20     5     4
k_dar04 1660     9     8     4    13     7    13    18     5     0    15
k_dar04 1670    14    15    33     8    36    24    34     8     8     7
k_dar04 1680    21    24    28    29    11     7    11    17    24    20
k_dar04 1690    44    23    14    23    37    19     9    18     9     1
k_dar04 1700     3    14    12    16    10    20    16    22    22    34
k_dar04 1710    22    30    21     0    21    28    31    19    22    19
k_dar04 1720    12     5    20     3     6    19     6    13     0    25
k_dar04 1730    10    25    14    10    34    15     6    27    33    22
k_dar04 1740    23    13    29    14    20    13     5    23    24    33
k_dar04 1750    17     9    30    37    10    46    14    21    15    20
k_dar04 1760     6    18    36    51    28    54    40    35    16    33
k_dar04 1770    40    26    20    18    15     7    17    22     4    13
k_dar04 1780    17    36    12    16     4    13    30    36    10    30
k_dar04 1790    29    34    10    27    25    10    16    17    24    18
k_dar04 1800    17    27    30    45    33    23    21    23     8    12
k_dar04 1810    20    33    15     9     3    20    25    18     8     5
k_dar04 1820     4    10    17    22    10    12     2     3    25    20
k_dar04 1830    63    55    43    20    25     4     3     5     3    11
k_dar04 1840     2    10     3     5    16     8    21     0    17    13
k_dar04 1850     4     6     3    17     2    13     7    25    18     8
k_dar04 1860    38    83    58    33    71    40    21    24    28    24
k_dar04 1870    15     7    19    14    15     3    13    20    11     9
k_dar04 1880     8     5     9     3     0    10     3     0     3    10
k_dar04 1890     5    12     8    21     4     3    20    17    21    15
k_dar04 1900    30    31     6     8    13    21    13    13    22     8
k_dar04 1910     2     7     5     4    11    15    14     2    15     7
k_dar04 1920    30    21     7    24     7    10    18     4    43    16
k_dar04 1930    23    33    27    17    41    49    11     9    10    28
k_dar04 1940    20    32    25     4    22    36     7     3    34     4
k_dar04 1950    20    43    18    24    13    32    13    39     5    31
k_dar04 1960    29     6    35    19    17    48    64    25    41    66
k_dar04 1970    55    33    37    19    55    42    25    45     4    33
k_dar04 1980    12    23    21    14    19     2    13    14    22    18
k_dar04 1990    18    18    18     4    32    12    51    16    49    34
k_dar04 2000    33    30    31    32    16    29    39    16    40   999
k_dar05 1673    52    66    51    62    54    52    58
k_dar05 1680    60    68    66    63    58    49    51    56    79    65
k_dar05 1690    73    62    44    48    57    53    30    36    25    18
k_dar05 1700     8    26    25    33    26    40    23    31    40    33
k_dar05 1710    31    30    27    22    27    31    19    27    27    23
k_dar05 1720    28    19    34    40    20    33    32    26     5    26
k_dar05 1730    19    43    38    35    40    24    10    31    31    28
k_dar05 1740    29    30    28    15    20    23    14    16    19    19
k_dar05 1750    10     4    20    28    22    27    24    22    21    19
k_dar05 1760    21    27    34    30    27    35    36    27    19    27
k_dar05 1770    29    26    17    25    24     8    21    22    20    23
k_dar05 1780    19    35    30    20    12    13    51    42    25    16
k_dar05 1790    40    32     8    27    21    27    11    12    22    20
k_dar05 1800     9    20    26    33    25    19    18    18    12    12
k_dar05 1810    30    23    13     8     5    21    16    18    12    13
k_dar05 1820    17    29    33    34    19    23    25    31    30    31
k_dar05 1830    38    36    36    27    26    12    14    25    16    23
k_dar05 1840    12    25    14    24    27    20    29    14    34    33
k_dar05 1850    14    27    14    23    13    26    24    28    34    20
k_dar05 1860    45    48    38    39    60    54    52    41    51    41
k_dar05 1870    41    33    31    42    49    39    44    66    54    42
k_dar05 1880    38    35    42    50    24    76    53    33    33    47
k_dar05 1890    43    53    48    50    47    43    52    46    48    51
k_dar05 1900    66    66    45    62    73    49    45    42    83    78
k_dar05 1910    39    32    33    41    43    43    39    21    37    30
k_dar05 1920    37    32    34    34    36    28    33    15    35    33
k_dar05 1930    38    44    32    39    50    49    41    30    27    40
k_dar05 1940    40    34    40    20    45    47    27    21    39    33
k_dar05 1950    40    36    24    35    32    39    32    36    10    40
k_dar05 1960    38    16    41    42    36    37    40    28    39    35
k_dar05 1970    27    29    38    33    36    33    32    31    18    27
k_dar05 1980    24    37    29    25    27    18    27    29    29    39
k_dar05 1990    30    26    25    22    30    22    39    24    41    29
k_dar05 2000    32    24    35    35    28    32    37    21    37   999
k_dar06 1643    23    33    15     9     4    19     9
k_dar06 1650    14    18    24     8    17    11    23    19    24    18
k_dar06 1660    19     5     2     9    10    14    12    13     5    15
k_dar06 1670    13    16    18    10    25    15    20    15    15    23
k_dar06 1680    21    25    32    32    36    21    30    30    32    26
k_dar06 1690    28    36    21    22    29    18    15    13     6     2
k_dar06 1700     2    14     7    14    16    16    14    19    20    25
k_dar06 1710    21    21    29    27    34    29    26    24    14    22
k_dar06 1720    28    20    27    15    13    23    23    11     3    19
k_dar06 1730    13    27    25     9    32    29    10    30    32    28
k_dar06 1740    29    22    31    27    21     8     9    17    15    24
k_dar06 1750    17     6    26    30    13    33    24    20     8    12
k_dar06 1760     5    18    32    35    29    36    27    40    25    38
k_dar06 1770    42    34    26    35    22     6    20    28    26    25
k_dar06 1780    24    38    32    15     3    17    29    37     5    21
k_dar06 1790    32    24    20    24    31    21    18    10    38    25
k_dar06 1800    20    27    34    38    38    40    39    30    31    25
k_dar06 1810    42    56    39     4     8    27    24    30    30    14
k_dar06 1820     7    21    23    22    22    22    14    17    16    20
k_dar06 1830    29    29    26     7    14     2     2    16    15    15
k_dar06 1840     4    14     3    11    12    19    30     8    26    33
k_dar06 1850     8    22    14    17    13    27    15    42    35    26
k_dar06 1860    50    65    73    58    81    58    34    41    49    34
k_dar06 1870    33    26    31    36    29    19    25    38    39    31
k_dar06 1880    47    40    42    38    25    33    19     3    14    21
k_dar06 1890    25    19    18    30    27    18    23    23    21    25
k_dar06 1900    17    25    34    31    51    61    51    42    58    73
k_dar06 1910    70    40    47    34    45    54    78    31    55    50
k_dar06 1920    75    46    30    41    42    42    47    38    72    46
k_dar06 1930    69    83    40    53    76    66    51    40    34    54
k_dar06 1940    51    49    36    20    49    48    35    21    48    39
k_dar06 1950    42    49    47    51    39    50    44    60    31    56
k_dar06 1960    41     8    40    32    29    43    46    31    70    76
k_dar06 1970    63    61    53    46    60    56    46    43    30    43
k_dar06 1980    24    35    43    36    35    23    29    28    29    25
k_dar06 1990    29    28    33    32    44    48    57    45    69    30
k_dar06 2000    55    52    52    39    27    30    40    37    39   999
k_dar07 1540    26    24    22    34     9     7    11    19    17    22
k_dar07 1550    10    23    19     7    13    10    13    21    22    14
k_dar07 1560    19    27    20    34    23    36    32    20    25    18
k_dar07 1570    21    19    26    25    39    36    31    30    33    26
k_dar07 1580    18     7    19    15    27    27    25    35    37     6
k_dar07 1590    17    17    17    22    15    18    14    23    14    22
k_dar07 1600    24     5    18    15    31    44    28    28    36    31
k_dar07 1610    18    29    37    33    44    25    43    43    32    35
k_dar07 1620    33    25    25    26    14    36    28    19    14    22
k_dar07 1630    31    31    38    25    21    22    26    32    32    22
k_dar07 1640    44    28    32    18    29    29    21    23    33    54
k_dar07 1650    25    35    14    44    42    48    43    39    17    14
k_dar07 1660    27    26    18    21    27    50    32    29    13    25
k_dar07 1670    21    28    35    18    27    25    26    31    26    25
k_dar07 1680    18    37    37    50    34    28    40    36    40    30
k_dar07 1690    44    36    22    32    62    49    45    40    27    20
k_dar07 1700    25    33    28    43    45    38    24    33    41    40
k_dar07 1710    41    33    47    38    50    58    37    42    50    45
k_dar07 1720    40    34    44    40    38    49    31    36    20    31
k_dar07 1730    17    51    39    34    51    41    25    54    40    59
k_dar07 1740    48    32    35    32    35    28    21    38    38    51
k_dar07 1750    43    17    58    52    25    54    30    45    35    39
k_dar07 1760     2    19    31    47    31    34    44    42    31    46
k_dar07 1770    49    33    30    58    38     5    30    61    29    47
k_dar07 1780    41    57    63    29    20    30    69    59    18    45
k_dar07 1790    42    54    36    38    33    32    22    21    37    23
k_dar07 1800    25    27    44    58    51    51    47    41    17    33
k_dar07 1810    47    60    48    16    11    33    40    11    15     4
k_dar07 1820     4    17    18    18    15    18     6     7    16    20
k_dar07 1830    22    29    33     6    18     3     9    24    26    26
k_dar07 1840    14    32     9    20    24    25    39     7    34    29
k_dar07 1850    13    22    11    30     8    34    33    49    40    30
k_dar07 1860    58    63    62    49    71    73    60    53    62    37
k_dar07 1870    44    32    49    52    69    41    45    74    69    96
k_dar07 1880    84    79    86    69    31    60    45    24    34    62
k_dar07 1890    56    72    72    68    59    47    56    43    51    40
k_dar07 1900    67    68    69    63    80    94    66    48    87   103
k_dar07 1910    78    55    62    55    55    76    75    54    76    45
k_dar07 1920    82    70    47    49    56    73    69    66    84    86
k_dar07 1930   104   113    70    59    66    64    76    59    40    65
k_dar07 1940    58    70    62    41    66    87    47    45    68    48
k_dar07 1950    65    74    72    66    51    75    58    96    30    92
k_dar07 1960    72    29    77    60    49    66    90    59    78   103
k_dar07 1970    89    78    72    66    68    86    78    82    58    92
k_dar07 1980    64    72    66    47    56    28    51    41    36    38
k_dar07 1990    26    43    34    45    55    46    50    46    66    65
k_dar07 2000    64    51    56    37    42    47    47    36    43   999
k_dar08 1501    46    74    57    52    59    52    71    80    84
k_dar08 1510    78    85    61    57    64    59    70    83    72    68
k_dar08 1520    83    77    89    93    32    91    53    86    62   110
k_dar08 1530    92    86    73    53    43    59    17    15    27    48
k_dar08 1540    45    39    32    59    51    42    27    64    41    64
k_dar08 1550    85    74    67    37    41    51    39    78    81    68
k_dar08 1560    61    49    39    50    55    64    65    71    82    50
k_dar08 1570    41    47    45    53    63    61    67    56    66    43
k_dar08 1580    34     6    38    31    28    21    30    44    46    21
k_dar08 1590    33    43    43    41    40    55    40    20    21    29
k_dar08 1600    38    14     5    20    36    33    41    38    46    42
k_dar08 1610    26    31    44    43    56    40    64    64    24    26
k_dar08 1620    30    32    15    33    16    23    43    11    16    35
k_dar08 1630    21    24    17    14    19    23    28    19    14     8
k_dar08 1640    25    18    21    10    33    34    13    24    36    61
k_dar08 1650    28    39    14    58    38    57    23    49    22    28
k_dar08 1660    35    31    16    22    24    33    39    41    23    51
k_dar08 1670    51    57    62    35    54    46    49    48    47    46
k_dar08 1680    57    71    65    65    61    53    60    56    64    45
k_dar08 1690    67    55    48    48    64    61    34    41    25     2
k_dar08 1700     5    26    23    33    36    27    39    46    44    51
k_dar08 1710    37    42    42    38    43    44    45    33    36    34
k_dar08 1720    24    29    48    30    28    31    30    31    11    29
k_dar08 1730    25    43    25    30    48    36    19    26    37    35
k_dar08 1740    36    30    40    22    13    19    12    13    17    19
k_dar08 1750    15     7    20    24    15    29    24    23    20    19
k_dar08 1760     4    15    16    31    24    31    29    25    24    27
k_dar08 1770    26    19    15    24    15     9    20    21    14    21
k_dar08 1780    18    31     7    16     5    13    21    20     8    14
k_dar08 1790    19    21     9    20    17     5     3    10    13    11
k_dar08 1800     4    10     8    16    22    12    16     9     4    11
k_dar08 1810    18    23    19     5     3    15    17    18    15    12
k_dar08 1820     5    17    17    23     8    15    17    11    15    22
k_dar08 1830    29    24    26    24    28    11     9    17    16    19
k_dar08 1840    10    20     8    15    15    18    20     7    14    15
k_dar08 1850     6    15     9    16     7    15    12    21    23    20
k_dar08 1860    27    29    21    25    34    28    22    27    22    21
k_dar08 1870    21    14    19    20    24    14    21    29    18    52
k_dar08 1880    52    41    32    38    12    33    28    19    30    28
k_dar08 1890    27    27    20    17    19    11    22    21    18    28
k_dar08 1900    28    34    34    30    35    35    30    32    33    34
k_dar08 1910    19    19    15    22    25    22    22    11    21    14
k_dar08 1920    22    24     7    18    17    13    20     8    30    13
k_dar08 1930    22    27    24    19    23    26    18    12    10    26
k_dar08 1940    24    20    28    10    20    20    16     4    23    13
k_dar08 1950    19    27    18    22    16    31    17    34    10    27
k_dar08 1960    26     3    29    18    14    25    22    13    27    24
k_dar08 1970    14    20    16    15    20    17    16    20     0     5
k_dar08 1980     8    14    12     7    15     3     6     7    11     6
k_dar08 1990     8     6    12     4    17     8    21     5    17    10
k_dar08 2000    12    16    11    13    13    10    17     7    19   999
k_dar09 1808   173   145
k_dar09 1810   170   222   115    81   119   127    70    70    58    58
k_dar09 1820    70    97    94    90    91    82    78   158   171   198
k_dar09 1830   207   200   172   124   122    89    73    95   117   123
k_dar09 1840    82   101    49    78    64    76   108    86   117   116
k_dar09 1850    65    75    67   105   100   120   141   150   126   137
k_dar09 1860   169   186   150   123   171   112   104   126    90    86
k_dar09 1870   120   121    71    65   110   121   127   182   152   155
k_dar09 1880   167   146   133   102    45    91    78    63    71   103
k_dar09 1890   104   129   114   135   102    97   104    89    95   106
k_dar09 1900   142   130   104    82   116    99   106    99   124   146
k_dar09 1910    82    70    82    76    73    82    41    25    44    45
k_dar09 1920    66    84    71    64   103    72    93    71    95    88
k_dar09 1930    96   101   108    93    98    96    64    64    50    66
k_dar09 1940    62    81    60    61    81   117    75    74    94    63
k_dar09 1950    70    95    65    55    55    76    76    89    38    68
k_dar09 1960    59    28    67    62    47    66    66    57    62    61
k_dar09 1970    40    43    41    37    43    51    44    67    31    45
k_dar09 1980    31    66    56    41    43    25    42    35    47    53
k_dar09 1990    47    43    53    60    69    46    69    60    97    69
k_dar09 2000    81    63    71    62    62    75    70    49    84   999
k_dar10 1784   100   103    87   108    35    69
k_dar10 1790    69    91    98   107   144   141    89    40    98    70
k_dar10 1800    55    85    82   112    95    97   100    86    91    72
k_dar10 1810    95   125    67    41    30    71    63    64    52    46
k_dar10 1820    29    47    58    40    46    39    45    47    55    62
k_dar10 1830    97    71    78    51    54    42    47    47    64    64
k_dar10 1840    31    69    32    56    59    52    73    68    93    89
k_dar10 1850    33    49    25    57    49    53    70    80    84    72
k_dar10 1860   103   100    73    51    86    75    75    78    80    42
k_dar10 1870    46    32    40    47    62    57    58    74    77    94
k_dar10 1880    84    85    76    60    19    51    53    46    41    53
k_dar10 1890    37    48    46    72    53    50    64    69    53    44
k_dar10 1900    53    47    54    52    60    65    53    43    41    58
k_dar10 1910    21    30    32    43    42    34    37    14    21    21
k_dar10 1920    47    45    46    57    60    44    60    27    41    52
k_dar10 1930    37    41    41    33    45    55    49    39    30    36
k_dar10 1940    35    36    46    36    20    46    36    22    48    27
k_dar10 1950    35    44    29    28    31    41    34    51    14    42
k_dar10 1960    44     5    35    28    28    17    41    20    38    36
k_dar10 1970    19    21    21    26    25    23    26    37    18    26
k_dar10 1980    21    34    31    32    20    21    29    26    25    23
k_dar10 1990    27    25    23    27    39    23    44    16    37    19
k_dar10 2000    27    20    37    36    18    43    40    21    36   999
k_dar11 1717    81    58    50
k_dar11 1720    80    65    82    75    62    72    76    46    25    44
k_dar11 1730    40    79    50    54   101    82    84   117   120   113
k_dar11 1740    78    70    99    69    60    57    39    51    44    57
k_dar11 1750    41    31    67    72    70    87    67    72    47    37
k_dar11 1760    25    52    54    61    55    66    88    72    51    76
k_dar11 1770    56    47    52    73    46    20    45    63    13    36
k_dar11 1780    38    59    50    34    12    11    49    34     7    43
k_dar11 1790    53    34    22    59    60    52    42    22    92    75
k_dar11 1800    47    57    61    75    77    89    91    89    64    72
k_dar11 1810   118   142    89    36    17    66    60    60    78    31
k_dar11 1820    31   105    76    66    92    71    68    29    63    56
k_dar11 1830    89    86    77    45    52    19     2    19    28    30
k_dar11 1840    12    39     9    29    53    47    61    16    53    88
k_dar11 1850    13    44    28    48    13    45    45    60    51    29
k_dar11 1860    78    86    81    54    88    60    39    56    61    40
k_dar11 1870    47    29    35    42    49    61    59   115    63    91
k_dar11 1880   100    70    53    47    22    41    30    38    19    60
k_dar11 1890    46    64    96    75    66    66    70    78    82    47
k_dar11 1900    69   101    78    88   105    99    72    75    86   120
k_dar11 1910    92    51    78    77    71    87    95    62    55    52
k_dar11 1920    82    66    73    77    81    57    85    28    88    73
k_dar11 1930   106    94   101    71    85    74    68    50    27    58
k_dar11 1940    49    61    62    43    56    81    42    35    49    37
k_dar11 1950    51    61    60    65    44    69    57    69    23    59
k_dar11 1960    43    21    52    44    35    47    58    54    47    98
k_dar11 1970    32    47    43    29    55    40    54    64    21    49
k_dar11 1980    29    52    52    18    36    17    35    33    30    44
k_dar11 1990    57    57    40    47    66    39    60    36    64    48
k_dar11 2000    48    53    51    49    55    47    58    31    61   999
k_dar12 1807   270   245   191
k_dar12 1810   270   334   285   184   154   200   164   139   144   119
k_dar12 1820   114   125   114    95   121    98   112   101   108    92
k_dar12 1830   135   104   106    68    82    58    73    97    93   108
k_dar12 1840    53    86    41    63    69    83   118    76   103   101
k_dar12 1850    42    38    67    88    49    79    57    72    76    55
k_dar12 1860   113   143   119    88    77    50    28    48    56    54
k_dar12 1870    52    33    37    50    76    84    62    84    81    98
k_dar12 1880    88    72    58    59    27    46    52    30    37    49
k_dar12 1890    60    65    62    66    41    42    65    63    64    47
k_dar12 1900    76    85    61    53    82    90    60    53    57    77
k_dar12 1910    56    42    42    32    39    38    33    12    37    31
k_dar12 1920    42    42    41    53    61    59    60    30    81    71
k_dar12 1930    86   108    79    47    92    89    58    51    45    60
k_dar12 1940    67    76    76    43    63    98    62    43    71    53
k_dar12 1950    60    87    66    65    48    58    59    75    29    52
k_dar12 1960    43    19    47    43    30    44    46    42    58    59
k_dar12 1970    40    43    37    34    49    51    46    46    30    85
k_dar12 1980    63    74    53    50    51    26    41    46    41    48
k_dar12 1990    53    46    58    38    64    54    63    47    67    34
k_dar12 2000    40    42    48    48    45    65    69    51    56   999
k_dar13 1705    94    83   121   121   109
k_dar13 1710    66    95    92    45    90    89    94    77    79   104
k_dar13 1720   119   113   117    91    85   106    92    78    59    89
k_dar13 1730    79   138    92    97   102    73    51    91    92    97
k_dar13 1740    81    72    54    35    51    65    28    59    57    59
k_dar13 1750    68    50    64   100    70    79    70    71    56    67
k_dar13 1760    50    54    78    85    69    82    82    91    56    81
k_dar13 1770    88    61    66    76    67    39    50    85    71    96
k_dar13 1780    65   101    77    46    17    32    67    71    42    65
k_dar13 1790    50    58    34    64    71    58    35    41    63    50
k_dar13 1800    43    41    60    74    58    49    43    43    21    36
k_dar13 1810    66    57    40    23    29    53    27    43    46    37
k_dar13 1820    26    63    34    41    47    38    33    34    46    57
k_dar13 1830    64    55    50    39    54    39    43    60    51    46
k_dar13 1840    25    47    26    39    41    35    51    20    35    46
k_dar13 1850    30    37    26    45    35    46    60    57    61    39
k_dar13 1860    46    37    71    45    59    49    41    48    47    51
k_dar13 1870    50    50    39    44    71    45    50    68    56    54
k_dar13 1880    49    56    59    56    17    60    49    49    43    70
k_dar13 1890    47    86    41    76    39    26    60    50    55    56
k_dar13 1900    86    84    72    38    70    54    54    50    84    92
k_dar13 1910    48    35    50    49    55    72    60    42    63    40
k_dar13 1920    57    40    23    36    26    50    45    35    48    30
k_dar13 1930    60    44    45    42    69    52    52    29    35    60
k_dar13 1940    56    53    49    30    51    54    34    28    43    27
k_dar13 1950    37    54    36    31    40    44    39    62    31    45
k_dar13 1960    42    17    53    30    37    39    51    26    46    39
k_dar13 1970    28    32    39    45    44    34    37    45    18    27
k_dar13 1980    31    39    47    35    34    28    37    33    30    39
k_dar13 1990    33    27    35    26    52    30    48    31    42    29
k_dar13 2000    30    41    33    41    33    40    42    24    35   999
k_dar14 1647    66   100   121
k_dar14 1650    78    71    64    69    63    62    65    84    30    50
k_dar14 1660    63    94    77    82    58    74    88    70    80    97
k_dar14 1670    69    69    94    59   105    75    92    86    88    64
k_dar14 1680    42    84    89    89    89    73   101   108   130    97
k_dar14 1690   146   109    88    85   128    85    72    76    46    36
k_dar14 1700    33    68    48    78    63    89    88    92    93    98
k_dar14 1710    59    59    84    32    42    57    75    57    73    70
k_dar14 1720    59    65    97    83    57    82   100    91    49    81
k_dar14 1730    90   104    88    32    91    74    57    73    83   101
k_dar14 1740    86    60    93    65    62    52    26    56    62    79
k_dar14 1750    72    31    51    84    52    66    58    55    53    30
k_dar14 1760    30    50    75    85    78    76    92    96    55    79
k_dar14 1770    78    54    25    55    55    28    43    63    60    73
k_dar14 1780    53    83    74    45    22    35    83    93    52    88
k_dar14 1790    81    75    44    46    48    56    38    32    48    35
k_dar14 1800    28    38    33    39    36    41    37    35    32    29
k_dar14 1810    36    46    38    14    15    34    33    35    24    23
k_dar14 1820    19    40    32    32    32    28    24    20    40    40
k_dar14 1830    48    40    45    34    36    13    14    24    33    29
k_dar14 1840    19    32    35    22    31    29    41    12    29    15
k_dar14 1850    23    21    19    26    20    33    35    39    36    33
k_dar14 1860    42    50    55    55    67    58    43    58    36    30
k_dar14 1870    34    28    35    24    36    35    37    53    50    51
k_dar14 1880    48    51    43    45    18    37    31    28    24    33
k_dar14 1890    30    32    28    25    27    16    30    24    23    27
k_dar14 1900    20    37    24    22    40    32    39    37    35    31
k_dar14 1910    26    37    39    27    38    36    40    18    38    26
k_dar14 1920    36    42    13    28    35    25    41    17    40    27
k_dar14 1930    38    69    36    25    66    42    24    28    30    34
k_dar14 1940    40    47    42    27    43    47    35    22    37    21
k_dar14 1950    43    37    34    52    46    48    64    59    32    46
k_dar14 1960    52    23    52    47    38    34    48    33    38    49
k_dar14 1970    34    34    24    32    32    32    28    44    14    27
k_dar14 1980    30    40    34    27    10     5    17    26    20    16
k_dar14 1990    24    27    31    27    42    38    41    31    41    31
k_dar14 2000    34    32    29    31    29    49    47    31    43   999
k_dar15 1539    10
k_dar15 1540     9    11    10    19    13    16    13    22    27    22
k_dar15 1550    26    29    27    27    25    34    30    62    53    33
k_dar15 1560    32    20     8    30    22    27    39    25    27    26
k_dar15 1570    21    35    29    34    37    26    32    31    47    30
k_dar15 1580    22    12    34    29    13    22    43    36    38     6
k_dar15 1590    23    23    32    14    19    22    20     8     0    17
k_dar15 1600    14    12     5     6    21    16    19    26    21    23
k_dar15 1610    12    24    29    21    27    30    36    38    11    24
k_dar15 1620    28    31    34    30    21    29    24     4    19    24
k_dar15 1630    22    18    18    11    13    18    32    19    10    16
k_dar15 1640    37    21    25    21    28    15     3    13    24    22
k_dar15 1650     5    18     8    24    14    31    23    24    14    18
k_dar15 1660    17    19    13    20    17    22    21    18    10    23
k_dar15 1670    14    18    25    12    26    22    16    21    17    11
k_dar15 1680    26    34    23    23    24    19    19    18    30    14
k_dar15 1690    31    18    14    23    35    39    25    38    25    12
k_dar15 1700    12    17    15    29    21    17    18    26    30    32
k_dar15 1710    32    30    28    19    25    34    20    26    26    25
k_dar15 1720    14     8    27    18    16    14    18    18     4    25
k_dar15 1730    19    33    28    23    27    15    10    17    26    28
k_dar15 1740    26    23    32    17    21    30    10    19    29    15
k_dar15 1750    12    12    23    26     8    28    16    24    17    26
k_dar15 1760    12    27    35    22    22    24    22    25    22    31
k_dar15 1770    33    25    14    27    21     6    22    32    12    21
k_dar15 1780    22    26    22    22    11    16    32    27    18    33
k_dar15 1790    23    25    14    23    29    21    17    23    15    26
k_dar15 1800    13    22    28    33    26    24    24    21    11    21
k_dar15 1810    24    28    22     3     9    15    17     3     2     7
k_dar15 1820    10    16     5     4     7     9    13    14    19    19
k_dar15 1830    28    16    20    16    12     9     8     9    18    22
k_dar15 1840    12    16     9     5    17    20    24     3    15    19
k_dar15 1850    11    11     4    14     8    16    18    22    22    14
k_dar15 1860    24    23    32    22    27    32    24    30    24    17
k_dar15 1870    18    10    12    12    28    16    24    35    26    34
k_dar15 1880    25    13    20    21     4    25     5     3    10    28
k_dar15 1890     9    24    27    31    22    13    30    22    25    24
k_dar15 1900    46    40    47    43    44    31    23    20    33    20
k_dar15 1910    15    21    23    21    28    39    47    27    49    40
k_dar15 1920    56    44    27    33    30    24    35    16    46    24
k_dar15 1930    47    38    35    29    46    29    26    21    19    35
k_dar15 1940    25    31    29    10    30    31    20     6    25    17
k_dar15 1950    26    37    30    31    37    34    31    44    23    43
k_dar15 1960    36     1    33    29    21    26    24    21    33    15
k_dar15 1970    17    16    21    17    25    16    18    18     4    18
k_dar15 1980    11    21    27    16    15     3     5    15    13    11
k_dar15 1990    15    10    20     9    19     9    21    13    26    13
k_dar15 2000    23    22    17    10    22    20    29    14    15   999
k_dar16 1744    37    35    26    30    33    34
k_dar16 1750    31    16    29    37    40    49    45    36    24    26
k_dar16 1760     9    39    50    60    24    59    47    52    39    66
k_dar16 1770    63    60    29    54    42    23    48    55    37    58
k_dar16 1780    35    90    64    13    10    23    59    43    40    49
k_dar16 1790    31    45    13    26    20    48    24    24    30    26
k_dar16 1800    33    21    32    35    41    37    45    28    26    33
k_dar16 1810    38    58    30     5     5    24    38    29    29    11
k_dar16 1820    11    21    19    27    28    11    17    14    14    20
k_dar16 1830    38    47    37    29    21     7     6    22    24    23
k_dar16 1840    12    21    11    12    27    25    33     6    32    30
k_dar16 1850    16    26    18    25    15    26    37    41    36    31
k_dar16 1860    68    48    53    36    51    55    41    59    74    55
k_dar16 1870    69    31    33    59    42    32    40    65    40    36
k_dar16 1880    39    43    50    33    25    55    38    24    56    54
k_dar16 1890    51    54    44    34    27    35    38    37    32    39
k_dar16 1900    64    82    45    42    45    49    29    24    57    64
k_dar16 1910    28    26    44    63    40    58    57    27    32    34
k_dar16 1920    51    39    33    39    49    44    46    31    51    32
k_dar16 1930    54    60    40    38    45    60    36    33    25    72
k_dar16 1940    44    56    34    46    50    84    57    22    50    37
k_dar16 1950    47    69    47    36    34    78    38    61    31    66
k_dar16 1960    53    43    92    60    55    65    88    55    75    59
k_dar16 1970    60    52    85    71    87    63    57    64    52    61
k_dar16 1980    56    68    86    54    51    59    81    77    67    52
k_dar16 1990    73    76    82    40    89    60    78    43    60    74
k_dar16 2000    68    57    71    57    47    43    65    39    75   999
k_dar17 1675    27    25    15    22    11
k_dar17 1680    23    36    46    28    35    21    36    44    31    12
k_dar17 1690    30    30    16    22    40    41    30    19    13    11
k_dar17 1700     6    40    19    28    28    41    30    53    66    68
k_dar17 1710    49    57    60    51    56    52    41    39    46    36
k_dar17 1720    38    41    50    40    37    48    47    29     8    25
k_dar17 1730     6    52    54    35    52    44    31    47    39    40
k_dar17 1740    36    42    60    49    44    40    18    33    36    38
k_dar17 1750    30    17    30    50    25    47    44    36    27    33
k_dar17 1760    20    31    50    46    39    45    62    60    40    50
k_dar17 1770    60    44    39    38    43    12    31    32    33    56
k_dar17 1780    47    54    37    34    21    23    55    51    24    40
k_dar17 1790    54    51    21    33    49    33    34    27    49    40
k_dar17 1800    34    45    50    58    51    47    39    32    27    27
k_dar17 1810    49    54    40    28    28    37    43    48    34    39
k_dar17 1820    31    47    33    39    33    24    26    28    40    37
k_dar17 1830    55    42    53    26    38    22    24    29    43    46
k_dar17 1840     9    39    18    28    32    31    46     6    29    29
k_dar17 1850    17    11    20    32    25    44    39    53    42    27
k_dar17 1860    37    45    50    39    50    49    45    44    52    48
k_dar17 1870    43    36    41    36    50    33    36    63    50    53
k_dar17 1880    61    57    51    50    25    49    55    40    52    61
k_dar17 1890    57    62    58    56    44    41    54    35    50    46
k_dar17 1900    46    54    59    43    51    56    50    54    61    73
k_dar17 1910    45    42    44    43    52    55    60    37    62    59
k_dar17 1920    72    67    38    57    60    54    64    40    72    58
k_dar17 1930    65    69    66    49    59    67    54    45    28    41
k_dar17 1940    50    67    59    30    40    59    39    30    53    41
k_dar17 1950    50    68    48    47    46    43    47    68    41    60
k_dar17 1960    44    22    58    63    50    68    64    54    83    74
k_dar17 1970    52    59    53    56    70    58    56    63    41    57
k_dar17 1980    55    60    89    67    59    44    42    52    63    54
k_dar17 1990    60    67    58    60    84    52    77    50    71    59
k_dar17 2000    54    49    63    63    62    58    64    51    52   999
k_dar18 1683   124   120   108   116   136   122   101
k_dar18 1690   120   110    80    78   102   103    95   100    70    58
k_dar18 1700    42    56    56    85    70    82    77    96    93    95
k_dar18 1710    85   106    96    63    76   125   102    87   104    82
k_dar18 1720    41    47    67    55    53    67    72    66    27    57
k_dar18 1730    46    74    63    47    69    68    40    66    86    82
k_dar18 1740    64    46    70    42    43    42    25    33    44    45
k_dar18 1750    24    15    40    56    38    64    49    50    40    67
k_dar18 1760    32    35    51    75    49    78    94    92    70    84
k_dar18 1770    86    49    16    26    42    26    25    33    24    36
k_dar18 1780    30    58    38    37    20    27    50    56    23    37
k_dar18 1790    40    43    14    30    37    40    31    33    49    36
k_dar18 1800    36    30    46    51    50    50    60    57    39    48
k_dar18 1810    63    72    64    24    20    43    45    38    26    17
k_dar18 1820    19    35    31    40    40    31    32    38    31    35
k_dar18 1830    62    47    55    45    45    26    16    24    24    36
k_dar18 1840    23    38    21    31    45    45    60    27    40    60
k_dar18 1850    22    28    23    37    34    40    43    56    64    37
k_dar18 1860    63    67    75    58    71    71    80    73    69    58
k_dar18 1870    56    46    41    41    48    46    50    60    69    74
k_dar18 1880    72    55    68    61    29    42    33    36    44    46
k_dar18 1890    39    60    51    62    57    38    50    47    51    45
k_dar18 1900    77    69    78    59    73    76    57    59    57    66
k_dar18 1910    55    47    49    44    44    40    25     9    29    19
k_dar18 1920    46    39    15    39    42    35    45    22    50    38
k_dar18 1930    47    57    55    46    68    72    64    30    29    39
k_dar18 1940    55    55    55    35    47    58    54    27    50    34
k_dar18 1950    50    55    57    53    47    56    36    61    21    46
k_dar18 1960    39     9    29    20    26    35    42    28    47    44
k_dar18 1970    36    46    34    32    42    40    39    42    24    27
k_dar18 1980    27    44    45    37    33    24    24    25    26    26
k_dar18 1990    37    27    32    30    32    25    37    27    48    21
k_dar18 2000    42    43    38    31    36    40    44    27    38   999
k_dar19 1582    44    49    61    42    47    57    44     5
k_dar19 1590     9    13    23    17    18    27    16    14    18    34
k_dar19 1600    29     6    20    17    30    31    36    35    55    71
k_dar19 1610    40    64    62    61    81    52    62    71    55    43
k_dar19 1620    38    56    56    71    52    80    77    29    25    51
k_dar19 1630    47    62    80    57    63    62    67    65    80    64
k_dar19 1640   103    60    75    67    90    66    57    39    57    68
k_dar19 1650    33    55    33    64    40    81    61    91    53    49
k_dar19 1660    43    16     4    11    20    24    20    27    18    28
k_dar19 1670    21    28    40    31    41    37    35    37    28    23
k_dar19 1680    33    49    53    65    68    52    62    81    84    71
k_dar19 1690   114   105   100   133   137    87    64    61    20     2
k_dar19 1700     0     1     1     7     0     6     4     9     8    12
k_dar19 1710    13    13     9     0    16    19    18    21    26    23
k_dar19 1720    24    20    31    21    25    27    25    16    15    22
k_dar19 1730    21    37    29    28    50    55    46    59    68    61
k_dar19 1740    62    48    65    47    60    53    41    54    42    60
k_dar19 1750    50    41    43    68    48    58    38    38    30    34
k_dar19 1760     8    34    40    64    49    65    78    74    47    74
k_dar19 1770    67    74    55    75    48    26    60    67    36    59
k_dar19 1780    53    73    52    37    30    28    44    37    24    30
k_dar19 1790    44    34    16    32    30    24    18    18    31    26
k_dar19 1800    16    26    28    32    29    31    25    31    22    27
k_dar19 1810    46    48    35    24    24    37    33    27    16    18
k_dar19 1820    18    32    24    30    31    25    27    23    36    43
k_dar19 1830    54    57    83    77    81    54     8    29    33    55
k_dar19 1840    31    37    13    22    39    26    42    16    33    54
k_dar19 1850    47    39    46    52    40    52    60    95    80    57
k_dar19 1860    70    63    82    57    60    51    44    54    41    44
k_dar19 1870    37    32    32    29    54    46    51    69    70    69
k_dar19 1880    77    85    66    72    56    61    54    42    37    45
k_dar19 1890    36    42    34    39    32    31    36    35    29    30
k_dar19 1900    40    50    38    39    47    50    50    38    43    52
k_dar19 1910    46    30    32    37    43    47    58    34    46    36
k_dar19 1920    74    54    61    59    44    46    56    36    61    54
k_dar19 1930    69    88    66    45    59    58    60    50    41    61
k_dar19 1940    57    63    53    29    50    46    50    26    57    43
k_dar19 1950    48    43    56    36    35    42    37    35    18    36
k_dar19 1960    36    20    31    34    28    28    31    26    33    48
k_dar19 1970    23    27    34    37    32    40    35    46    30    50
k_dar19 1980    36    55    54    39    45    30    34    27    27    25
k_dar19 1990    35    32    45    40    49    61    76    65    93    72
k_dar19 2000    66    63    72    65    74    67    59    47    56   999
k_dar20 1563    63    62    65    69    54    66    16
k_dar20 1570     3    31    14     9    15    25    23    32    29    37
k_dar20 1580    42    21    55    51    49    47    52    42    46    16
k_dar20 1590    14    30    47    13    30    47    50    33    23    27
k_dar20 1600    57    17    23    14    41    35    36    32    55    54
k_dar20 1610    34    56    52    47    70    65    74    65    45    25
k_dar20 1620    44    46    39    47    29    24    21     0    15    32
k_dar20 1630    14    19    29    31    30    34    52    51    44    37
k_dar20 1640    65    42    48    26    49    35     6    16    35    33
k_dar20 1650    14    35    10    56    38    71    51    62    26    26
k_dar20 1660    25    22     0    19    24    34    36    25     8    25
k_dar20 1670    33    38    47    21    39    28    28    22    28    27
k_dar20 1680    39    87    62    59    48    15    31    44    25    34
k_dar20 1690    47    24    16    28    37    45    51    39    20     0
k_dar20 1700     0    14     0    11     0    10     1     9    16    18
k_dar20 1710    11    17    25    16    34    40    34    40    35    29
k_dar20 1720    35    26    45    12    25    24    36    25     6    26
k_dar20 1730    19    30    32    23    41    24    23    35    44    31
k_dar20 1740    35    33    39    29    21    21    13    20    22    39
k_dar20 1750    14    13    24    32    14    30    32    30    24    23
k_dar20 1760     3    29    21    28    19    31    34    40    36    43
k_dar20 1770    58    36    28    20    29     8    13    23     6    17
k_dar20 1780    23    18     7    17     7     6    22    22    16    24
k_dar20 1790    25    36     3    18    27     6    15    14    18     9
k_dar20 1800     9    25    22    39    41    29    39    36    10    25
k_dar20 1810    38    37    13     3     0    21    19    18    15     6
k_dar20 1820    12    20    14    12    15    16    12    13    25    23
k_dar20 1830    40    27    22    18    17     0     2    12    20    16
k_dar20 1840     2    12     3     8    20    13    23     2    16    12
k_dar20 1850     9    12     5    13     0    13     2    11    15     0
k_dar20 1860     7     8     4     0     9     5    10    15    16     3
k_dar20 1870    17     0     4    11    19    15    19    25    25    27
k_dar20 1880    23    20    23    16    15    30    32    29    16    29
k_dar20 1890    22    23    17    18    21    18    23    21    30    20
k_dar20 1900    22    21    28    25    40    26    24    28    39    40
k_dar20 1910    24    18    23    22    25    27    20     5    18    16
k_dar20 1920    30    26    24    29    28    19    33     5    22     9
k_dar20 1930    29    26    23    30    33    23    19    23     0    23
k_dar20 1940    40    41    27    14    27    39    36    24    27    24
k_dar20 1950    29    35    37    26    28    24    29    21    25    38
k_dar20 1960    20     8    19    15    28    24    26    18    48    27
k_dar20 1970    13    11    25    27    25    30    23    21     3    18
k_dar20 1980     8    22    18    13    16     2    10    11    12    13
k_dar20 1990    18    19    21    22    32    13    21    14    25    20
k_dar20 2000    33    16    16    13    19    17    26    10    17   999
a1_02   1037    82   118   128
a1_02   1040   110   129   104   137    52    68   129    91   142   133
a1_02   1050   100    95   114    95    50    46    64    73    80    63
a1_02   1060    48    71    48    72    63    60   100   128   112   102
a1_02   1070   112    98   122   106   158   130   148    79    66   104
a1_02   1080    49    70    46    54    71    64    53    46    36    47
a1_02   1090    51    52    44    46    40    51    52    60    68    58
a1_02   1100    42    58    70    86    70    54   101    76    74    37
a1_02   1110    43    56    45    46    63    38    38    53    51    43
a1_02   1120    55    48    57    50    58    54    45    45    47    29
a1_02   1130    18    26    30    36    36    25    19    34    37    52
a1_02   1140    49    30    54    57    50    58    50    56    38    33
a1_02   1150    40    47    48    41    43    34    50    55    22    24
a1_02   1160    41    26    35    31    31    33    31    29    29    30
a1_02   1170    24    16    20    22    36    26    30    17    13    17
a1_02   1180    23    20    24    21    20    29    14    10    21    14
a1_02   1190    11    11    17    22    22    23    16    27    23    22
a1_02   1200    21    17    29    19    11    25    24    27    37    34
a1_02   1210    40    31    27    32    36    27    25    31    32    34
a1_02   1220    33    31    26    24    26    39    31    36    38    30
a1_02   1230    25    19    21    19    14     8    14    16    19     7
a1_02   1240    12    17    12    23    19    13    21    20    23    34
a1_02   1250    29    27    32    20    24    23    10    16     7    13
a1_02   1260    20    18    17    24    13    13    17    18    10    17
a1_02   1270    18    22    10    14    21    18    15    16    12    22
a1_02   1280    19    22    23    18    23    17    15    18    18    19
a1_02   1290    15    14    12    28    22    23    27    18    19    16
a1_02   1300    18    12    14    23    17    14    11     6    15    14
a1_02   1310     9    12    13    17    12    11    10    10    20    18
a1_02   1320    17    19    11    16    12     8    11    18    10    17
a1_02   1330    20    14    11    19    15    21    11    12    23    19
a1_02   1340    12    19    23    18    18    17     9    19     8    14
a1_02   1350    17    12    17    14     9     7    17    14    18    21
a1_02   1360    12     8     4    18    23    14     7    14    18    15
a1_02   1370     6     0    13     7     7     6     8     7     5    10
a1_02   1380    12     0    11     7    14    15    10    13     9    13
a1_02   1390    13    15     9     3    13     7    20     7    20    19
a1_02   1400    21    14    13    19    14    14     0    34    38    56
a1_02   1410    58    20    26    27    28    27    27    45    39    21
a1_02   1420    38    54    51    46    36    29    30    37    34    36
a1_02   1430    40    63    29    35    19    47    41    36    34    55
a1_02   1440    49    52    51    55    41    48    38    61    39    42
a1_02   1450    29    45    38    48    31    45    56    64    47    30
a1_02   1460    32    55    74    62    59    59    39    30    30    36
a1_02   1470    37    34    28    38    34    57    39    43    28    20
a1_02   1480    27    27    47    50    38    45    25    20    30    35
a1_02   1490    34    27    31    34    20    17    14    11    19    27
a1_02   1500    26    11    21    15    11    19    26    21    23    14
a1_02   1510    18    17    17    13    24    19    26    26    34    44
a1_02   1520    45    37    46    27    11    38    25    23    19    34
a1_02   1530    36    35    26    11    12    24    15    17    16    23
a1_02   1540    23    25    20    28    22    25    12    17    11    13
a1_02   1550    22    18    28    20    17    17    19    31    26    11
a1_02   1560    16    20     9    23    21    30    28    26    27     9
a1_02   1570    10    27    19    27    33    39    30    26    27    33
a1_02   1580    42    27    33    28    35    28    20    23    29    14
a1_02   1590    14    10    29    25    20    25    23    22     0    17
a1_02   1600    27    18    18    12    19    19    25    17    19    20
a1_02   1610    18    23    30    28    32    27    30    50    38    28
a1_02   1620    28    25    22    27    13    12    11     8    11    15
a1_02   1630   999
a1_03me 1202   243   225   175   231   237   156   319   223
a1_03me 1210   252   148   190   131   147   103   118    65    90    97
a1_03me 1220   104   107    78   104    78    90   123   108   100    73
a1_03me 1230    35    42    25    16    22    24    29    56    59    51
a1_03me 1240    82   150    99   111    99    62    93    39   107   145
a1_03me 1250   123    86    99    74    74    93    47    54    31    42
a1_03me 1260    54    25    50    64    69    77   108    88    72    91
a1_03me 1270   141    87    69   125   117    78    97    92   107   136
a1_03me 1280    94   106   117    94   118   113    67    80    75    77
a1_03me 1290    89    51    64    71    71    84    67    76    88    95
a1_03me 1300    79    60    56    90    92    75    93    55    87   114
a1_03me 1310    78    83   102   104    59    52    52    79    57    31
a1_03me 1320    43    76    29    56    61    77    70    62    77    74
a1_03me 1330    68    45    48    58    60    92    55    85    62    63
a1_03me 1340    55    73    87    58    84    70    58    56    80   106
a1_03me 1350    67    36    36    32    32    17    49    48    23    71
a1_03me 1360    53    28    37    44    38    18    12    15    27    18
a1_03me 1370     7     6    19    30    36    39    24    24    25    39
a1_03me 1380    39    20    21    30    39    47    31    30    39   999
a1_05me 1185   246   210   160   226   237
a1_05me 1190   251   188   193   226   243   218   310   389   178   216
a1_05me 1200   300   215   125    82    91   142   145    89   204   196
a1_05me 1210   157   121   176   214   216   230   247   248   328   303
a1_05me 1220   172   167   244   194   226   248   234   302   298   301
a1_05me 1230   256   172   174    94    14     4    15    18    30    20
a1_05me 1240    37    59    55   105    85    95   152    78   148   214
a1_05me 1250   202   143   199   159   136   156   106    82    65    54
a1_05me 1260    70    51    56    73    92   139   169   128   110   153
a1_05me 1270   166   122    72   114   106    87   113   102   111   127
a1_05me 1280   136   166   144   132   134   113    44    58    58    73
a1_05me 1290    74    69    58    76    78    95   108   103   125   143
a1_05me 1300   134   101    22    35    38    48    66    62    97   140
a1_05me 1310   112   109   208   243   139   104   109   119   158   141
a1_05me 1320   152   193   106    95    74    98   111   129   127   130
a1_05me 1330   122    68    70    69    67   104    76   117   141   105
a1_05me 1340   104   139   138   100   101   104   123   139   128   128
a1_05me 1350   153    98   100    85    77    93   102   126   152   170
a1_05me 1360   137   135   139   135   209   163   195   170   999
a1_06me 1085    59    52    57    45    44
a1_06me 1090    55    44    39    42    33    46    48    54    42    37
a1_06me 1100    52    48    50    45    41    46    45    39    24    24
a1_06me 1110    34    37    32    37    45    29    39    47    50    30
a1_06me 1120    33    43    48    46    36    37    31    31    38    22
a1_06me 1130     4    20    23    22    14    14    11    24    30    30
a1_06me 1140    36    19    39    26    31    31    22    35    24    28
a1_06me 1150    32    34    29    14    33    23    32    25    25    23
a1_06me 1160    42    21    31    37    32    35    31    25    30    36
a1_06me 1170    31    19    20    25    39    31    30    29    26    25
a1_06me 1180    22    13    10    10    14    17    13     6    30    20
a1_06me 1190     6    17    21    31    24    15    18    30    23    31
a1_06me 1200    22    32    32    23    25    30    35    39    51    44
a1_06me 1210    60    45    33    39    36    41    45    34    41    45
a1_06me 1220    43    43    34    32    41    37    36    48    45    44
a1_06me 1230    13    24     9     6     6    20    18    30    25    24
a1_06me 1240    23    19    23    26    24    23    32    13    30    35
a1_06me 1250    27    18    26    18    19    23     8    15    12    18
a1_06me 1260    22     8    17    16    13    14    21    16    11    18
a1_06me 1270    19    18     9    22    17    16    20    13    19    22
a1_06me 1280    18    22    24    27    18    12     7    18     9    21
a1_06me 1290    15    16     6    26    20    20    14     6    20    14
a1_06me 1300    13     9     0    11     7     6    12     9    21    13
a1_06me 1310     8    15    18    17    12    10    10    18    16     9
a1_06me 1320    13    22     8    12    10    11     9    18    21    28
a1_06me 1330    23    18    18    25    19    27    16    24    20    22
a1_06me 1340    15    22    20    15    17    19    20    24     9    10
a1_06me 1350     9    14    11    11     5     0    19    15    15    23
a1_06me 1360    18    13    14    25    25    17    19    19    26    19
a1_06me 1370    13    11    15    22    15    15    13    18    17    29
a1_06me 1380    17     0     8    18    20    23     9    15    26    19
a1_06me 1390    22    24    19    10    18    14    36    17    29    26
a1_06me 1400    40    33    25    40    23    24    12    13     9    28
a1_06me 1410    17     9    22    14    12    19    16    21    18    11
a1_06me 1420    17    15    18    18    13     8     4    15    16    15
a1_06me 1430    14    33    15    12    12    23    15    20    13    18
a1_06me 1440    24    21    22    22    16    16    11    21     8    20
a1_06me 1450    17    22    15    14    13    22    21     9    17    16
a1_06me 1460    18    15    30    16    17    18    10     7    20    14
a1_06me 1470    10     0     9    13    12    27    12    22    15     7
a1_06me 1480    17     0    21    10    13    22    16    18   999
a1_07   1035    96    82    63    48    74
a1_07   1040    45   108    92   103    81    75   126    75    76    90
a1_07   1050    65    61    78    69    20    29    26    55    53    40
a1_07   1060    22    28    34    44    33    48    25    49    32    63
a1_07   1070    66    47    76    63    74    61    88    61    49    99
a1_07   1080    70    82    49    55    66    14    39    38    34    55
a1_07   1090    64    59    47    45    36    41    36    56    55    32
a1_07   1100    28    25    32    43    29    37    46    53    18    17
a1_07   1110    35    42    47    38    45    35    46    64    58    45
a1_07   1120    54    51    85    86    57    56    39    65    58    31
a1_07   1130    10    24    56    44    24    20     8    26    21    22
a1_07   1140    33    15    36    33    27    38    21    16    18    18
a1_07   1150    22    37    39    12    28    13    36    30    17    17
a1_07   1160    44    29    40    42    27    27    28    35    37    36
a1_07   1170    28    18    12    23    49    30    49    34    32    29
a1_07   1180     0    22     6     4     7    13     6     6    21    31
a1_07   1190    14     0    18    21    21    18    35    53    51    47
a1_07   1200    32    47    59    40    44    40    53    53    71    59
a1_07   1210    89    26    49    41    54    46    57    53    56    56
a1_07   1220    37    53    45    37    56    70    54    55    49    56
a1_07   1230    18    14    15     0    10     0    12    14    16     7
a1_07   1240    20    21    25    25    37    34    41    19    54    65
a1_07   1250    47    30    49    39    44    44    26    19    14    10
a1_07   1260    30    18    38    41    42    39    53    34    37    37
a1_07   1270    53    47    29    42    37    38    31    23    30    35
a1_07   1280    35    30    43    39    35    27    11    32    24    32
a1_07   1290    31    23    25    50    37    37    30    17    33    42
a1_07   1300    36    25    15    31    28    47    30     0    41    54
a1_07   1310    28    41    56    59    33    27    30    44    52    27
a1_07   1320    32    52    22    30    29    25    28    36    48    58
a1_07   1330    41    28    22    38    34    62    25    36    57    50
a1_07   1340    47    44    53    39    48    48    35    43    34    38
a1_07   1350    36    36    42    34    41    26    54    45    44    74
a1_07   1360    49    25    37    54    50    30    22    20    27    29
a1_07   1370    29    18    38    54    47    51    32    17    31    36
a1_07   1380    31     0    11    11    20    28    22    17    32    26
a1_07   1390    36    43    35    40    46    36    54    34    28    42
a1_07   1400    49    49    25    49    36    51    21    44    42    61
a1_07   1410    62    35    36    15    17    17    28    29    28     0
a1_07   1420     8     7     7    20    20    22    14    11    24    20
a1_07   1430    14    31    20    17     0    15    22    20    16    18
a1_07   1440    22    22    11    25    12    14     5    13     0    16
a1_07   1450    12    19    32    25    23    30    25    12    15    10
a1_07   1460    25    21    22    11    11    26     0    14    21    20
a1_07   1470    19     0    18    30    39    59    40    41    33    23
a1_07   1480    24     5    24    15    20    37    34    28    51    63
a1_07   1490    34    29    18    44    25    16    29    14    24    23
a1_07   1500    25     0    17    23    13    14     6     5     5    10
a1_07   1510    17     6    15     6    22     9    20    23    15    26
a1_07   1520    24    26    42    21     0    74    14    16    18    39
a1_07   1530    33    40    19    21     0    15     0    11     4    12
a1_07   1540     8     9     9    11    12     7     9     8     6     6
a1_07   1550     9     8   999
a1_09me 1037    25    34    27
a1_09me 1040     6    37    35    41    20    29    32    32    27    28
a1_09me 1050    16    16    20    21     9    11    18    19    19    20
a1_09me 1060    12    26    15    22    21    23    19    31    41    45
a1_09me 1070    46    47    36    31    34    32    31    15    19    23
a1_09me 1080    19    25    20    18    21    28    32    50    42    47
a1_09me 1090    69    45    48    42    30    36    33    45    36    21
a1_09me 1100    25    28    39    36    31    35    37    42    45    33
a1_09me 1110    45    61    46    54    55    40    47    41    45    42
a1_09me 1120    26    35    52    50    60    67    43    61    56    29
a1_09me 1130    18    25    30    28    25    29    23    31    41    58
a1_09me 1140    61    42    73    49    60    64    70    44    47    45
a1_09me 1150    39    51    32    28    32    26    37    34    27    32
a1_09me 1160    60    46    47    47    37    42    47    29    39    36
a1_09me 1170    41    24    26    35    44    37    43    40    36    37
a1_09me 1180    31    31    33    31    36    42    33    32    36    34
a1_09me 1190    19    19    28    22    19    17    15    23    28    32
a1_09me 1200    27    41    58    72    77    98    94    95   134   118
a1_09me 1210   149   117    45    40    35    38    60    68    86    98
a1_09me 1220    71    41    67    91   106    85    86   103   107    83
a1_09me 1230    45    33    28    19     7    11    23    28    38    45
a1_09me 1240    57    94    50    92    72    46    35    16    36    39
a1_09me 1250    22    39    24    26    20    30    51    65    40    46
a1_09me 1260    73   105   109    76    68    84   139   105    74    54
a1_09me 1270    68    50    28    46    49    41    61    66    87    84
a1_09me 1280    79    78    88    67    92   126    68    72    57    63
a1_09me 1290    49    40    33    59    83    98    64    36    56    70
a1_09me 1300    84    84    57    70    62    52   999
a1_10me 1216    37    29    37    28
a1_10me 1220    22    26    28    21    25    30    32    34    30    21
a1_10me 1230    11    11     5     7    19    20    23    21    17    13
a1_10me 1240    14    14    16    20    14    15    21    13    23    23
a1_10me 1250    18    23    32    19    22    22    19    28    16    29
a1_10me 1260    34    15    17    22    24    20    14    12    10    15
a1_10me 1270    20    14    13    21    16    18    14    11    14    13
a1_10me 1280    13    16    13    13    14    13     8    11    12    16
a1_10me 1290    11     9    13    19    13    17    12    13    15    14
a1_10me 1300    13     9    11    16    12    11    13    13    10    17
a1_10me 1310    13    10    12    12     8     9     5    10    12     8
a1_10me 1320    12    17     8    14    12    19    17    20    24    22
a1_10me 1330    22    12    17    19    14    21    13    22    19    17
a1_10me 1340    16    11    13    15    14    14    18    22    18    20
a1_10me 1350    14     9    15    10    14    10    11     8     8    10
a1_10me 1360    10     6     7    15    11     7     8     9    17    13
a1_10me 1370    11    13    18    21    18    20    17    14     9    20
a1_10me 1380    14     6     5    12    12    19     7    18    18    13
a1_10me 1390    17    16    13    15    17    16    21    14    18    19
a1_10me 1400    18    13     6    17    14    20     9    16    15    20
a1_10me 1410    21    11    22    19    36    25    31    30    22    16
a1_10me 1420    12    18    17    14    17    16    15    17    24    18
a1_10me 1430    21    36    23    17    17    32    36    27    24    30
a1_10me 1440    29    37    36    33    33    31    20    40    20    42
a1_10me 1450    39    46    39    34    28    36    33    26    26    27
a1_10me 1460    22    23    25    20    28    35    24    19    17    18
a1_10me 1470    22    12    16    15    21    27    20    21    14    14
a1_10me 1480    20    17    24    19    24    30    18    21    15    21
a1_10me 1490    15    10    13    15    19    14    14    16    34    38
a1_10me 1500    25    11    22    18    17    14    21    18    11    15
a1_10me 1510    13    17    18    19    22    21    27    30    32    20
a1_10me 1520    26    13    14    10     8    22    14    16    15    25
a1_10me 1530    23    23    18    17    19    28    21    22    18    19
a1_10me 1540    17    13    11    18    19    13    12    20    20    19
a1_10me 1550    21    21    15    12    14    13    14    19    21    14
a1_10me 1560    15    13     8    18    19    20    19    17    19    17
a1_10me 1570    12    17    13    13    29    30    24    16    15    13
a1_10me 1580    11    10    13    15    14    14    16    17    18    11
a1_10me 1590    12    16    23    15    13    12    10     9     9    12
a1_10me 1600    12    11    12    13    17    17    20    17    19    15
a1_10me 1610    11    14    22    28    35    27    23    27    22    16
a1_10me 1620    15    19    18    23    15    17    15    11    19    23
a1_10me 1630    13    11    11    11    13    21    25    24    17    17
a1_10me 1640    21    17    18    15    17    18    17    16    16    17
a1_10me 1650     6    13    10    19    16    24    24    25    16    16
a1_10me 1660    17    19    12    15    18    20    18    17    13    21
a1_10me 1670    18    21    28    21    29    23    20    22    20    19
a1_10me 1680    19    25    21    21    19    15    19    22    21    20
a1_10me 1690    25    17    17    20    23    24    23    22    13    12
a1_10me 1700     9    12     8     9    10    12     8    13    10    13
a1_10me 1710     6    16    22    14    17    19    16    11    13    10
a1_10me 1720     2     7     9    10     6    10     8     9     6    11
a1_10me 1730    10    12    11    10    10     6    10     8     7     4
a1_10me 1740     6     9    12     6     7     6     4    10    10     5
a1_10me 1750     3     6    10     8     4    10     8     4     6     8
a1_10me 1760     8    11    10     6    11     7     5     7     3    10
a1_10me 1770     9     7     8     9     6     5     6     6     6   999
a1_11me 1304    10    13    11    13    22    16
a1_11me 1310    14    21    26    22    19    21    16    23    22    18
a1_11me 1320    20    23    18    12    13    16    12    17    19    25
a1_11me 1330    22    15    21    22    22    31    20    21    25    34
a1_11me 1340    26    29    25    30    25    37    30    34    19    29
a1_11me 1350    23    19    32    33    22    20    24    30    32    46
a1_11me 1360    23    23    29    42    31    15    11    14    23    21
a1_11me 1370    15     0    17    29    35    28    22    22    20    25
a1_11me 1380    26     4    14    15    17    20    17    20    24    16
a1_11me 1390    20    20    13    24    32    15    26    19    28    28
a1_11me 1400    35    25    22    42    39    30    31    31    35    36
a1_11me 1410    22    19    19     8    10    14    14    22    14    14
a1_11me 1420    19    28    15    24    27    28    18    20    27    28
a1_11me 1430    18    42    23    16    17    22    26    17    22    18
a1_11me 1440    24    21    25    18    17    20    21    32    26    25
a1_11me 1450    18    27    21    20    17    27    18    16    13    15
a1_11me 1460    16    20    25    30    33    29    18    15    10    18
a1_11me 1470    26    15    18    18    27    29    26    22    15    19
a1_11me 1480    17    12    33    23    27    21    14    19    22    13
a1_11me 1490    19    17    15    17    23    16    16    20    22    24
a1_11me 1500    25    19    29    29    28    18    21    25    26    23
a1_11me 1510    21    22    25    22    43    29    32    37    33    45
a1_11me 1520    36    36    36    28    33    50    33    40    36    37
a1_11me 1530    34    31    25    25    23    26    23    28    21    22
a1_11me 1540    16    21    19    32    32    14    19    33    28    40
a1_11me 1550    33    27    32    23    23    23    27    28    29    19
a1_11me 1560    25    23    17    34    28    32    29    27    31    22
a1_11me 1570    21    25    23    28    33    29    31    25    43    27
a1_11me 1580    24    22    28    31    24    32    28    22    24    16
a1_11me 1590    20    23    24    15    14    20    24    27    15    26
a1_11me 1600    31    21    10    21    38    27    24    43    40    31
a1_11me 1610    24    33    47    31    38    27    44    30    25    21
a1_11me 1620    30    33    24    27    16    22    19    13    19    20
a1_11me 1630    16    24    16    21    13    18    19    18    23    24
a1_11me 1640    23    16    15     9    14    23    16    16    25    13
a1_11me 1650    12    12    16    20    23    24    16    11    10    16
a1_11me 1660    22    30    15    21    28    26    15    10    13   999
a1_12_2m1373    30    28    23    27    28    29    41
a1_12_2m1380    29    11     6    23    23    24    19    21    21    23
a1_12_2m1390    20    27    24    23    28    18    40    31    29    30
a1_12_2m1400    35    36    23    30    28    36    26    25    24    27
a1_12_2m1410    22    20    31    27    33    26    22    30    24     9
a1_12_2m1420    22    11    18    19    25    19    24    22    15    16
a1_12_2m1430    12    26    25    15     6    25    23    19    20    19
a1_12_2m1440    24    21    26    19    16    19    24    26    17    16
a1_12_2m1450    17    25    21    21    20    28    24    26    21    18
a1_12_2m1460    26    31    23    30    27    35    30    19    22    26
a1_12_2m1470    30    29    30    26    21    29    26    27    16    18
a1_12_2m1480    36    34    36    26    27    37    32    22    30    30
a1_12_2m1490    36    35    32    28    34    21    29    31    28    37
a1_12_2m1500    36    26    27    33    27    23    26    27    32    37
a1_12_2m1510    29    26    28    28    41    29    36    38    39    37
a1_12_2m1520    41    38    38    24     0    31    18    27    32    49
a1_12_2m1530    28    24    22    11     5    18    12    14    19    23
a1_12_2m1540    19    13    13    19    21    19    11    17    12    16
a1_12_2m1550    28    20    22    15    13    21    20    33    20     9
a1_12_2m1560    20    13     0    22    21    22    21    21    31    20
a1_12_2m1570    16    16    20    16    25    27    28    20    22    18
a1_12_2m1580    14    11    21    28    14    14    13    21    18     6
a1_12_2m1590    16    12    24    10     5    15    24    23    15    23
a1_12_2m1600    27    13    12    12    23    23    17    18    25    22
a1_12_2m1610    17    22    24    19    26    22    25    22    19    18
a1_12_2m1620    24    26    21    22    11    10    12    18    15    23
a1_12_2m1630    19    21    17    17    20     9    25    12    25    22
a1_12_2m1640    23    16    18    18    16    27    23    18    25    22
a1_12_2m1650     9    20    11    25    23    35    25    14    16    11
a1_12_2m1660    25    25    18    20    32    29    21    21    16    22
a1_12_2m1670    16    23    27    17    25    23    17    10    19    21
a1_12_2m1680    22    26    27    28    24    21    24    25    24    21
a1_12_2m1690    26    16    12    14    15    12     9    18    12     8
a1_12_2m1700     5    18    13     9    22    23    16    12    14    15
a1_12_2m1710    13    11    19    15    23    18    24    12     6     4
a1_12_2m1720     0    10    19    15    10    20    20    20    19    23
a1_12_2m1730    14    27    18    11    27    13    13    27    24    16
a1_12_2m1740    23    23    28    25    20    17    10    20    17    15
a1_12_2m1750    16    15    21    26    17    26    17    10    18    28
a1_12_2m1760    24    27    44    26    27    21    22    26    25    28
a1_12_2m1770    25    24    17    33    20    11    21    31    22    25
a1_12_2m1780    18    24    23    19    15    10    12     7     0    16
a1_12_2m1790    14    17    12    15    15    25    13    16    22    13
a1_12_2m1800    13     8    13    22    14    18    19    11    10    15
a1_12_2m1810    18    20     8     5    10    13    24    25    22    21
a1_12_2m1820    17    20    14    10    13    16    18    16    22    14
a1_12_2m1830    22    14    22    15     9     0    12    12    16    21
a1_12_2m1840    11    20    10    14    21    20    25    12    19    27
a1_12_2m1850     8   999
a1_13me 1168    72    92
a1_13me 1170    67    32    53    49    74    40    82    86    72    66
a1_13me 1180    54    35    10    20    36    50    39    33    55    56
a1_13me 1190    40    31    40    33    22    20    25    37    35    32
a1_13me 1200    25    43    40    41    43    45    49    52    70    61
a1_13me 1210    71    54    55    48    39    43    44    40    46    36
a1_13me 1220    36    42    36    36    33    37    47    44    46    40
a1_13me 1230    33    28    16     8    14    17    17    22    20    17
a1_13me 1240    18    21    19    26    18    20    29    28    29    32
a1_13me 1250    28    26    25    27    27    26    19    19    11    17
a1_13me 1260    15    16    14    14    15    14    18    16    17    18
a1_13me 1270    22    22    16    19    20    17    11    12    13    14
a1_13me 1280    19    21    15    18    20    17    16    17    16    12
a1_13me 1290    13    13    11    13    15    12    10    12    13    15
a1_13me 1300    11    11     7     8    10    14    12    11    13    14
a1_13me 1310    13    11    15    16    14    14    12    16    15    12
a1_13me 1320    15    14     9    10    10    11    11    12    13    13
a1_13me 1330    13    11    12    12    13    17    13    12    11    13
a1_13me 1340    14    13    16    15    17    14    16    15    14    14
a1_13me 1350    15    14    15    17    13    15    16    15    15    16
a1_13me 1360    15    13    15    16    14    15     8     8     8    10
a1_13me 1370    10     8    12    11    10    10    11    11    13    12
a1_13me 1380    10     4     2     9    11    10     9    12    11    11
a1_13me 1390    11    10    10    11    11    11    11    10    11    12
a1_13me 1400    13    14    10    15    13    10     4     6     9     9
a1_13me 1410     9     7     8     5     7    11     9    10     7     4
a1_13me 1420     7    11    11    12    12    11    12    13    14    13
a1_13me 1430    13    14    15    12    11    15    15    11    13    14
a1_13me 1440    15    14    14    15    10    11    12    14    12    13
a1_13me 1450    12    13    11     8     9     9    13    11     9     8
a1_13me 1460    11    11     8    12     9    12     8     6    10     9
a1_13me 1470     9     8    10     8     9    11    10     9     7     3
a1_13me 1480     9     8     9    11     9     9     9     9    10     9
a1_13me 1490     9     8     7     9     6     6     6     5     7     8
a1_13me 1500    10     3     9     6     6     4     6     5     7     6
a1_13me 1510     6     5     5     7     8     6     8     8     7     9
a1_13me 1520    10     7    12     8     4     7     6    10     5     8
a1_13me 1530     6     6     6     6     4     7     2     4     9     6
a1_13me 1540     7     4     4     9     7     5     7     6     4     6
a1_13me 1550     6     8     7     6     5     5     6     9     7     8
a1_13me 1560     7   999
a1_14me  837    84   129   118
a1_14me  840   128   117   113   110   161   163   111   126   135    94
a1_14me  850    94    82    79    71    99    85    62    46    51    46
a1_14me  860    48    57    40    43    63    70    78    65    72    70
a1_14me  870    78   102   104   117    70   102    92    97    89   130
a1_14me  880   122   108   125    83   106    98   127    84    95    97
a1_14me  890   100    88    82    70    79    60    86    95    89    67
a1_14me  900    83    68    74    47    48    56    39    57    44    41
a1_14me  910    53    69    51    51    55    32    55    51    39    31
a1_14me  920    46    51    66    50    51    31    53    41    49    52
a1_14me  930    33    36    34    20    11    12    31    26    21    18
a1_14me  940    22    17     9    13    22    19    24    27    18    19
a1_14me  950    22     5    20    21    16    24    20    31    21    23
a1_14me  960    20    30    24    17    26    16    15    21    12    11
a1_14me  970    12    17    15    13    12    17    25    21    14    24
a1_14me  980    18    23    35    16    16    19    19    19    15    15
a1_14me  990    19    19    17    20    25    21    14    18    17    11
a1_14me 1000     5     9     8    12     9    18     7    14     9     5
a1_14me 1010     5    12     8    16    10    16    12    12    11     4
a1_14me 1020     7     7    12    10     4     6    12    11    10    10
a1_14me 1030    11     6    13    10     8     8     2     8    10    10
a1_14me 1040     7    10    11    14     5     9    12    11    10    11
a1_14me 1050     8     6    11    11     5     8     0    11     9    12
a1_14me 1060     5     8    10     7     5     5     8    13     6     9
a1_14me 1070    12     8    11    11     9     8    14    10     5    14
a1_14me 1080     4    14     3     8    10    13    10    15     5     8
a1_14me 1090    12    10     9     9     4     8     4     9     8     5
a1_14me 1100     0     7    12    13     4     4    12     7     9     0
a1_14me 1110     5     7     5     0     8     2     7    10     6     5
a1_14me 1120     7     3     6     6     8     8   999
a1_15me  922    83    73    89    72    88    57    67    84
a1_15me  930    51    56    44    27    27    11    30    24    23    30
a1_15me  940    16    31    16    18    37    44    58    81    75    67
a1_15me  950    81    34    75    84    79   105    84   100    86    98
a1_15me  960    90   103    99    71   124   100    84   128   109    78
a1_15me  970    68    95    38    92   109    96    96   100    73    83
a1_15me  980    69    66   107    63    72   108   107    83    69    57
a1_15me  990    69    77    78    58    71    59    55    79    61    57
a1_15me 1000    45    41    45    37    14    17     7     9    20    12
a1_15me 1010     7    13    22    20    25    27    52    59    62    52
a1_15me 1020    22     6    19     7     0     9    14    21    30    29
a1_15me 1030    36    33    57    63    77    62    44    51    55    54
a1_15me 1040    51    80    67    73    50    74   103   103    91   123
a1_15me 1050   103    89    99    72     0    34     0    24    16    11
a1_15me 1060    10    19    19    29    16    19    24    47    37    46
a1_15me 1070    46    37    51    49    60    48    53    38    36    56
a1_15me 1080    44    52    39    34    26     6    19    15     0    20
a1_15me 1090    26    26    26    17    15    31    21    23    27    19
a1_15me 1100    18    24    35    30    23    40    46    43    23    15
a1_15me 1110    28    31    11     9    15    14    21    32    23    11
a1_15me 1120    27    28    39    31    25    31    23    29    34    20
a1_15me 1130    14    15    31    41    19    21    16    42    33    30
a1_15me 1140    45    17    42    38    27    23    23    24    16    13
a1_15me 1150     7    20    22     5     3     2    24    12    15     6
a1_15me 1160    17    16    10    19     9    12    16     1    22    28
a1_15me 1170    10     6    13    21    19     7    16    16     7    11
a1_15me 1180    11    15     7     2     7    20    10     4    18    10
a1_15me 1190     5     3     8    14    19    18    10    20    14    27
a1_15me 1200    21    25    25    18    11    13    26    19    40    31
a1_15me 1210    51     9    14    19    18    23    26    33    40    28
a1_15me 1220    21    25    34    19    33    31    23    19    30    26
a1_15me 1230    10    13    10     0     5     0     0     4    10     4
a1_15me 1240     6    10     6    18    10    10     9     0    18    24
a1_15me 1250     9    13    18     5    14    20    13     2     1     8
a1_15me 1260    12    13    18    13    12    16    14     9     7     5
a1_15me 1270     5     8     4    19    14    16    16    10     9    16
a1_15me 1280    19    26    11    11    18    20   999
a1_16me 1060    28    32    42    47    55    63    61    60    45    55
a1_16me 1070    48    50    44    46    42    46    34    24    37    42
a1_16me 1080    42    41    26    30    26    32    27    26    21    23
a1_16me 1090    26    19    24    25    21    24    20    25    31    14
a1_16me 1100    19    21    18    19    17    21    20    17    13    11
a1_16me 1110    16    23    24    19    21    15    20    20    21    12
a1_16me 1120    13    16    21    18    12     9     8    12     9     2
a1_16me 1130     4     3     3     4     3     2     3     7     7     9
a1_16me 1140    10     8    10    12    12     8     9     8     6     6
a1_16me 1150     8    12     8     4     7     6    12    13     9     8
a1_16me 1160    13     9     7     7     9    11     8     6     5     8
a1_16me 1170     8     7     4    11    13    10     7     6     7     7
a1_16me 1180     4     7    10     9    10     9     6     3     5     7
a1_16me 1190     4     3     6     7     4     5     5    11     9     7
a1_16me 1200     4     9     7    10     9    11    17    17    18    15
a1_16me 1210    16    14    15    13    10    13    12     9    14    12
a1_16me 1220    11     9    12    16    14     9     9    14    10     8
a1_16me 1230     6    14    13     9    14    11    13    13    20    20
a1_16me 1240    17    14    10    12     8    11    23    16    13    14
a1_16me 1250    12    12    20    17    19    18    12    18    13    22
a1_16me 1260    26    21    21    18    17    15    18    13    13    18
a1_16me 1270    17    17    11    16    17    20    22    22    22    27
a1_16me 1280    25    36    26    32    32    19    16    15    22    28
a1_16me 1290    18    15    20    19    18    20    18    15    22    16
a1_16me 1300    20    22    25    21    16    16    14    10    19    15
a1_16me 1310    14    12    16    18    19    23    11    13    11     9
a1_16me 1320    19    18    11    18    13    12    13    26    22    21
a1_16me 1330    26    17    28    27    17    27    15    22    20    26
a1_16me 1340    22    19    18    16    20    16    14    25    18    15
a1_16me 1350    14    17    20    19    16    18    25    17    18    23
a1_16me 1360    20    17    18    25    19    17    11    13    18    16
a1_16me 1370    11     5    16    16    15    16    12    10     9    19
a1_16me 1380    18     4    14    13    12    13     9    14    17    15
a1_16me 1390    15    17    14     8    15     8    18    10    16    15
a1_16me 1400    15    12    10    25    24    20     3     3     1     3
a1_16me 1410     4     1     2     0     5     4     5     2     3     0
a1_16me 1420     4     3     6     4     4     8     4     7     7     6
a1_16me 1430     9    19    17     4     4    20    21    17     8    20
a1_16me 1440    17    22    25    24    17    24    16    33    20    20
a1_16me 1450    35    47    33    30    35    69    72    47    47    26
a1_16me 1460    36    52    41    33    39    47     9    17    32    33
a1_16me 1470    49    30    41    38    44    39    39    43    28    32
a1_16me 1480    50    46    60    59    60    62    40    43    56    52
a1_16me 1490    55    29    27    35    31     9    20    28    36    40
a1_16me 1500    43    10    27    28    16    29    24    27    29    23
a1_16me 1510    28    35    26    34    54    30    34    47    53    32
a1_16me 1520    43    37    36    22     8    32    14    25    31    34
a1_16me 1530    23    22     9     8     8    26    19    24    22    19
a1_16me 1540    15    17    21    26    23    22    13    27    33    34
a1_16me 1550    41    34    33    22    23    16    14    30    17     5
a1_16me 1560    19    22     4    22    18    22    30    19    26    18
a1_16me 1570     6    23    22    43    55    37    44    25    36    30
a1_16me 1580    43    15    33    32    20    21    16    16    37    11
a1_16me 1590    13    24    23    17    19    17    19    29     8     6
a1_16me 1600    22    17    18     6    18    19    22    18    34    35
a1_16me 1610    17    15    29    27    24   999
a1_17me  620   108    97    74    67    94   129   163    78    20    87
a1_17me  630    71    62    54    84    79    69    60    59    62    50
a1_17me  640   102   116    74    56    68    63    54    74    59   102
a1_17me  650    58    80   137    85    83    84    94   105    80    94
a1_17me  660    63    53    68    75   102   136   150   126   132   121
a1_17me  670    77   106    83    78    83    68    69    97    93   127
a1_17me  680   101    66    62    61    62    40     2    34    45    38
a1_17me  690    31    26    52    51    37    27    51    49    39    30
a1_17me  700    26    44    59    79    71    52    34    31    41    42
a1_17me  710    76    64    54    40    45    51    27    28    37    25
a1_17me  720    23    19    37    31    40    38    28    41    38    36
a1_17me  730    47    32    23    27    18    31    35    21    34    29
a1_17me  740    37    28    30    40    33    36    29    24    31    44
a1_17me  750    34    36    29    52    31    35    38    27    44    39
a1_17me  760    22    20    34    30    27    32    26    20    28    16
a1_17me  770    24    28    25    26    26    28    21    18    29    26
a1_17me  780     9    24    28    26    31    23    17    24    25    20
a1_17me  790    19    22    14    14    14    17    19    29    26     4
a1_17me  800     8    23    16     5    15    12     4    15     9    10
a1_17me  810    16    15    14    14    18    24    16    19    27    19
a1_17me  820    29    20    15    13    15    15    23    22    16    17
a1_17me  830    22    23    27    25    27    27    22    35    44    36
a1_17me  840    28    30    26    25    36    29    19    26    28    21
a1_17me  850    20    21    15    12    15     8     5     6    15    11
a1_17me  860    20    18    12     7    15    10    20    12    14    23
a1_17me  870    16    18    19    15     5    18    15    16    16    17
a1_17me  880    10    12    18    11    16    17    13    13    19    18
a1_17me  890    15    15    11    11    17    18    23    31    42    36
a1_17me  900    34    54    44    40    61    38    18    39    28    19
a1_17me  910    25    33    23    25    25    21    25    23    24    16
a1_17me  920    28    20    39    28    23    21    30    22    30    41
a1_17me  930    14    18    19     4     5     5    24    14    11    12
a1_17me  940    16    16     2    14    17    15    19    20    16    13
a1_17me  950    20    14    24    21    20    22    22    32    29    30
a1_17me  960    26    35    29    26    26    22    29    33    22    38
a1_17me  970    37    41    29    21    32    30    37    27    22    40
a1_17me  980    27    27    38    11    12    20    22    19    13    12
a1_17me  990    14    24    23    14    19    14    13    10    13    11
a1_17me 1000     7    15    12    18     2    14     6     9    20    10
a1_17me 1010     5    13    10    31    31    35    26    22    22    13
a1_17me 1020     6     7    20    11     7    14    12    11    19    17
a1_17me 1030    24    27    27    22    22    21    10    13    13    31
a1_17me 1040    25    25    37    37    25    27    42    31    40    36
a1_17me 1050    15    20    32    16     3     9    19    26    14    12
a1_17me 1060    12    18    23    30    22    25    21    26    26    27
a1_17me 1070    27    18    27    30    32    24    24    18    15    19
a1_17me 1080    14    21    10    21    14    14    11    19    22    19
a1_17me 1090    20    27    20    26     9    28     3     3    18    12
a1_17me 1100    15    16    24    29    22    24    22    27    13    12
a1_17me 1110    23    19    18    15    15    15    21    29    25    12
a1_17me 1120    22    11    22    19    12    16    12    20    16     5
a1_17me 1130     9     7     9     7     3     9     9     8    14    16
a1_17me 1140    12    16    20    18    13    15    15    12     7     9
a1_17me 1150    16    22    12     0    18    17    26    28    20    20
a1_17me 1160    27    25    26    28    31    44    40    20    24    22
a1_17me 1170    16     6    19    28    27    19    24    20    21    21
a1_17me 1180    17    23    23    16    22    28    17    17    21    17
a1_17me 1190     8     9    24    25    19    12    17    27    29    20
a1_17me 1200    18    28    27    23    22    27    16    16    30    29
a1_17me 1210    31    23    29    22    22    27    26    19    22    20
a1_17me 1220    20    21    23    23    29    31    35    34    49    42
a1_17me 1230    15    31    16     9    11     9    13    15    16    13
a1_17me 1240    13    18    13    14     9     9    21    17    17    18
a1_17me 1250    13    18    21    17    19    22    16    18    15    21
a1_17me 1260    43    32    28    24    22    23    38    22    24    20
a1_17me 1270    28    13    18    27    30    25    50    23    32    40
a1_17me 1280    27    49    41    46    45    34    16    28    31    26
a1_17me 1290    18    17    21    28    16    24    17    15    16    23
a1_17me 1300    29    13    21    32    37    25    27    13    31    29
a1_17me 1310    22    24    48    49    35    58   999
a1_19m1 1404    63   117    61    90    49    76
a1_19m1 1410   128   120   107    60    70    55    52    74    80    43
a1_19m1 1420    34    45    43    46    39    43    29    49    65    54
a1_19m1 1430    47    99    76   101    73   178   112   115    85   141
a1_19m1 1440   134   109   110    94    67    62    41    70    40    64
a1_19m1 1450    45    55    63    47    37    54    46    34    41    29
a1_19m1 1460    37    42    52    34    41    38    34    22    21    46
a1_19m1 1470    33    30    34    45    55    70    47    63    34    28
a1_19m1 1480    36    36    37    43    48    58    40    40    57    47
a1_19m1 1490    61    37    28    41    26    25    34    24    29    27
a1_19m1 1500    41    21    43    39    43    29    36    29    38    36
a1_19m1 1510    47    35    42    41    65    37    45    44    49    59
a1_19m1 1520    78    73    92    76    24    66    32    55    42    74
a1_19m1 1530    72    77    40    35    27    22     5    19    20    31
a1_19m1 1540    31   999
a1_19m2 1441    90    85    95    72    60    36    59    33    50
a1_19m2 1450    42    33    37    33    32    32    77    86    60    60
a1_19m2 1460    70    99   101    76    56    53    19    29    51    62
a1_19m2 1470    42    54    67    82    80   136   100   128    92    67
a1_19m2 1480    91    80   112    73   100   104    95    50    51    63
a1_19m2 1490    56    59    61    73    57    22    39    31    38    48
a1_19m2 1500    76    61    81    73    63    44    52    63    74    56
a1_19m2 1510    48    51    46    40    53    29    43    64    60    78
a1_19m2 1520    74    47    76    62    30    67    45    64    49    52
a1_19m2 1530    43    44    26    16    14    35    24    30    41    31
a1_19m2 1540    28    30    21    42    44    31    20    26    28    26
a1_19m2 1550    42    41    37    29    20    30    22    37    28    14
a1_19m2 1560    14    35    13    39    23    31    38    29    33    21
a1_19m2 1570    15    27    20    28    37    32    32    30    35    28
a1_19m2 1580    34    17    35    29    23    22    22    19    32     8
a1_19m2 1590    18    24    36    14    13    13    21    21    17    20
a1_19m2 1600    22     8    12     7    22    15    12    25    22    22
a1_19m2 1610    12    19    34    24    30    12    21    37    27    21
a1_19m2 1620    21    23    15    27    14    17    18    13    15    20
a1_19m2 1630    14    20    21    14    21     7    28    24    22    23
a1_19m2 1640    34    14    15    10    23    29    23    13    24    25
a1_19m2 1650     5    23    10    31    17    33    25    22     9     7
a1_19m2 1660    26    38    19    19    28    29    21    22     7    20
a1_19m2 1670    17    19    28    10    21    17    12    13    12    16
a1_19m2 1680    17    23    22    28    20    11    19    21    19    10
a1_19m2 1690    23    17     6    14    17    15     4    14    10     8
a1_19m2 1700     4    16    10    15    12    19    15    15    18    18
a1_19m2 1710    10    15    12     8    24    24    22    16     9    10
a1_19m2 1720     7    15    16    14    10    22    16    17    11    17
a1_19m2 1730    11    31    20    14    25    15    11    18    13    14
a1_19m2 1740    13    11    14    10    14    11     5    12    11     7
a1_19m2 1750     4     6    13    13     5    13     7     8     7    12
a1_19m2 1760    10    10    10   999
a1_1_1m 1581    28    31    30    24    17    23    25    16     0
a1_1_1m 1590    16    17    25    16    27    19    18    16    14    14
a1_1_1m 1600    13     8     9    19    19    17    11    18    24    23
a1_1_1m 1610    10    17    35    22    22    16    29    30    24    16
a1_1_1m 1620    17    14    15    14    10     8     4     5     8     8
a1_1_1m 1630     6     8     3     5     6     9    15    16     7     8
a1_1_1m 1640    11    10    22    19    24    24    22    20    26    30
a1_1_1m 1650    14    19    12    18    10    21    19    22    13    17
a1_1_1m 1660    20    20    18    14    19    22    29    33    27    27
a1_1_1m 1670    30    37    28    13    16    15    12    14    19    23
a1_1_1m 1680    25    22    18    12    10     9    10    14     9     8
a1_1_1m 1690    15    12    13    18    12    13    12     8     7     5
a1_1_1m 1700     5    10     7     8     9    12    12    11    10     7
a1_1_1m 1710    11    17    19    16    24    41    37    30    11    11
a1_1_1m 1720     7     9    14    10    14    25    23    29    26    25
a1_1_1m 1730    24    37    23    18    24    16    12    23    20    26
a1_1_1m 1740    13    14    19    11    13     8     6    11    11    10
a1_1_1m 1750     6     8    13    19    17    17    12     8    13    17
a1_1_1m 1760    32    34    41    45    32    55    55    76    50    49
a1_1_1m 1770    57    41    24    37    21     7    11    18    20    26
a1_1_1m 1780    18    40    27    24     0     3     7     6     0     4
a1_1_1m 1790     6     5     2     6     3     5     3     1     6     3
a1_1_1m 1800     7     9    11    13     9    11    12    11     5    16
a1_1_1m 1810    17    19    15     5     3    12    18    16    14    12
a1_1_1m 1820    10    15    21    26    18     9    11    11    20    20
a1_1_1m 1830    23    16    20    15    13     8    15    17    15    17
a1_1_1m 1840    11    14    12    16    22    17    20     6    16    15
a1_1_1m 1850     8     9    12    14    12    15    14    18    20    19
a1_1_1m 1860    28    22    24    28    30    26    22    40    21    18
a1_1_1m 1870    24    17    19    25    28    43    38    48    39    36
a1_1_1m 1880    33   999
a1_20me  273    98   110   108   119   102    64    78
a1_20me  280   141    65   105    73    64    72    91    79    76    91
a1_20me  290    80   107   105   111   111   143   122    34    35    84
a1_20me  300    61    60    70    71   100    85   108    81    82    96
a1_20me  310   105   124    99   102   108    88    80    99    92    74
a1_20me  320    70   129    81    62    81    91    75    82    69    86
a1_20me  330    75    94   104    96    49    50    53    53    50    34
a1_20me  340    57    60    42    47    57    90    54    42    54    87
a1_20me  350    66    49    75    78    72    61    75    79    93   112
a1_20me  360    95   147   116    94    90   107    58    91    62    62
a1_20me  370    47    57    38    51    36    53    64    59    35    49
a1_20me  380    53    64    61    64    49    68    48    47    42    45
a1_20me  390    44    40    34    31    22    29    26    30    41   999
a1_21_1m 916     8     6     5     6
a1_21_1m 920     7     7     7     9    10     6     8     6     7     8
a1_21_1m 930     7     9     7     5     3     0     3     2     5     7
a1_21_1m 940     9     8     0    10    14    12    12     9    10    10
a1_21_1m 950    17    15    34    38    35    33    41    41    45    45
a1_21_1m 960    40    38    33    33    47    45    29    16     6     4
a1_21_1m 970     5     6     7     6     8    15    21    26    22    23
a1_21_1m 980    26    22    26    30    26    31    22    27    28    29
a1_21_1m 990    34    38    45    31    36    35    32    23    22    23
a1_21_1m1000    23    26    22    22    22    23    21    28    30    25
a1_21_1m1010    27    22    24    19    21    26    24    38    30    23
a1_21_1m1020    12     5    12    14    14     6    12    16    20    22
a1_21_1m1030    25    26    35    43    32    28    18    11    13    20
a1_21_1m1040    23    29    30    29    18    31    31    24    29    29
a1_21_1m1050    25    27    39    24     8     9    11    11    10    11
a1_21_1m1060    12    13    18    18    19    27    30    45    33    31
a1_21_1m1070    26    27    29    38    40    36    21     0    21    23
a1_21_1m1080    18    17    18    25    24    27    44    33    27    30
a1_21_1m1090    31    39    41    39    42    51    39    32    33    25
a1_21_1m1100    24    32    42    44    47    61    75    53    47    36
a1_21_1m1110    42    43    47    40    44    39    58    56    46    32
a1_21_1m1120    32    42    65    75    65    58    50    65    42    23
a1_21_1m1130    24    18    21    20    20    19    15    23    20    22
a1_21_1m1140    24    21    31    28    28    30    22    21    15    14
a1_21_1m1150    21    27    19    17    22    20    25    25    20    16
a1_21_1m1160    28    25    26    23    26    30    24    23    28    27
a1_21_1m1170    21    13    19    20    17    15    21    17    14    14
a1_21_1m1180    13    16    11    10    13    18     9    12    20    11
a1_21_1m1190     7     9    23    15    14    11    14    22    21    17
a1_21_1m1200    16    18    18    13    14    16    24    27    42    42
a1_21_1m1210    44    39    38    31    39    36    30    34    34    33
a1_21_1m1220    32    31    29    26    28    22    26    35    32    24
a1_21_1m1230    18    18    13     9    10    10    13    17    12     8
a1_21_1m1240    10    11    11    12    10    10    13    12    18    20
a1_21_1m1250    13    12    13    11    13    11     7     8     8    10
a1_21_1m1260    12    11    11    13    11    15    16     9    10    13
a1_21_1m1270    15    11    12    16    14    14    10    11    23    12
a1_21_1m1280    11    17    19    18    14    10     0     9    15     9
a1_21_1m1290    11     9     5    11    13    14    16     8    12    13
a1_21_1m1300    14    13     9     9    11     8     7    10    13    14
a1_21_1m1310    12     9    12    14    11     7     8     9    11    10
a1_21_1m1320    16    14     7    13    11    14    15    18    19    14
a1_21_1m1330    14    15    15    16    17    19    12    22    23    16
a1_21_1m1340    19    23    19    19    16    16    17    20    17    17
a1_21_1m1350    18    22    26    25    18    17    24    39    34    50
[truncated: 1,323,614 more chars]
