# Supplementary material for: Limited capacity of tree growth to mitigate the global greenhouse effect under predicted warming
Source: Nat Commun. 2019 May 15;10:2171. doi: 10.1038/s41467-019-10174-4 (PMC6520339; doi:10.1038/s41467-019-10174-4)
Supplement: Supplementary file 2 — Source Data [file 41467_2019_10174_MOESM2_ESM.zip › SourceDataPyrenees.txt]

GE001A  1814    46    47    43    46    55    63
GE001A  1820    77    69    72    91    74   113   113   139   116    89
GE001A  1830    86    91    63    74    81    68    67    73    78    67
GE001A  1840    67    85    77    79    84    79   124    70    81    74
GE001A  1850    89    79   103    96   114   100    99   116    92   118
GE001A  1860    78    81    99   110   106   127   127   175   171   162
GE001A  1870   118   115   111   130   112   149   127   129   162    76
GE001A  1880    75    88    98    89   100   121   111   117   113   162
GE001A  1890   127   127   169   172   165   136   150   134   152   145
GE001A  1900   113   125   106   101   134   112    78    97    87    90
GE001A  1910    74    92   104    92   103   124   111   105    91   109
GE001A  1920   119   104    71    82    74    84    67    93    87    77
GE001A  1930    87    65    73    73    70    62    52    65    53    51
GE001A  1940    57    59    65    67    54    69    72    73   108   100
GE001A  1950    87    92    91   109    97    86    91    62    70    67
GE001A  1960    64    81    56    41    69    44    56    48    65    74
GE001A  1970    81    84    71    79    83    42    55    53    69    52
GE001A  1980    57    57    58    38    36    44    42    44    42    35
GE001A  1990    46    30    47    71    60    60    75    73    54    46
GE001A  2000    43    40    48    50    30    17    19   999
GE002A  1730    67    57    66    43    71    50    60    78    65    54
GE002A  1740    56    57    55    56    62    77    95    82    82    70
GE002A  1750    68    60    47    62    60    61    61    91   112    95
GE002A  1760    98    67    59    43    39    26    51    47    55    66
GE002A  1770    49    47    63    56    44    48    74    58    85    80
GE002A  1780   117   127   108   110   163   132   139   114   155   131
GE002A  1790    78    71    44    69    52    46    68    60    69    63
GE002A  1800    55    71    70    68    80    79    59   102    96    76
GE002A  1810    93   111   139   137   131   119    82    67    72    70
GE002A  1820    67    77    74    77    78    76    87   109   119   105
GE002A  1830    80   122    88    77   107    96    72    85    80    68
GE002A  1840    64    72    73    65    75    55    93    55    66    73
GE002A  1850    74    63    54    57    57    52    44    53    33    65
GE002A  1860    37    50    40    55    67    56    52    54    53    63
GE002A  1870    54    52    38    52    57    59    56    49    57    38
GE002A  1880    27    47    47    42    46    57    56    49    48    66
GE002A  1890    63    47    68    58    61    54    42    52    86    59
GE002A  1900    74    75    71    43    80    60    62    67    64    67
GE002A  1910   999
GE003A  1380    82    66    58    62    62    65    77    96    84    98
GE003A  1390   141   124   104   114    90    79    58    69    72    74
GE003A  1400    66    61    64    51    61    64    50    44    54    54
GE003A  1410    45    58    80    61    77    44    50    58    62    73
GE003A  1420    52    82    51    49    63    43    54    49    51    50
GE003A  1430    49    71    49    57    53    53    48    58    58    64
GE003A  1440    58    49    59    59    68    57    57    39    54    55
GE003A  1450    51    59    72    62    38    49    48    34    38    27
GE003A  1460    24    36    34    27    21    33    35    25    12    12
GE003A  1470     9    22    23    35    32    27    34    43    50    69
GE003A  1480    59    44    41    55    46    72    50    52    56    37
GE003A  1490    44    46    47    38    38    33    31    38    42    38
GE003A  1500    16    12    19    16    25    24    19    35    35    41
GE003A  1510    44    47    43    53    52    39    46    45    36    44
GE003A  1520    28    39    49    42    46    38    25    35    32    34
GE003A  1530    23    33    34    28    35    39    35    39    40    58
GE003A  1540    55    46    37    36    38    26    33    37    31    37
GE003A  1550    42    34    33    33    36    38    34    46    38    40
GE003A  1560    36    27    33    35    27    39    39    35    46    37
GE003A  1570    45    45    37    38    51    51    41    26    36    23
GE003A  1580    22    39    44    55    53    41    37    40    27    52
GE003A  1590    47    43    41    34    38    53    35    25    35    48
GE003A  1600    49    38    26    41    49    36    52    48    36    34
GE003A  1610    46    41    34    35    41    59    46     1    49    50
GE003A  1620    38    33    30    47    51    49    34    33    29    43
GE003A  1630    48    55    37    39    25    45    27    31    39    30
GE003A  1640    51    32    35    37    39    31    58    20    28    12
GE003A  1650    21    27    25    34    23    32    34    35    31    30
GE003A  1660    34    26    30    30    27    40    29    22    26    32
GE003A  1670    51    30    32    37    30    24    18    22    17    23
GE003A  1680    30    25    22    30    32    14    20    33    34    30
GE003A  1690    19    21    19    26    25    22    30    18    26    30
GE003A  1700    33    21    26    14    34    22    20    16    19    14
GE003A  1710    22    29    27    29    26    29    31    19    15   999
GE004A  1760    61    69    62    61    46    28    54    59    52    47
GE004A  1770    39    42    34    40    45    40    56    28    47    31
GE004A  1780    31    31    28    23    28    32    37    40    36    33
GE004A  1790    30    25    20    25    21    11    30    28    21    26
GE004A  1800    19    25    43    24    38    39    38    39    36    28
GE004A  1810    14    26    23    17    16    15    13     6    14     3
GE004A  1820     8    10    11    10    28    29    57    86    91   120
GE004A  1830    50   106   137   122   124   120    96   139   127   117
GE004A  1840    89    80   102    50    62    76    94    61    75    59
GE004A  1850    78    76    86    70    48    73    63    68    57    75
GE004A  1860    62    50    67    72    74    64    57    62    68    59
GE004A  1870    58    66    55    54    57    44    74    54    51    51
GE004A  1880    30    57    80    39    53    69    47    49    39    42
GE004A  1890    28    38    61    63    65    54    55    58    64    46
GE004A  1900    68    65    73    58    69    61    49    44    35    41
GE004A  1910    40    53    48    50    56    73    61    61    54    65
GE004A  1920    65    79    68    84    74    69    55    78   101    73
GE004A  1930   106    91    65    84    72    91    86    67    64    85
GE004A  1940    48    77    74    87    74    68   103   105   112   127
GE004A  1950   100    90    99    91    80    97   103    65    61    61
GE004A  1960    59    63    68    67    65    69    67    79    89    90
GE004A  1970    84    86    69    65    83    54    54    29    81    64
GE004A  1980    44    31    72    46    36    53    26    26    28    33
GE004A  1990    48    29    28    35    36    30    27    28    48    45
GE004A  2000    29    24    18    28     7    30    37   999
GE005A  1668   165   151
GE005A  1670   154   140   133   132   132    96   101    98    66    87
GE005A  1680    84    92   109    85   115    74    87    95    87    77
GE005A  1690    64    80   124   106   111   110    82    53    43    43
GE005A  1700    65    31    40    37    64    52    49    61    54    60
GE005A  1710    81    78    76    86    69    73    80    63    69    59
GE005A  1720    50    54    69    59    81    69    71    70   115   105
GE005A  1730    89    85    66    67    70    42    68    63   101   103
GE005A  1740    91    69    67    51    35    34    53    49    68    62
GE005A  1750    62    57    57    58    76    69    92   106    60    72
GE005A  1760    82    98    89    68    84    34    41    23    33    26
GE005A  1770    19    21    21    16    19    25    27    10    20    27
GE005A  1780    35    29    24    21    36    26    44    35    33    25
GE005A  1790    35    43    33    39    32    35    52    48    59    47
GE005A  1800    59    52    59    68    61    62    63    73    80    38
GE005A  1810    39    50    68    54    51    52    49    39    72    87
GE005A  1820    70    65    59    66    55    66    73    64    88    81
GE005A  1830    66    76    52    55    58    60    57    77    82    62
GE005A  1840    57    66    63    55    71    69    92    65    81   105
GE005A  1850   117   127   118   106    74    79    73    87    50    68
GE005A  1860    65    63    78    79    78    75    63    62    55    50
GE005A  1870    44    42    51    71    46    40    43    54    51    51
GE005A  1880    32    44    40    31    42    57    46    55    32    55
GE005A  1890    37    47    44    46    26    30    38    31    57    54
GE005A  1900    56    52    62    62    79    70    82    92    60    65
GE005A  1910    79    96    74    62    80   109    80    72    84    75
GE005A  1920    69    87    95    93    94   102    73    77    81    65
GE005A  1930    82    69    65    64    65    85    73    66    59    70
GE005A  1940    68    56    64    68    44    45    50    54    57    48
GE005A  1950    69    59    54    50    53    64    48    45    39    52
GE005A  1960    52    38    43    35    47    60    55    56    62    57
GE005A  1970    49    37    52    55    53    41    51    38    43    48
GE005A  1980    39    40    53    49    38    44    41    53    56    37
GE005A  1990    75    55    59    56    44    34    54    45    46    51
GE005A  2000    52    45    41    63    55    45    45   999
GE006A  1369   136
GE006A  1370   144    93   106    95   114    96    81    72    91    87
GE006A  1380    70    84    88   105   109   124   124   124    95   133
GE006A  1390   114   107   114   104   136   125    75    75    80    97
GE006A  1400   116   120    92    72    65    74    82    60    84    66
GE006A  1410    89   156   116    77    77    67    50    68    70   109
GE006A  1420   150   147   117   104    94    91   136   106    94    90
GE006A  1430    73    65    59    69    71    65    64    51    60    45
GE006A  1440    44    50    51    40    55    48    36    42    55    74
GE006A  1450    57    53    95   104   113   115    87    62    54    40
GE006A  1460    38    59    52    48    39    37    35    43    35    17
GE006A  1470    37    43    39    44    29    32    42    34    38    42
GE006A  1480    42    34    36    54    56    50    43    43    51    45
GE006A  1490    44    42    40    48    37    35    37    35    48    66
GE006A  1500    43    41    43    58    59    44    23    41    29    32
GE006A  1510    34    19    30    33    43    43    47    42    30    32
GE006A  1520    18    23    43    38    38    40    33    35    42    37
GE006A  1530    35    50    39    41    27    32    32    24    46    56
GE006A  1540    54    42    38    39    43    44    57    49    43    37
GE006A  1550    40    34    27    36    43    41    55    52    53    45
GE006A  1560    38    42    70    51    37    63    46    53    59    61
GE006A  1570    56    50    47    46    57    77    63    49    54    52
GE006A  1580    42    57    44    60    50    51    57    42    37    60
GE006A  1590    66    48    51    57    49    53    52    37    49    39
GE006A  1600    50    38    39    48    68    56    56    35    37    28
GE006A  1610    40    38    47    30    32    50    36    45    40    45
GE006A  1620    58    51    49    54    41    40    43    30    14    49
GE006A  1630    48    44    45    33    28    38    35    32    28    31
GE006A  1640    29    41    45    59    57    59    73    71    45    24
GE006A  1650    31    35    20    27    40    38    48    32    33    32
GE006A  1660    36    32    33    32    39    32    26    42    34    44
GE006A  1670    49    38    32    31    33    20    35    37    38    30
GE006A  1680    35    31    23    28    27    28    23    32    34    30
GE006A  1690    25    33    33    28    34    27    29    22    26    31
GE006A  1700    44    39    37    33    32    34    28    31    32    20
GE006A  1710    25    25    25    22    33    19    31    24    23    26
GE006A  1720    17    16    26    21    28    21    34    30    29    35
GE006A  1730    26    28    29    22    26    17    21    23    22    16
GE006A  1740    21    20    20    13    15    18    24    14    17    23
GE006A  1750    21    19    13    24    29    19    24    24    17    25
GE006A  1760    20    23    20    25    21    19    15    21    43    17
GE006A  1770    16    17    17    24    18    15    15    18    27    21
GE006A  1780    31    27    29    21    35    28    36    34    38    40
GE006A  1790    21    23    23    25    26    17    31    27    25    35
GE006A  1800    30    27    28    27    28    28    26    32    34    26
GE006A  1810    22    19    34    18    25    22    21    17    14    18
GE006A  1820    23    18    15    20    21    29    29    27    27    28
GE006A  1830    10    22    29    25    33    36    27    25    23    28
GE006A  1840    19    24    29    19    24    16    33    20    27    22
GE006A  1850    19    23    17    16    16    20    18    23    14    26
GE006A  1860    18    25    18    22    24    24    21    20    15    19
GE006A  1870    19    19    18    17    18    15    17    16    18    24
GE006A  1880     8    19    18    13    12    20    17    13     7    18
GE006A  1890     8    11    16    10     9     9     8     8     9    11
GE006A  1900    12    20    15    11    21    13    13     5     5     8
GE006A  1910    18    11     8     9     6     6     5     3     6     6
GE006A  1920     6     7     6    10     7    10     7    11     8    11
GE006A  1930     9    10     8    10    13    13    12    14    13    10
GE006A  1940    10    13    15    12     7     5    11     6    12   999
GE007A  1557   117   111   124
GE007A  1560   102    98   113   114   120   152    93   107    94    94
GE007A  1570   113    98    93    77    89    91    70    66    73    59
GE007A  1580    41    85    85    84    82    69    69    78    79   100
GE007A  1590    89    69    61    62    58    57    55    42    43    58
GE007A  1600    69    49    39    68    83    51    53    52    55    43
GE007A  1610    55    69    81    81    66    82    43    75    66    85
GE007A  1620    67    71    85    74    72    83    66    54    50    57
GE007A  1630    59    72    74    66    61    68    81    69    70    70
GE007A  1640    91   104    67    70    63    53    59    56    49    57
GE007A  1650    58    58    41    48    68    65    68    70    62    63
GE007A  1660    60    61    65    60    67    65    64    75    70    73
GE007A  1670    83    72    70    91    93    55    56    65    44    43
GE007A  1680    53    73    53    66   999
GE008A  1406   292   260   242   210
GE008A  1410   151   192   164   151   196   200   151   187   185   178
GE008A  1420   165   233   211   219   229   191   233   189   227   204
GE008A  1430   205   239   176   199   227   174   182   180   166   164
GE008A  1440   150   183   175   155   173   170   168   155   135   149
GE008A  1450   148   140   131   118   102    89   107    91   116    98
GE008A  1460    88   142   108    88    93    87    66    78    68    67
GE008A  1470    71    76    86   114    90    83    98    90    86   105
GE008A  1480    66    48    56    61    55    63    52    58    50    43
GE008A  1490    56    62    74    72    52    48    60    39    52    66
GE008A  1500    53    37    49    51    60    45    48    47    60    50
GE008A  1510    48    54    55    50    66    53    59    60    46    52
GE008A  1520    35    34    36    37    48    59    41    55    70    67
GE008A  1530    53    78    63    64    76    66    60    69    54    68
GE008A  1540    70    53    53    36    47    41    54    61    48    43
GE008A  1550    19    10     5     4    10     8     5    11     7    10
GE008A  1560    11    12    12    12    16    31    24    28    23    34
GE008A  1570    32    44    37    46    49    56    55    26    45    46
GE008A  1580    44    59    61    56    70    60    49    62    26    64
GE008A  1590    65    50    53    48    40    45    55    51    53    39
GE008A  1600    67    47    31    59    75    53    72    56    70    60
GE008A  1610    81    84    71    50    44    69    59    70    51    61
GE008A  1620    58    57    71    65   999
GE009A  1574   170   242   166   110   138   127
GE009A  1580    89   143   130   149   156   146   162   170   157   134
GE009A  1590   137   116   102   118   140   136   126   105   112   122
GE009A  1600    86    89    93   118   159   135   107   134   121    94
GE009A  1610   112   139   104    98    62   141    81   138   110   107
GE009A  1620   101    86   127   122   103   106    84    90    83   123
GE009A  1630   105    89   131    89   103   138   134   121   122    78
GE009A  1640   112   103   102    95   122   102   106    72    90    72
GE009A  1650   107    99    86    99   120   113   103    86    92   113
GE009A  1660    95    77    86    55    56    84    80   127   102   123
GE009A  1670   115   115    98   101   106    60    65    97    66    48
GE009A  1680    53    60    62    50    99    78   104   108    96    88
GE009A  1690   106    75    90    71    76    80    96    64    74    77
GE009A  1700   106    72    96   110    88    75   999
GE010A  1661    60    43    44    48    53    55    61    49    47
GE010A  1670    59    46    45    50    52    35    28    50    40    44
GE010A  1680    41    45    43    44    42    41    51    52    37    38
GE010A  1690    43    42    44    40    43    31    27    22    29    51
GE010A  1700    40    30    29    27    38    32    36    39    45    29
GE010A  1710    39    51    52    41    35    41    41    30    29    42
GE010A  1720    33    27    46    46    53    46    56    63    79    77
GE010A  1730    81    75    71    70    85    72    81    77    74    58
GE010A  1740    60    67    63    72    59    55    71    65    69    56
GE010A  1750    55    60    43    69    68    51    83    85    90    76
GE010A  1760    81    85    76    73    84    55    72    74    73    70
GE010A  1770    65    63    69    59    59    74    60    33    67    59
GE010A  1780    65    78    84    58    81    73    68    82    85    79
GE010A  1790    68    74    55    84    62    69    77    78    83    81
GE010A  1800    77    75    77    64    64    68    70    86    74    57
GE010A  1810    60    54    68    52    59    38    40    34    48    35
GE010A  1820    43    37    35    46    34    40    39    30    50     1
GE010A  1830    53    53    42    46    45    43    47    65    56    41
GE010A  1840    31    45    39    28    45    33    55    41    46    43
GE010A  1850    51    48    52    45    33    48    38    48    24    37
GE010A  1860    36    33    43    38    47    50    54    44    45    40
GE010A  1870    39    36    35    40    36    47    38    51    63    62
GE010A  1880    38    49    44    35    44    58    40    44    20    39
GE010A  1890    32    28    43    39    57    49    33    36    58    38
GE010A  1900    50    44    48    31    50    49    27    50    27    44
GE010A  1910    45    50    42    35    37    40    38    37    35    19
GE010A  1920    35    36    34    27    30    44    22    40    39    43
GE010A  1930    46    51    54    53    62    56    45    52    64    49
GE010A  1940    49    40    45    53    35    40    39    37    45    59
GE010A  1950    68    61    65    83    73    91    82    62    86    79
GE010A  1960    58    66    66    59    49    72    45    41    60    62
GE010A  1970    67    70    52    68    63    50    65    28    68    61
GE010A  1980    48    44    68    51    43    45    45    60    53    68
GE010A  1990    79    67    55    82    73    76    58    45    52    43
GE010A  2000    25    18    23    29    16    17    13   999
GE011A  1193   140   213   220   300   239   219   229
GE011A  1200   184   186   251   132   146   101   140   128   122   135
GE011A  1210   176   103   133   126   122   137   158   138   122   103
GE011A  1220   107   114   124   104   105    87    90    75    73   116
GE011A  1230   126    80    89    87    91    66    86   112    80    85
GE011A  1240   104   117   108   109    80    83    82    95   114   111
GE011A  1250    79    69    68    77    72    62    65    68    57    70
GE011A  1260    58    50    73    83    75    64    61    67    68    51
GE011A  1270    51     1    53    49    64    61    65    75    67    50
GE011A  1280    80    55    66    64    56    72    85    65    81    98
GE011A  1290    95    72    84    67    70    56    50    47    34    55
GE011A  1300    54    52    60    81    92    78    80    67    83    74
GE011A  1310    81    78    76    81    73    68    65    77    76    78
GE011A  1320    83    70    67    66    74    68    58    68    68    60
GE011A  1330    52    59    72    67    69    76    71    61    49    51
GE011A  1340    61    70    69    74    56    65    57    60    51    63
GE011A  1350    54    55    56    55    48    64    56    43    65    53
GE011A  1360    55    62    60    57    61    64    59    72    73    58
GE011A  1370    55    62    67    64    57    56    57    46    82    69
GE011A  1380    69    87    96    98    93    85    85    86    86    71
GE011A  1390    75    83   107    77    72    66    48    57    67    49
GE011A  1400    52    58    60    44    61    64    56    59    72    65
GE011A  1410    59    71    69    53    43    36    37    46    37    51
GE011A  1420    41    63    49    52    51    49    53    49    48    48
GE011A  1430    45    55    47    52    53    47    47    56    69    62
GE011A  1440    83    74    76    75   102    80    69    46    68    57
GE011A  1450    49    47    64    54    39    51    50    43    45    52
GE011A  1460    51    64    53    44    43    41    53    51    37    44
GE011A  1470    54    58    65    76    62    59    62    57    50    64
GE011A  1480    54    36    36    60    45    35    37    36    44    36
GE011A  1490    47    51    53    56    71    62    72    49    56    56
GE011A  1500    51    51    49    52    39    36    34    44    51    46
GE011A  1510    52    46    47    52    62    52    51    50    43    64
GE011A  1520    44    41    47    52    52    43    47    49    50    52
GE011A  1530    56    45    42    48    54    67    40    29    43    42
GE011A  1540    41    34    34    31    37    34    48    43    27    34
GE011A  1550    40    40    39    41    37    32    40    35    34    33
GE011A  1560    35    27    32    30    31    34    27    29    29    24
GE011A  1570    40    53    45    45    44    50   999
GE012A  1700   102    57    56    62    76    70    67    76    67    59
GE012A  1710    63    62    69    80    58    86    96    74    74    67
GE012A  1720    48    40    64    43    73    62    66    84    80    81
GE012A  1730   106   102   121   105   121    73    83    95    79    88
GE012A  1740    72    85    86    70    58    68    81    68    75    53
GE012A  1750    67    57    34    50    55    43    33    54    43    57
GE012A  1760    62    57    61    46    49    31    38    44    40    48
GE012A  1770    51    41    47    52    34    44    49    25    45    41
GE012A  1780    56    78    52    51    66    53    51    50    80    71
GE012A  1790    52    59    50    64    51    46    67    49    63    66
GE012A  1800    51    48    58    63    78    69    65    90    82    42
GE012A  1810    59    56    96    70    87    84    63    69    77    69
GE012A  1820    79    57    74    86    73   102    91   108   113    98
GE012A  1830    75   108   102   106   136   122    85   115    93    61
GE012A  1840    57    60    63    35    58    58    91    68    77    54
GE012A  1850    69    60    64    44    49    58    42    52    40    81
GE012A  1860    68    69    81    99   112    96    85    91    88    88
GE012A  1870    84    80    70    72    80    69    74    78    71    62
GE012A  1880    28    40    59    32    43    54    42    45    36    51
GE012A  1890    28    31    47    37    30    28    29    28    40    21
GE012A  1900    47    54    50    35    56    54    46    52    41    48
GE012A  1910    55    73    40    45    55    71    46    51    45    34
GE012A  1920    36    50    45    62    63    60    38    56    52    48
GE012A  1930    44    40    50    55    48    55    41    37    39    52
GE012A  1940    33    40    43    37    28    27    36    31    30    38
GE012A  1950    38    35    40    46    39    41    44    37    42    32
GE012A  1960    31    25    24    24    37    24    29    24    31    34
GE012A  1970    39    28    32    33    36    22    17    12    31    24
GE012A  1980    15    15    20    14    10     7    12    12    15    14
GE012A  1990    25    17    13    16    10    13    17     9    29    20
GE012A  2000    14     8     7    10     7   999
GE012B  1753    52    55    31    30    46    41    51
GE012B  1760    57    70    78    58    72    41    75    68    67    90
GE012B  1770    90    70    69    75    66    67    64    41    68    62
GE012B  1780    79    90    85    61    99    76    90    77   100    98
GE012B  1790    75    77    64    96    80    80   134   119   122   141
GE012B  1800   114   121   118   122   119   113    89   132   121    57
GE012B  1810    81    63   113    77    97    83    64    67    77    67
GE012B  1820    74    73    64    73    70    77    74    92   106    94
GE012B  1830    69   102    83    67    84    89    70    86    87    68
GE012B  1840    61    58    59    41    73    72   101   105   112    97
GE012B  1850   114   104   110    91    63    67    64    65    57   101
GE012B  1860    54    68    94   108   106    79    70    58    47    58
GE012B  1870    78    72    58    75    78    74    62    75    82    54
GE012B  1880    31    40    53    35    48    40    31    30    21    39
GE012B  1890    28    27    45    45    37    20    37    32    48    27
GE012B  1900    34    31    34    21    29    33    29    29    27    20
GE012B  1910    25    31    31    18    14    19    15    20    19    15
GE012B  1920    15    23    29    20    24    41    11    23    30    30
GE012B  1930    24    24    23    30    25    32    14    19    20    37
GE012B  1940    12    16    24    40    26    10    33    32    28    34
GE012B  1950    29    35    40    58    45    47    30    30    62    43
GE012B  1960    43    34    48    43    64    50    35    39    39    53
GE012B  1970    59    28    29    36    29    12    13    12    23    15
GE012B  1980    11    20    14    16    14    12     8    16    12    12
GE012B  1990   999
GE013A  1432    35    30    40    49    45    41    34    54
GE013A  1440    56    59    52    42    68    54    47    34    39    39
GE013A  1450    38    35    44    42    36    39    44    32    43    30
GE013A  1460    28    51    37    39    57    61    39    38    27    22
GE013A  1470    23    30    30    29    44    34    41    28    38    43
GE013A  1480    33    22    19    44    41    27    19    35    38    30
GE013A  1490    20    26    30    37    39    41    36    28    40    39
GE013A  1500    43    40    36    38    38    37    34    41    36    46
GE013A  1510    54    51    36    34    30    30    36    35    22    44
GE013A  1520    21    29    34    24    35    28    32    34    30    44
GE013A  1530    28    43    34    26    30    31    31    14    22    26
GE013A  1540    29    32    26    17    28    24    41    31    14    29
GE013A  1550    34    30    22    25    23    20    20    26    22    31
GE013A  1560    27    25    28    24    21    25    21    22    26    23
GE013A  1570    19    23    23    22    24    28    30    21    19    18
GE013A  1580    18    25    26    31    28    29    25    27    16    31
GE013A  1590    31    24    20    23    20    31    20    20    20    23
GE013A  1600    30    21    20    25    28    19    15    17    17    25
GE013A  1610    27    14    27    24    23    29    31    28    16    29
GE013A  1620    26    22    17    20    28    37    21    19    14    25
GE013A  1630    17    24    32    26    15    31    30    31    37    26
GE013A  1640    35    20    23    25    22    25    34    24    24    14
GE013A  1650    29    27    24    23    23    20    22    28    27    31
GE013A  1660    33    28    29    16    20    23    26    29    16    35
GE013A  1670    43    30    38    31    29    20    18    17    28    19
GE013A  1680    29    32    26    22    20    12    27    29    23    20
GE013A  1690    20    14    16    15    20    18    11     6    11    14
GE013A  1700    16    10    15    13    17    24    17    20    17    19
GE013A  1710    20     1    18    13    17    13     1    12    13    15
GE013A  1720    12    12    13   999
GE014A  1392   200   150   150   172    84   121   145   120
GE014A  1400   162   175   180   127   176   154   162   130   185   144
GE014A  1410   147   203   161   127   143   145   123   140   131   144
GE014A  1420   154   196   153   154   126   121   157   112    93    97
GE014A  1430   100   105   114   159   119    82   104    83    95    87
GE014A  1440    95    96   112   103   137   114    98    59    71    90
GE014A  1450    70   101    98    70    69    86   107    91   115   100
GE014A  1460   104   126    87    65    70    77    82    81    67    61
GE014A  1470    88   111    99   130    97   117   132   109   105   121
GE014A  1480    95    72    61    72    81    82    67    86    99    70
GE014A  1490    75    72    77    96    83   105   110    84    89   106
GE014A  1500    79    74    76    81    75    81    71   109    90    90
GE014A  1510    89    80    90    75    95    62    87    80    65    94
GE014A  1520    71    76    82    86   102    85    84    87    94    83
GE014A  1530    78   110    70    97    77   106   112    71    65    80
GE014A  1540   113   101   102    75    78    92   102   120    66    74
GE014A  1550    91    86    89    90   101    90    95   109   100    77
GE014A  1560    75    73   102    76    62    81    74    64    72    86
GE014A  1570    94    93    79    75    81    84    61    51    64    48
GE014A  1580    17    39    29    44    32    20    27    33    14    32
GE014A  1590    33    31    24    22    25    34    35    25    20    22
GE014A  1600    45    37    17    31    35    26    38    19    31    37
GE014A  1610    41    50    54    37    36    52    48    50    39    38
GE014A  1620    41    41    35    52    41    50    37    46    27    59
GE014A  1630    50    55    54    19    31    40    20    23    36    29
GE014A  1640    24    20    23    33    26    39    24    13    12    26
GE014A  1650    21    30    16    29    26    29    27    27    27    35
GE014A  1660    36    38    30    29    30    44    22    35    28    39
GE014A  1670    26    24    21    29    34    29    27    37    31    21
GE014A  1680    27    24    21    20    19    20    33    29    26    23
GE014A  1690    26    25    33    20    37    38    27    14    25    22
GE014A  1700    44    22    24    26    23    22    21    27    17    19
GE014A  1710    22    28   999
GE015A  1630   137   111   103   101   115   126   110    93   117   102
GE015A  1640   113   106    97    76    71    74    78    69    65    49
GE015A  1650    64    65    38    58    65    54    45    53    63    53
GE015A  1660    64    79    81    73    84   105    91    86    73    74
GE015A  1670    82    82    86    97    82    61    58    63    43    41
GE015A  1680    45    48    53    58    61    53    56    68    69    72
GE015A  1690    73    71    50    44    44    40    37    20    25    37
GE015A  1700    41    31    31    32    34    45    42    57    52    63
GE015A  1710    80    78    70    68    50    56    45    54    46    51
GE015A  1720    45    41    50    37    64    64    88    71    72    77
GE015A  1730    74    67    71    58    76    48    54    60    74    57
GE015A  1740    57    70    52    43    37    45    45    37    48    50
GE015A  1750    40    28    26    28    38    32    31    37    37    42
GE015A  1760    36    49    55    56    56    29    40    27    28    35
GE015A  1770    34   999
GE016A  1532   101   103    62    84   136    99   127    57
GE016A  1540   192   270   272   225   159   189   213   134    73   130
GE016A  1550   144   112    72    94   123   105   105    74    71   103
GE016A  1560   110   105   128   102    95   112   118   156   117   125
GE016A  1570   160   235   213   138   212   192   140   139   162   148
GE016A  1580   142   190   160   185   156   185   146   129   102   132
GE016A  1590   142   131   131   130   165   148   119    69    71   100
GE016A  1600    90    92   100   122   149   115   127   120   105   125
GE016A  1610   155   135   128   109    81   126   109   126   109   120
GE016A  1620    99   107    99   102   106   149   152   115   138   165
GE016A  1630   165   174   124   121    97   103   138   140   110   108
GE016A  1640   137   140   118   109    91    82    81    72    52    48
GE016A  1650    89    83    53    55    86    90    80   113   109    82
GE016A  1660   101    89   108   117    92   116   111    99   109    77
GE016A  1670    99    85    88   115    81    65    71    92    73    60
GE016A  1680    71    51    66    78    77    94    81    78    79    65
GE016A  1690    68    80    73    72    62    72    83    50    47    46
GE016A  1700    46    30    43    38    50    53    60    68    67    57
GE016A  1710    61    71    69    66    66    64    56    57    57    71
GE016A  1720    42    45    61    60    66    47    63    70    87    82
GE016A  1730    84    78    72    77    75    60    72    78    81    60
GE016A  1740    74    89    64    71    55    51    60    65    66    53
GE016A  1750    57    45    47    47    62    61    66    73    65    67
GE016A  1760    65    62    63    54    57    54    53    48    40    34
GE016A  1770    28    26    31    36    34    32    40    26    39    25
GE016A  1780    37    44    45    35    48    38    40    46    48    42
GE016A  1790   999
GE017A  1400    96    82    99    98   118    91   100    79    79    72
GE017A  1410    67    96    98    52    74    52    36    63    69    79
GE017A  1420    84    70    60    49    52    53    70    43    51    51
GE017A  1430    61    68    56    59    54    65    66    60    58    63
GE017A  1440    68    79   103   105   109    99    73    64    92    65
GE017A  1450    82    78    91    84    67    83   106    51    58    59
GE017A  1460    45    63    66    51    59    67    73    75    61    66
GE017A  1470   107   100    93    96    94   102   113    83    62    84
GE017A  1480    81    35    71   104    93    72    47    55    60    52
GE017A  1490    67    50    51    50    55    40    54    59    75    82
GE017A  1500    66    72    52    62   999
GE018A  1346    89    76    56    55
GE018A  1350    58    40    58    52    43    55    70    49    68    66
GE018A  1360    72    81   100    82   108    71    66    91   117    98
GE018A  1370    96   116    89    59    77    68    46    40    57    61
GE018A  1380    67    58    41    54    66    58    52    81    65    84
GE018A  1390   100   101   101   103   113    86    60    67    77    92
GE018A  1400    72    85    78    66    73    77    58    65    87    73
GE018A  1410    55    67    72    51    54    62    31    42    44    57
GE018A  1420    48    66    50    45    46    55    71    49    66    66
GE018A  1430    47    66    46    58    63    54    48    41    32    32
GE018A  1440    45    42    44    35    46    38    37    21    23    27
GE018A  1450    32    27    31    26    24    24    25    19    20    14
GE018A  1460    12    19    13    23    16    20    14    17    13    18
GE018A  1470    23    22    23    16    18    20    20    19    18    21
GE018A  1480    18    14    15    20    14    13     6     8    11     7
GE018A  1490     8    15    14    17    16    16    19    21    21    25
GE018A  1500    21    24    29    36    27    25    17    22    22    22
GE018A  1510    22    14    23    17    19    13    18    16    20    27
GE018A  1520    14    13    13    34    19    23    23    33   999
GE019A  1676   373   366   268   252
GE019A  1680   283   363   369   342   345   307   353   287   207   139
GE019A  1690   159   138   141   119   173   161   154   110   113   126
GE019A  1700   131   107    96    79    85   105   108   121   159   131
GE019A  1710   171   198   259   202   142   129   147   142   153   153
GE019A  1720   112   110   151   117   138    77    82    88    95    62
GE019A  1730    54    61    65    63   106    78    89   125   123   103
GE019A  1740    85    98    99    69    86    72    81    71   127   116
GE019A  1750    90    79    73   107   125   120   100   120    95    85
GE019A  1760    90   119   108    83   101    58   104   108    88    81
GE019A  1770    50    70   145    76    74    77    89    62    85    75
GE019A  1780   119   121   126    86   109    87   108   112   108    96
GE019A  1790    77    71    78   113    55    57    92    87    91    93
GE019A  1800    88    90   109    92   104    93    83   133    96    82
GE019A  1810    71    72   104    69    66    41    53    63    65    58
GE019A  1820    64    64    92    91    70    99    97   101   120    75
GE019A  1830    46    72    81    92    91    79    82   111   110    82
GE019A  1840    84    84   105    82    79    69    92    67    79    83
GE019A  1850    92    70    74    80    61    59    49    64    55    94
GE019A  1860    70    75    56    77    81    78    72    60    65    63
GE019A  1870    65    68    61    61    59    68    51    61    72    55
GE019A  1880    41    56    62    56    65    93    83   100    61    88
GE019A  1890    75    56    83    69    69    40    41    51    52    46
GE019A  1900    40    34    45    24    43    29    32    20    19    12
GE019A  1910    23    30    20    19    22    31    20    17    16    11
GE019A  1920    12    13    12    15    15    20    15    25    24    32
GE019A  1930    42    30    36    37    45    49    46    46    60   999
GE020A  1510    93    89   114   112   118    90   129   118   105   124
GE020A  1520    89   105   106    91   124   117    98    97   101   112
GE020A  1530    80   130    99   103   100   101    94    62    73   122
GE020A  1540   113   122   113   101    90   100   134   112    81    88
GE020A  1550   119   109    94    86   109   114   138   140   123   123
GE020A  1560   108    89    95    82    55    84    78    63    65    65
GE020A  1570    67    72    61    47    60    75    48    37    58    49
GE020A  1580    44    61    51    74    79    63    68    72    24    70
GE020A  1590    67    53    38    50    62    52    50    45    44    53
GE020A  1600    56    38    35    51    64    58    43    42    41    44
GE020A  1610    50    62    51   999
GE021A  1584   272   241   172   165   149   188
GE021A  1590   172   140   147   158   175   177   133   155   171   182
GE021A  1600   141   105    96   112   120   105   128   179   153   153
GE021A  1610   187   171   156   105   113   122   115   130   102    98
GE021A  1620   101    99   106   117   113   115   101    78    77   100
GE021A  1630   101   126    99    85   103   117   171   170   193   150
GE021A  1640   165   146   137   149   141   152   160   112    91    94
GE021A  1650   118   153   101   123   124   161   181   176   112   155
GE021A  1660   180   150   165   129   147   140   132   138   146   132
GE021A  1670   134   117   128   153   136   111   105   147   100    94
GE021A  1680    85    93   109   110   115   118   158   126   134   113
GE021A  1690   141   168   112    93   105   115   120    66    75    92
GE021A  1700    95    63    71    64    66    82   124   126    81   103
GE021A  1710   124   151   161   165   115   120   118   109    83    86
GE021A  1720    49    51    65    62    62    54    70    95    68    49
GE021A  1730    52    62    67    67    85    80    79    74   100    86
GE021A  1740    98   106    90    69    87    77    95    75   109   108
GE021A  1750   102    92    92    91   120   999
GE022A  1380    49    67    49    68    71    57    55    74    73    83
GE022A  1390    71    55    63    57    61    60    35    44    38    60
GE022A  1400    55    70    64    63    73    86    58    73    83    76
GE022A  1410    46    56    63    44    53    59    49    57    44    37
GE022A  1420    52    67    64    52    54    54    54    38    34    40
GE022A  1430    45    55    46    69    72    89    56    49    52    56
GE022A  1440    47    49    66    51    63    50    51    37    41    46
GE022A  1450    43    39    47    52    49    43    40    43    48    54
GE022A  1460    50    71    51    47    55    52    44    53    44    45
GE022A  1470    54    56    53    56    42    54    67    66    46    53
GE022A  1480    63    52    44    52    35    46    35    43    60    53
GE022A  1490    68    58    51    47    49    50    45    50    38    51
GE022A  1500    35    36    38    60    45    46    49   100    78    49
GE022A  1510    69    72    62    74    79    60    62    93    68    86
GE022A  1520    74    67    64    57    74    58    68    51    64    63
GE022A  1530    63    65    43    52    39    49    38    34    55    43
GE022A  1540    67    60    49    48    44    38    53    51    36    46
GE022A  1550    53    44    31   999
GE023A  1638    85    90
GE023A  1640    55    67    72    81    76    75   108    84    77    70
GE023A  1650    78   126    82   103   109    87   112   127   136   101
GE023A  1660    93    87    91    64    96   117   117   125   114   118
GE023A  1670   139   140   129   126    87    54    60    92    88    88
GE023A  1680    91   115    99    86    90    67   111   112    58    52
GE023A  1690    65    97    67    66    79    73    90    83   115   130
GE023A  1700   102    61    73   120   107    93   106   135    76    79
GE023A  1710    70    82   112    84    83    90   115     1   105   110
GE023A  1720    91    48    77    81   139    95   118   100   115    85
GE023A  1730   103   118   127   113   113   101   108   126   127   108
GE023A  1740    83   104    79    90    79    69    94    77   104   101
GE023A  1750    82    76    83    68    88    74    78    92    92    95
GE023A  1760   101   109   108    91    94    53    72    93    80    95
GE023A  1770    86    90    88    86    85    85    83    55    60    78
GE023A  1780    76   101    94    58    71    63    62    72    55    68
GE023A  1790    50   999
GE024A  1760   141   166   137   102   125   119   174   113   138   153
GE024A  1770   141   128    98    94   122   107   145   104   113    87
GE024A  1780   111   115   110    90    95    70    89    92   114    89
GE024A  1790    62    57    41    65    49    59    99    79    86    72
GE024A  1800    67    61    84    65    61    52    58   118    78    56
GE024A  1810    82    87    86    82   123   121    98    85    97    96
GE024A  1820    84    65    59    72   103   143   117   127   115   111
GE024A  1830   132   126   130    74    76    80    56    87    89    87
GE024A  1840    89    80    93    69   110    84   155    81   100    85
GE024A  1850    68    64    63    83    57    51    58    58    47    64
GE024A  1860    41    55    59    74    99   118   101    90    92    75
GE024A  1870    64    60    52    62    66    56    58    59    62    67
GE024A  1880    44    63    58    52    72    82    54    72    50    94
GE024A  1890    47    58    70    86    80    70    69    65    84    84
GE024A  1900    83    83    90    76    80    58    79    61    58    59
GE024A  1910    58    55    37    60    45    58    42    52    50   999
GE025A  1670   309   249   218   231   289   248   286   341   335   298
GE025A  1680   329   226   198   187   261   222   267   304   249   266
GE025A  1690   276   264   278   201   194   149   168   142   120   126
GE025A  1700   114    87    77    85    85   107   126   141   153   120
GE025A  1710   152   186   213   155   161   144   152   155   173   166
GE025A  1720   108   125   154   149   158   129   156   128   145   105
GE025A  1730   120   141   165   155   155   115   134   146   145    93
GE025A  1740   104   107   110   111   102    86    96   112   124   111
GE025A  1750   106    92    83   109   125   129   116   114   136   137
GE025A  1760   148   136   133   112   101    90   119   119   113   135
GE025A  1770   144   139   151   153   141   137   141   124   163   116
GE025A  1780   123   145   131   122   144   141   151   145   212   171
GE025A  1790   184   185   158   196   144   139   138    99   109    85
GE025A  1800   110    97   143   140   120   121   115   159   116    94
GE025A  1810   116   119   138   129   136   123    97   110   116   103
GE025A  1820   126    99    75    92    85    92    95   124   133    94
GE025A  1830   104   127   107   100   101    93    84    89    91    71
GE025A  1840    66    73    79    90    88    69   999
GE026A  1682   176   161   180   149   180   189   160   148
GE026A  1690   156   161   118   113   145   158   179   124    90   103
GE026A  1700   141   143   136   111   180   218   250   211   180   175
GE026A  1710   218   243   272   257   280   344   271   214   163   156
GE026A  1720   100   110   165   148   164   115   157   169   224   159
GE026A  1730   193   206   183   183   243   171   172   187   211   158
GE026A  1740   164   154   136   155   156   120   154   190   260   178
GE026A  1750   152   158   128   137   134   136   136   125   162   151
GE026A  1760   159   127   125   111   110   109   140   122   124   152
GE026A  1770   158   133   107    98   107   100   145   132   154   125
GE026A  1780   144   141   131    92   130   128   131   120   146   114
GE026A  1790    92    98   107   178   145   196   233   198   191   184
GE026A  1800   139   114   138   114   110   132   107   156   127   118
GE026A  1810   171   214   235   189   202   131   152   130   122   128
GE026A  1820   115   102    79   117   106   140   130   190   205   142
GE026A  1830   151   158   141   128   134   115   115   143   120    87
GE026A  1840    74    89    92    90    80    74   110    94   123   106
GE026A  1850   120   113   121    94    84   113    99    81    84   115
GE026A  1860    82    85    88   108   134   101    88    82    90    92
GE026A  1870    81    56    65    59    77    95    81    98   112    91
GE026A  1880    81   119   184   200   195   177   116    99    86   114
GE026A  1890    73    71    71    61    47    43    27    34   999
GE027A  1872   129   170   168   234   176   160   160   109
GE027A  1880   102   112   143   115   146   162   139   143   108   120
GE027A  1890    93    78   117   158   131   119   115   111   123   112
GE027A  1900   123   175   138    98   115   100    84    79    64    57
GE027A  1910    56    61    71    79    99    89   106   106   106   131
GE027A  1920   120   110    81   103    95   170    97    94   104   108
GE027A  1930   155   106   108    84   105   108    86   109   105   129
GE027A  1940   101    95    95   125   105   109   114   128   141   161
GE027A  1950   149   144   151   156   118   151   136    48   101    89
GE027A  1960    62    73    54    66   108    64    61    67    59    76
GE027A  1970    75    77    71    97    95    47    68    47    77    56
GE027A  1980    62    57    81    67    40    66    62    73    85    83
GE027A  1990   106    59   104   107    87    70    71    84    91    95
GE027A  2000    44    44    29    34    29    26    30   999
GE028A  1856    69    77    57    89
GE028A  1860    68    72    82    79    83    75    78    81    80    80
GE028A  1870    66    72    80    89    60    90    94    84    80    61
GE028A  1880    46    62    59    53    62    63    49    56    68    79
GE028A  1890    58    47    69    61    61    55    48    61    66    66
GE028A  1900    62    77    68    55    84    55    39    32    47    45
GE028A  1910    43    59    54    45    50    62    44    52    52    72
GE028A  1920    94    62    51    60    90    92    62    85    77    81
GE028A  1930    89    75    97    94   125    96    89    84    85   103
GE028A  1940    92    75    73    77    60    61    75    55    73    77
GE028A  1950    88    99   101   125   106   127   104     1    82   141
GE028A  1960   104    88    90    57    59    83    43    55    48    47
GE028A  1970    51    57    38    38   999
GE029A  1822   141   150   163   120   106   153   112    95
GE029A  1830    86   132   108    90   109   146   131   168   165   113
GE029A  1840   127   126   125   146   113   113   159    99   128   115
GE029A  1850   113   118   130    87   102   106   117   106    84   127
GE029A  1860    92   118    97   134   142   117   123   129   127   165
GE029A  1870   133    98   102   139   143   106   127   141   148    83
GE029A  1880    92   111    98   112   147   152   109   138   105   120
GE029A  1890   107   101   127   118    80   134   109   121   136   107
GE029A  1900   108   137   120   148   146   151    90   107   116    93
GE029A  1910    82    83    72    73    86   104   101    89    80    82
GE029A  1920   111    81    55    81    89    86    58    69    65    54
GE029A  1930    60    36   999
GE030A  1732    94    94    58    83   195   141   228   191
GE030A  1740   208   222   183   184   156   116   145   142   165   139
GE030A  1750   128   112    97   117   146   126   131   118   113   121
GE030A  1760   132   134   141   110   111    77    89    80    64    73
GE030A  1770    61    47    50    37    41    38    44    22    47    43
GE030A  1780    46    52    47    32    48    41    50    50    50    43
GE030A  1790    43    47    26    48    32    25    44    37    34    46
GE030A  1800    39    40    38    35    37    45    37    50    57    38
GE030A  1810    37    27    45    27    40    31    28    27    28    24
GE030A  1820    32    33    33    39    46    44    43    53    67    46
GE030A  1830    31    45    40    33    39    35    28    32    33    23
GE030A  1840    25    36    38    23    26    21    42    25    34   999
GE031A  1528   121   120
GE031A  1530    80   119   109    85    92   112    90    89    95    94
GE031A  1540   136   117   112    87    74    69    99    90    78    56
GE031A  1550    59    63    53    74    76    80    83   103    84    78
GE031A  1560    72    68    71    66    59    83    82    60    75    64
GE031A  1570    88    83    81    65    75    90    88    71    83    75
GE031A  1580    73   112    96    96    96    85    63    75    45    54
GE031A  1590    71    73    81    73    78    64    65    49    45    32
GE031A  1600    34    28    25    45    47    36    50    40    53    44
GE031A  1610    58    68    72    52    51    65    52    51    49    59
GE031A  1620    64    70    90    96    86    97    79    58    56    64
GE031A  1630    79    80    95    69    58    77    96    69    73    51
GE031A  1640    70    69    58    52    55    56    64    52    48    40
GE031A  1650    33    50    38    42    49    63    63    57    54    48
GE031A  1660    40    39    39    35    45    50    37    46    46    59
GE031A  1670    53    45    40    40    41    22    24    32    35    39
GE031A  1680    32    41    35    36    47    35    47    57    37    33
GE031A  1690    35    69    73    44    55    58    49    33    39    49
GE031A  1700    49    38    36    39    50    50    50    49    50    44
GE031A  1710    43    45    61    60    48    40    68    61    66    71
GE031A  1720    50    38    52    59    82    68   119    92   103   104
GE031A  1730   107    85   102    99   117   109    79    74    96    77
GE031A  1740    75    87    90    63    68    52    88    86    88    73
GE031A  1750    72    76    66    70    69    59    60    73    54    62
GE031A  1760    70    74    79    60    70    37    45    51    47    56
GE031A  1770    53    37    59    45    35    35    35    28    36    29
GE031A  1780    43    57    60    47   999
GE032A  1409    66
GE032A  1410    32    54    47    33   106    86    74   104   125   100
GE032A  1420   104   104   122    89    73   106   112    88    83    68
GE032A  1430    65    86    62    69    70    54    71    63    57    59
GE032A  1440    67    77    97   105    80    93   103    71    94    92
GE032A  1450    73    55    65    78    61    72    81    57    64    84
GE032A  1460    92    96    77    55    51    46    51    53    52    68
GE032A  1470    78    76    82    78   112    96   105    96    75    91
GE032A  1480   106    84    73    98   101    83    75    68    46   999
GE033A  1465   123   149   155   157   127
GE033A  1470   140   141   133   153   159   158   154   146   139   145
GE033A  1480   144    99   112   151   141   133   123   101    81   144
GE033A  1490   138   144   116   116   121    82    94    84   101   128
GE033A  1500   119    95    98    92    96   104    97   111   102   111
GE033A  1510   106    89    89    90    98    73    84    99    79    83
GE033A  1520    50    56    71    66    54    71    64    62    40    43
GE033A  1530    38    51    34    47    35    61    60    49    50    66
GE033A  1540    57    54    48    33    43    40    61    62    41    38
GE033A  1550    61    47    46    52    53    40    50    50    42    38
GE033A  1560    58    42    33    25    63    54    54    60    52    38
GE033A  1570    35    41    32    24    31    43    36    35    35    28
GE033A  1580    32    40    37    46    45    46    37    36   999
GE034A  1450   191   204   200   179   139   130   119   135   172   213
GE034A  1460   179   174   161   115   105    92    84    79    69    57
GE034A  1470    70    73   104   129    82    62    61    53    64    87
GE034A  1480    80    78    93   126   148   108   103   112   115    92
GE034A  1490    96    92    90    95   100   101   131   125   124   105
GE034A  1500   128   115   111    96    72    54    37    56    75    81
GE034A  1510    64    58    76    73    97    78    91    70    78   102
GE034A  1520    89    78    85    86    79    55    38    46    32    36
GE034A  1530    34    43    40    38    37    36    24    10    14    21
GE034A  1540    35    44    38    24    25    43    53    43    28    17
GE034A  1550    42    44    33    24    30    29    41    37    30    34
GE034A  1560    30    12    27    18    19    37    28    33    35    36
GE034A  1570    30    27    35    27    40    46    38    53    49    45
GE034A  1580    35    42    32    34    35    36    29    25    10    22
GE034A  1590    26    25    23    24    17    25    25    14    21    12
GE034A  1600    19     8    15    20    28    16    16     7    17    17
GE034A  1610    20    36    23    18    13    15    20    18    13    20
GE034A  1620    23    17    21    22    27    31    32    24    19    33
GE034A  1630    39    54    65    51    42    54    49    42    43    26
GE034A  1640    34    43    41    42    38    35    46    47    40    41
GE034A  1650    39    49    26    44    30    27    36    42    41    46
GE034A  1660    50    43    40    40    42    38    39    47    42    49
GE034A  1670    53    59    62    84    72    54    65    78    68    53
GE034A  1680    50    35    37    29    31    30    36    40    35    34
GE034A  1690    33    41    33    30    37    31    32    35    38    39
GE034A  1700    41    39    45    60    71    72    65    70    75    55
GE034A  1710    36    53    65    42    32    32    42    25    26   999
GE035A  1490   105    75    39    79    78    74    68    59    78    66
GE035A  1500    33    56    65    75    83    46    57    61    37    39
GE035A  1510    42    44    38    42    46    37    54    74    69    99
GE035A  1520    78    65    80   102    69    74    67    61    52    41
GE035A  1530    51    83    75    73    53    56    44    31    43    53
GE035A  1540    69    49    36    38    44    46    44    49    25    37
GE035A  1550    41    40    35    43    50    45    47    36    20    28
GE035A  1560    26    37    51    49    40    54    38    41    44    41
GE035A  1570    41    57    53    37    49    53    43    40    58    41
GE035A  1580    41    73    73    78    49    33    31    30    24    40
GE035A  1590    35    31    38    32    22    22    22    15    18    15
GE035A  1600    20    17    17    18    22    17    18    23    21    18
GE035A  1610    19    22    25    21    13    22    22    27    25    28
GE035A  1620    32    37    35    40    26    26    18    21    23    38
GE035A  1630    32    37    39    29    19    26    32    26    24    26
GE035A  1640    37    43    52    42    44    48    62    32    33    26
GE035A  1650    28    28    29    28    31    32    31    31    24    27
GE035A  1660    30    41    36    51    41    58    51    53    34    51
GE035A  1670    46    44    53    51    53    33    32    35    31    35
GE035A  1680    25    40    41    40    48    46    51   100   111    80
GE035A  1690    69    51    40    39    45    47    38    30    44    50
GE035A  1700    44    48    52    45    39    50    53    55    48    40
GE035A  1710    39    56    65    58    53    57    63    51    45    45
GE035A  1720    44    41    47    45    49    50    71    75    84    61
GE035A  1730    65    49    44    53    91    95    76    69    58    45
GE035A  1740    46    56    43    43    37    37    49    47    45    31
GE035A  1750    31    32    32    40    34    35    50    53    54    49
GE035A  1760    43    47    50    54    51    42    47    34    40    43
GE035A  1770    43    37    54    38    41    38    39    33    42    36
GE035A  1780    37    43    45    42    64    53    60    72    58    48
GE035A  1790    38    37    39    46    33    36    41    27    37    36
GE035A  1800    29    34    37    32    28    40    37    42    42    37
GE035A  1810    46    37    40    27    30    28    25    25    26    22
GE035A  1820    23    22    26    20    31    36    37    36    43    30
GE035A  1830    36    44    36    34    36    30    22    32    33    30
GE035A  1840    27    27    34    26    23    19    42    29    37    27
GE035A  1850    41    45    38    34    29    22    25    28    23    38
GE035A  1860    32    29    30    34    34    26    32    29    31    43
GE035A  1870    44    33    40    41    42    40    33    41    41    27
GE035A  1880    29    35    35    29    36    46    37    39    33    50
GE035A  1890    42    38    49    38    40    30    29    28    29    25
GE035A  1900    30    33    27    26    35    34    19    30    31    30
GE035A  1910    36    34    29    31    27    33    25    27    25    26
GE035A  1920    32    34    23    27    33    40    31    32    34    36
GE035A  1930    38    30    30    35    47    46    39    37    35    39
GE035A  1940    33    32    25    30    28    27    24    28    33    27
GE035A  1950    36    39    43    51    36    47    34    23    36    31
GE035A  1960    33    37    30    33    35    26    29    24    27    37
GE035A  1970    41    37    29    40    34    18    36    23    40    25
GE035A  1980    23    24    35    28    19    25    19    23    26    24
GE035A  1990    30    26    28    36    28    27    30    19    23    28
GE035A  2000    27    30    30    32    28    26    28   999
GE036A  1261    33    24    25    17    17    22    26    29    34
GE036A  1270    20    17    28    29    35    40    39    58    43    51
GE036A  1280    42    46    58    68    31    44    59    58    61    85
GE036A  1290    83    67    48    49     1     1     1    38    23    36
GE036A  1300    37    49    39    60    54    45    56    51    50    50
GE036A  1310    77    63    54    47    43    44    37    37    42    58
GE036A  1320    44    39    35    35    32    40    31    33    49    72
GE036A  1330    62    53    45    32    30    30    40    43    39    39
GE036A  1340    49    48    51    76    51    54    40    41    33    39
GE036A  1350    27    26    26    33    24    34    32    40    39    44
GE036A  1360    28    44    54    49    70    66    68    59    39    39
GE036A  1370    38    39    46    37    36    40    32    28    34    45
GE036A  1380    38    44    42    46    45    55    43    61    47    48
GE036A  1390    41    41    51    57    50    47    33    43    45    48
GE036A  1400    46    52    47    40    45    50    45    36    46    36
GE036A  1410    42    58    40    38    50    43    41    57    55    64
GE036A  1420    57    61    50    55    44    43    43    37    47    44
GE036A  1430    57    57    44    47    42    31   999
GE037A  1530    60    75    56    53    67    67    58    41    77    74
GE037A  1540    76    64    61    65    73    90   115    92    79    78
GE037A  1550    92    70    60    91    89    78    79    82    67    78
GE037A  1560    63    74    62    67    59    72    42    50    40    43
GE037A  1570    43    47    31    28    38    52    37    27    36    28
GE037A  1580    19    27    26    25    23    19    22    20    15    24
GE037A  1590    30    27    20    20    17    22    19    16    14   999
GE038A  1408   149   135
GE038A  1410   143   150   127   117   159   121   104   105   101   137
GE038A  1420   131   169   154   159   130   146   152   159   151   127
GE038A  1430   119   128   117   151   157   144   117   107    99    92
GE038A  1440   117   127   132   133   156   157   148   102   120   117
GE038A  1450   124   145   159   145    98   114   119   107   120   112
GE038A  1460    99   109   102    86    59    56    67    73    70    67
GE038A  1470    79    71    75   103    86    97    94    65    67    79
GE038A  1480    74    59    81    94    80    69    61    67    57    52
GE038A  1490    58    70    58    61    75    67    87    58    73    89
GE038A  1500    89    77    69    77    76    81    74    95    97    74
GE038A  1510    77    69    66    66    62    55    58    69    57    71
GE038A  1520    46    49    39    46    67    75    71    64    57    66
GE038A  1530    45    63    68    68    67    79    55    45    53    64
GE038A  1540    66    59    69    47    56    53    68    78    58    61
GE038A  1550    77    74    59    57    53    58    57    69    66    70
GE038A  1560    51    53    53    40    41    47    43    41    40    50
GE038A  1570    56    57    59    58    61    61    56    60    88    80
GE038A  1580    70    94    74    82    67    64    63    63    43    79
GE038A  1590    98    97    98    92    90    80    74    60    64    64
GE038A  1600    59    42    27    64    71    60    70    66    77    61
GE038A  1610    72    71    69    48    60    82    74    70    54    56
GE038A  1620    61    61    67    78    63    71    59    49    40    55
GE038A  1630    53    66    69    58    41    65    71    56    54    44
GE038A  1640    58    45    42    49    47    52    63    57    52    49
GE038A  1650    48    55    33    48    55    70    67    58    52    51
GE038A  1660    59    45    38    30    35    39    31    38    33    49
GE038A  1670    49    48    48    54    47    25    27    33    37    38
GE038A  1680    29    37    31    19    22    23    32    38    36    22
GE038A  1690    27    31    25    20    32    25    23    15    21    25
GE038A  1700    17    11    22    21    27    41    41    35    33    25
GE038A  1710    20    24    40    39    30    30    36    33    30    46
GE038A  1720    26    20    24    27    36    36    52    49    62    59
GE038A  1730    55    63    61    60    65    50    71    62    70    77
GE038A  1740    92    81    80    64    72    57    73    63    55    49
GE038A  1750    45    45    44    49    54    48    52    56    53    68
GE038A  1760    70    70    65    67    58    30    51    51    42    50
GE038A  1770    42    53    57    51    46    44    42    26    40    45
GE038A  1780    45    42    48    39    38    32    47    52    58    54
GE038A  1790    51    53    36    48    39    33    51    39    40    43
GE038A  1800    32    35    37    33    34    37    33    29    29    25
GE038A  1810    26    19    25   999
GE039A  1400   133   121   154   143   145   150   129   149   144   114
GE039A  1410    99   125   114    93   101   100    68    92    88   101
GE039A  1420    69   100    90    97    93    87    88    77    82    66
GE039A  1430    74    93    78   104    95   113    92    94    90    81
GE039A  1440    79   114   116   108   100    73    62    63    87    96
GE039A  1450    65    64    88    83    76    80    88    77    88   102
GE039A  1460    82    83    68    57    58    41    41    36    29    27
GE039A  1470    49    42    50    56    55    47    52    66    60    71
GE039A  1480    56    44    29    58    50    53    35    44    58    43
GE039A  1490    36    44    41    38    42    35    45    36    37    46
GE039A  1500    36    40    39    40    43    37    35    44    47    43
GE039A  1510    41    35    42    40    40    39    46    49    52    58
GE039A  1520    44    52    63    44    56    45    55    63    54    58
GE039A  1530    49    61    43    58    59    60    48    36    47    55
GE039A  1540    60    55    45    43    53    54    58    65    35    47
GE039A  1550    56    48    51    57    56    50    66    62    47    47
GE039A  1560    45    41    44    37    30    47    34    35    36    39
GE039A  1570    48    51    44    39    45    50    50    37    50    46
GE039A  1580    37    51    44    58    52    49    41    47    24    45
GE039A  1590    47    43    38    43    36    49    41    32    30    25
GE039A  1600    35    21    18    36    40    36    42    36    34    41
GE039A  1610    45   999
GE040A  1443   149   164   138   112   118   126   147
GE040A  1450   104   119   146    84    73   141   126    72   100    73
GE040A  1460    87   104    81    54    47    44    66    68    58    47
GE040A  1470    62    61    64    84    95    80    91    79    57    72
GE040A  1480    65    57    64    96    82    61    63    77    92    77
GE040A  1490    70    76    67    77    76    66    68    72    80    78
GE040A  1500    78    67    71    67    61    64    39    71    59    54
GE040A  1510    59    62    53    47    56    51    61    68    51    61
GE040A  1520    60    44    54    41    42    34    37    37    48    47
GE040A  1530    41    51    41    41    50    55    57    29    40    48
GE040A  1540    49    52    57    44    44    42    57    63    46    45
GE040A  1550    62    53    51    44    60    53    52    49    49    35
GE040A  1560    39    32    53    39    37    53    36    31    29    38
GE040A  1570    41    43    35    30    29    37    38    38    43    48
GE040A  1580    34    40    35    46    47    57    45    52    28    41
GE040A  1590    45    53    42    48    57    57    46    40    41    41
GE040A  1600    43    37    29    49    66    54    52    52    46    57
GE040A  1610    65    74    61    51    52   108    91    87    80    78
GE040A  1620    61    59    58    63    48    48    37    31    30    40
GE040A  1630    45    43    37    31    31    40    31    32    38    35
GE040A  1640    37    36    28    28    29    36    33    33    30    24
GE040A  1650    26    27    22    33    33    37    24    23    33    38
GE040A  1660    33    33    29    17    21    14    20    21    22    26
GE040A  1670    25    20    29    19    20    14    18     5    24    16
GE040A  1680    22    20    19    17    15    11    14    19    27    15
GE040A  1690    19    13    18    11    19    15    14    10    11    14
GE040A  1700    15    10    12     4    14    14    16    27     1    12
GE040A  1710    18    13    19    19    19    18    17    15    20    24
GE040A  1720    18    12    15    11    19    16    19    10    16    18
GE040A  1730    12    20    15    13    13    16    14    19    20    11
GE040A  1740    16    19    15    10    11     6    15    10    11    17
GE040A  1750    10    11     7    10     8     8    11    17    12    12
GE040A  1760    11    17    13    13    16     9    15    17    18    14
GE040A  1770    15   999
GE041A  1533    71    61    55    50    29    47    54
GE041A  1540    47    44    38    40    36    38    34    50    33    31
GE041A  1550    46    44    35    48    41    36    48    51    39    55
GE041A  1560    45    57    50    43    34    56    35    46    45    36
GE041A  1570    40    53    41    39    50    63    49    55    75    56
GE041A  1580    45    56    45    43    40    49    41    27    31    41
GE041A  1590    40    43    36    37    39    40    36    27    28    32
GE041A  1600    31    32    37    35    39    36    27    36    33    28
GE041A  1610    31    30    33    27    13    29    26    24    27    33
GE041A  1620    31    31    29    24    21    33    27    13    13    27
GE041A  1630    33    28    25    28    21    29    31    24    18    24
GE041A  1640    20    24    25    22    18    25    26    27    35    28
GE041A  1650    31    29    18    22    30    18    26    33    23    28
GE041A  1660    36    34    33    30    32    36    36    29    35    33
GE041A  1670    54    48    47    43    44    40    34    38    38    37
GE041A  1680    41    38    35    39    40    37    43    42    65    45
GE041A  1690    50    54    54    41    55    59    67    56    50    57
GE041A  1700    64    54    71    59    66   104   118   105   101    76
GE041A  1710    80    57    54    49    49    53    62    61    90   102
GE041A  1720    97    95   129   103   113    78    89    92   104   106
GE041A  1730    97   122    99   113   131    91    89   101   106    76
GE041A  1740    83   108   110    93    83   999
GE042A  1642    72    84    80    81   106    75    71    57
GE042A  1650    57    41    37    45    51    72   115   101    49    58
GE042A  1660    57    49    48    82    95    85    67    84   101   126
GE042A  1670   119   122   121   128   103    89    73   121   105   103
GE042A  1680   107   111   123   120   152   110   133   141   122   105
GE042A  1690    99   149   126    85   116   121   121   103   100   112
GE042A  1700   131   111   139   139   155   157   168   139   128   116
GE042A  1710   119   101   106   111    96    88   101   132   148   141
GE042A  1720   104    99   142   141   207   144   154   138   150   140
GE042A  1730   158   176   145   133   166   132   145   139   144   122
GE042A  1740   136   118   105   102    80    77    93   109    98    96
GE042A  1750   102   112   122   120   157   116   106    95   115    97
GE042A  1760   117   108   131   105   147   106   111   108   109   113
GE042A  1770   121    96   109    86    75    78   116   107   102   115
GE042A  1780   139   154   130    85    96    93    97    89   121   105
GE042A  1790    78    89    98   119    90    84    99    78   102    93
GE042A  1800    93    98   117   120   118    92   113   136    99    93
GE042A  1810    86    86   111    80    82    70    56    56    66    60
GE042A  1820    73    66    78   101    77    98    89   114   127   113
GE042A  1830   105   123   126    98   117    90    88   113   102    63
GE042A  1840    85    99    91    79    74    74    94    73    77   999
GE043A  1633    56    44    60    51    45    40    32
GE043A  1640    37    34    45    34    32    63    50    37    24    24
GE043A  1650    17    40    29    34    36    44    33    21    21    34
GE043A  1660    33    34    25    24    20    27    34    33    26    32
GE043A  1670    35    37    31    25    27    21    27    30    33    25
GE043A  1680    27    30    29    29    26    23    28    23    18    24
GE043A  1690    22    29    37    31    44    44    28    22    17    28
GE043A  1700    35    24    26    17    17    27    19    21    12    15
GE043A  1710    19    23    20    24    25    21    24    31    18    22
GE043A  1720    25    17    23    24    32    18    21    27    24    18
GE043A  1730    21    25    26    20    32    19    30    32    34    35
GE043A  1740    35    30    29    32    26    24    27    25    36    29
GE043A  1750    28    25    29    24    29    24    25    33    22    25
GE043A  1760    37    44    54    52    34    18    20    17    16    17
GE043A  1770    23    12    25    19    17    16    19    16    20    19
GE043A  1780    27    38    24    31    30    29    31    33    36    28
GE043A  1790    19    32    31    30    25    21    32    26    30    25
GE043A  1800    25    21    21    25    24    23    22    30    35    24
GE043A  1810    20    29    28    28    28    27    23    20    21    21
GE043A  1820    26    22    21    29    20    27    19    30    28    19
GE043A  1830    18    29    20    22    23    22    21    27    13    14
GE043A  1840    18    23    16    21    13    28    30    20    17    16
GE043A  1850    24    17    22    12    11    12    10    21     8    21
GE043A  1860    18    10    12    17    15    14    15    10    17    15
GE043A  1870    18    19    12    14    18    20    11    16    17    16
GE043A  1880     9    19    17    21    15    14    13    10    11    10
GE043A  1890     9    10    11    14     7    12    12    12    10    13
GE043A  1900    16    16     8    14    12    19    13     9    18    16
GE043A  1910    22    19    16    15    15    16    13    12    15     9
GE043A  1920    15    22    13    14    17    22    13    16    14    13
GE043A  1930    21    12    16    11    22    24    17    17    12    21
GE043A  1940    19    18    17    20    18    20    17    15    17    22
GE043A  1950    23    25    18    23    24    21    19    15    21    20
GE043A  1960    18    14    17    25    21    17    22    18    26    28
GE043A  1970    22    27    24    24    17    14    24    20    23    19
GE043A  1980    22    24    32    23    13    22    19    30    29    28
GE043A  1990    34    26    32    36    32    34    32    24    29    35
GE043A  2000    31    29    36    32    24    28    26   999
GE044A  1605    77    81    79    78    82
GE044A  1610    90    75    89    73    47    50    69    55    49    55
GE044A  1620    55    59    63    63    60    60    57    48    56    92
GE044A  1630    83    96   120    78    74   106    91   109    96    63
GE044A  1640    75    76    79    87    74    86   109    89    69    45
GE044A  1650    60    60    48    70    47    83    84    87    79    83
GE044A  1660    80    93    72    76    97    80   104    94    84    96
GE044A  1670    99   112    97   100    83    74    88    94   103    73
GE044A  1680    66    59    68    67    72    63    58    61    65    53
GE044A  1690    52    66    50    53    60    58    41    29    49    56
GE044A  1700    39    37    52    42    53    54    66    49    32    41
GE044A  1710    50    58    68    61    56    56    69    61    65    53
GE044A  1720    47    38    60    57    68    49    67    73    75    63
GE044A  1730    67    70    61    65    80    63    73    73    85    65
GE044A  1740    63    63    69    65    61    55    64    74    58    61
GE044A  1750    58    49    49    53    56    49    56    51    42    54
GE044A  1760    63    57    68    64    60    61    77    74    64    60
GE044A  1770    57    43    51    38    48    56    60    47    55    55
GE044A  1780    59    71    68    57    68    54    51    54    68    66
GE044A  1790    59    57    62    74    52    59    63    53    57    56
GE044A  1800    61    55    74    60    67    66    65    78    80    71
GE044A  1810    64    67    66    56    73    56    49    42    45    44
GE044A  1820    47    47    56    67    48    54    58    77    68    54
GE044A  1830    66    63    59    64    69    66    52    71    60    42
GE044A  1840    42    52    60    29    37    39    63    53    49    48
GE044A  1850    47    46    55    41    47    49    47    49    44    63
GE044A  1860    55    49    69    71    63    81    63    67    80    71
GE044A  1870    62    56    49    59    49    58    44    55    63    33
GE044A  1880    43    56    49    36    44    47    42    55    47    54
GE044A  1890    29    27    37    37    33    21    28    35    33    38
GE044A  1900    40    42    33    29    42    39    27    26    26    34
GE044A  1910    33    35    32    30    33    44    41    43    42    32
GE044A  1920    38    49    31    41    44    53    40    47    46    36
GE044A  1930    41    40    43    48    42    52    39    40    31    33
GE044A  1940    29    26    27    33    23    22    20    21    28    37
GE044A  1950    37    46    52    75    70    79    54    29     1    63
GE044A  1960    33    33    32    32    37    55    34    25    28    31
GE044A  1970    32    40    36    15    17   999
GE045A  1800    73    81    98    74    64    81   101   149   111    69
GE045A  1810    40    42    75    70    57    57    31    33    40    54
GE045A  1820    69    53    64    70    67    98    79    85   110    80
GE045A  1830    87    97    99    91    72    79    54   107    78    76
GE045A  1840    88    68    68    66    58    42    77    68    69    86
GE045A  1850    86    81    69    77    76    80    75    66    57   102
GE045A  1860    80    69    80    90   101    84    84   103    92    95
GE045A  1870    97    85    87   106   117   115    90   109   117    73
GE045A  1880    59    64    89    70    80    99    58    44    29    21
GE045A  1890    40    45    56    55    89    73    65    73    71    76
GE045A  1900    82    86    83    85    96    79    78    80    73    60
GE045A  1910    53    70    70    62    70    95    86    75    73    70
GE045A  1920    80    75    46    44    72    72    51    53    54    44
GE045A  1930    36    34    30    35    25    31    27    30    24    25
GE045A  1940    23    19    23    23    16    15    14    11    16    14
GE045A  1950    15    22    20    21    21    15    15     9    16    25
GE045A  1960    19    16    14    24    25    15    18    11    16    24
GE045A  1970    30    29    33    34    26    22    31    27    29    33
GE045A  1980    27    25    38    29    21    33    36    33    34    43
GE045A  1990    40    44    36    35    36    29    33    33    36    31
GE045A  2000    36    37    29    38    43    31    38    28   999
GE046A  1899   109
GE046A  1900   127   162   102   140   156   164   132   134   109    94
GE046A  1910    94   120   108   117   134   182   131   139   132   131
GE046A  1920   158   121   108    99   123   133    89   141   117   106
GE046A  1930   138   124   100   117   135   138   132   129    99   131
GE046A  1940    98    84   110   111   109    96   108    90   129   127
GE046A  1950   118   141   128   154   131   157    95    67    95   100
GE046A  1960   102    96   104    69    89    76    67    71    66    97
GE046A  1970    98   106    95    89   106    45    61    72   110    85
GE046A  1980    64    46    97    80    63    89    83    98   123   115
GE046A  1990   148    99    71    72    74    81   105    95   106    50
GE046A  2000    41    22    18    18    31    28    21   999
GE047A  1660   180   155   118    96   102   112   121   115   105    87
GE047A  1670    90    80    74    89    76    83    76   105    71    65
GE047A  1680    76    78    54    55    95   109   119   111    91    82
GE047A  1690    90   146   122    88   110   102   112    76    67    63
GE047A  1700    65    49    52    40    45    51    45    52    46    52
GE047A  1710    46    53    43    42    68    63    79    60    89    47
GE047A  1720    51    49    66    77    96    56    64    65    69    46
GE047A  1730    43    41    40    49    70    54    58    75    76    67
GE047A  1740    52    59    56    41    31    36    41    43    37    41
GE047A  1750    36    29    27    44    53    42    49    50    60    50
GE047A  1760    50    51    71    52    45    43    49    46    46    37
GE047A  1770    48    42    43    49    44    47    46    31    50    40
GE047A  1780    39    56    46    37    55    60    56    55    62    42
GE047A  1790    37    37    32    35    29    31    36    23    38    44
GE047A  1800    36    30    35    41    34    34    39    42    47    44
GE047A  1810    29    32    36    30    34    34    29    25    31    25
GE047A  1820    28    28    20    37    30    38    25    30    27    20
GE047A  1830    26    22    14    16    18    18    19    14    17    12
GE047A  1840     9    21    14    11     9     6    19     9    16    16
GE047A  1850    16    11    17     8    17     6     7    10     7    18
GE047A  1860    16    13    17    19    20    16    18    17    19    24
GE047A  1870    23    25    18    24    33    47    47    50    60    30
GE047A  1880    27    44    44    42    52    58    34    50    29    35
GE047A  1890    29    32    38    43    34    32    45    45    48    59
GE047A  1900    47    54    46    46    61    58    39    51    49    44
GE047A  1910    44    56    39    42    48    44    46    39    37    29
GE047A  1920    45    34    34    34    40    60    33    38    32    33
GE047A  1930    31    22    39    40    34    44    39    49    42    47
GE047A  1940    47    36    45    50    43    53    44    38    69    59
GE047A  1950    65    68    91    83    61    82    56    49    80    78
GE047A  1960    71    72    45    42    58    22    51    39    44    66
GE047A  1970    49    61    58    57    65    36    51    55    55    45
GE047A  1980    44    48    60    52    31    52    52    74    76    73
GE047A  1990   101    54   110   112    83   100    71   999
GE048A  1751   150   120   124   173    99   151   247   153   182
GE048A  1760   191   145   135    97   166   133   146   172   165   164
GE048A  1770   139   103   146   149   143   122   149   139   138   133
GE048A  1780   144   168   134   138   165   152   147   164   190   157
GE048A  1790   135   139   122   159   153   161   170   153   173   172
GE048A  1800   171   147   148   161   142   117    83   144   168   128
GE048A  1810   111   144   122   114    88    76    62    31    59    65
GE048A  1820    61    85    79   132    64    94    72    88   101   101
GE048A  1830    58   119    88    79    81    83    62    82    84    53
GE048A  1840    53    91    84    82    80    69   109    89    94    60
GE048A  1850    75    56    56    78    55    51   999
GE049A  1523   111    89    72    83    81    71    79
GE049A  1530    54    78    56     1    58    61    73    55    38    54
GE049A  1540    54    55    47    54    47    44    45    52    27    31
GE049A  1550    43    35    35    39    41    30    39    44    32    30
GE049A  1560    23    36    35    38    30    53    32    41    34    41
GE049A  1570    49    57    37    36    43    46    35    39    55    38
GE049A  1580    33    44    27    27    36    30    37    33    24    36
GE049A  1590    31    29    32    30    38    37    25    20    22    23
GE049A  1600    19    15    16    18    26    10    17    36    35    29
GE049A  1610    40    38    39    31    30    38    37    31    30    31
GE049A  1620    30    25    25    32    26    27    28    25    19    34
GE049A  1630    36    31    35    40    38    52    52    45    39    38
GE049A  1640    46    41    35    35    34    29    33    28    27    20
GE049A  1650    24    26    15    30    29    30    38    32    34    50
GE049A  1660    35    45    35    36    33    35    34    41    39    42
GE049A  1670    45    36    32    32    31    29    33    33    36    30
GE049A  1680    29    29    30    34    47    32    36    36    42    43
GE049A  1690    43    63    53    35    44    46    44    40    45    49
GE049A  1700    43    27    41    40    41    49    49    42    38    37
GE049A  1710    42    50    48    43    47    38    58    49    68    74
GE049A  1720    62    56    65    71    99    66    89    65    72    56
GE049A  1730    53    81    64    49    61    46    51    58    52    53
GE049A  1740    45    53    46    35    43    40    54    44    62    62
GE049A  1750    52    46    41    53    58    46    44    50    51    60
GE049A  1760    61    69    66    65    73    46    60    62    54    58
GE049A  1770    47    34    47    42    36    34    37    30    48    43
GE049A  1780    55    60    52   999
GE050A  1650    17    21    18    26    42    37    35    40    39    24
GE050A  1660    27    43    33    30    23    26    32    38    45    49
GE050A  1670    39    45    51    46    49    39    37    34    54    53
GE050A  1680    49    41    44    40    44    50    48    58    53    55
GE050A  1690    51    73    77    43    55    45    48    48    53    47
GE050A  1700    46    41    43    46    51    48    66    54    51    40
GE050A  1710    44    59    72    81    66    65    51    40    64    70
GE050A  1720    36    41    75    64    82    69    68    65    51    48
GE050A  1730    53    88    98    89    96    77    91    84    86    78
GE050A  1740    57    77    92    93    82    70    86    99    96   102
GE050A  1750    72    77    66    81    74    69    69    76    72    73
GE050A  1760    95    94    84    80    68    50    54    69    67    71
GE050A  1770    72   999
GE051A  1541   233   198   173   158   167   213   222   162   166
GE051A  1550   205   180   155   144   140   143   169   177   169   149
GE051A  1560   104   110   107   100    79   107    81    74    70    68
GE051A  1570    81    77    63    56    66    83    78    60    66    56
GE051A  1580    50    59    49    56    59    54    46    51    32    44
GE051A  1590    42    44    41    40    47    48    45    42    35    26
GE051A  1600    35    24    21    27    30    27    28    32    34    23
GE051A  1610    27    39    33    28    26    40    36    38    37    39
GE051A  1620    45    41    45    49    40    43    38    31    31    46
GE051A  1630    42    42    43    33    25    33    36    37    26    26
GE051A  1640    28    22    27    29    29    31    39    35    25    26
GE051A  1650    30    32    22    27    32    33    31    30    37    34
GE051A  1660    30    39   999
GE052A  1834    73    64    40    92   105    90
GE052A  1840    76    85    69    35    31    42    86    62    52    50
GE052A  1850    50    33    45    26    13    28    24    35    33    38
GE052A  1860    37    31    41    39    42    63    45    36    50    44
GE052A  1870    56    44    30    39    46    44    37    33    40    33
GE052A  1880    20    25    40    23    19    35    18    23    13    30
GE052A  1890    25    29    53    78    77    64    64    39    59    46
GE052A  1900    63    70    51    65    81    71    48    60    45    27
GE052A  1910    42    40    44    50    43    58    38    50    57    61
GE052A  1920    66    81    64    53    71    87    43    66    76    75
GE052A  1930    74    60    44    39    51    50    34    24    17    19
GE052A  1940     8    17    20    22    18    10    22    29    24    39
GE052A  1950    36    23    29    33    38    48    44    20    46    55
GE052A  1960    40    40    47    23    26    42    31    23    27    35
GE052A  1970    47    40    37    33    40    23    38    25    38    53
GE052A  1980    44    45    74    74    62    72    94    76   101   107
GE052A  1990   117    85    65    67    65    75    55    66    85    66
GE052A  2000    80    43    29    24    14    14     7   999
GE053A  1430   100   108   133   138   137    97   105    81    81   110
GE053A  1440   100   144   132   146   118   122   125    94   115   112
GE053A  1450   113   121   138   127    95   126   131   117   107   133
GE053A  1460   140   142    94    62    77    68    61    71    79    55
GE053A  1470    70    67    56    61    78    83    75    89    68    74
GE053A  1480    65    43    39    66    58    55    46    54    55    44
GE053A  1490    51    52    50    51    55    41    49    45    37    55
GE053A  1500    38    41    45    37    41    42    41    54    40    40
GE053A  1510    51    45    51    48    47    49    43    43    37    62
GE053A  1520    48    42    56    36    32    37    27    43    44    36
GE053A  1530    33    54    52    47    46    63    40    35    50    42
GE053A  1540    59    59    50    36    45    41    43    44    37    34
GE053A  1550    39   999
GE054A  1524   127    64    80    70    63    52
GE054A  1530    60    77    84   101    71    89    78    63    78    75
GE054A  1540    98   100    78    67    77    92   112    90    63    77
GE054A  1550    66    68    64    72    82    64    82    96    83    73
GE054A  1560    67    68    73    59    66    93    68    60    62    70
GE054A  1570    71    92    81    70    87    88    74    66    78    73
GE054A  1580    58    99    86    96   107    93    69    67    51    83
GE054A  1590    73    57    70    87    67    65    55    36    48    42
GE054A  1600    52    43    48    59    52    53    49    40    35    31
GE054A  1610    38    53    57    53    48    46    46    57    57    60
GE054A  1620    60    52    57    75    58    51    43    53    36    55
GE054A  1630    39    63    57    58    58    72    57    39    47    52
GE054A  1640    64    61    50    50    52    53    66    46    32    32
GE054A  1650    28    39    29    42    58    55    67    61    57    71
GE054A  1660    77    69    53    48    53    55    42    51    65    77
GE054A  1670    78    81    62    63    61    54    51    57    48    43
GE054A  1680    46    45    39    55    59    51    67    64    57    57
GE054A  1690    53    60    51    58    69    60    52    44    49    52
GE054A  1700    64    44    54    36    41    48    48    50    42    53
GE054A  1710    41    53    74    54    68    93    86    59    54    51
GE054A  1720    33    27    42    41    52    49    69    69    78    60
GE054A  1730    59    67    64    70    81    73    62    60    86    65
GE054A  1740    56    70    65    68    65    57    77    64    71    53
GE054A  1750    52    46   999
GE055A  1530    60    88    75    76    93   105    84    65    58    52
GE055A  1540   108    77    57    44    38    38    57    41    34    38
GE055A  1550    42    32    29    40    48    46    46    51    27    40
GE055A  1560    36    34    35    33    31    57    42    40    50    43
GE055A  1570    50    71    46    29    31    34    34    31    48    32
GE055A  1580    19    45    36    44    39    43    28    31    20    49
GE055A  1590    31    32    25    32    24    20    24    22    24    24
GE055A  1600    30    26    21    33    39    26    21    26    29    29
GE055A  1610    18    32    26    24    25    37    30    30    30   999
GE056A  1650    56    56    43    59    54    55    50    58    38    36
GE056A  1660    41    49    40    39    52    53    52    54    41    51
GE056A  1670    56    67    67    66    50    40    43    48    47    51
GE056A  1680    52    51    37    42    48    45    62    55    61    50
GE056A  1690    68    74    57    48    57    57    54    31    45    47
GE056A  1700    45    34    40    48    57    50    45    50    50    51
GE056A  1710    50    46    65    48    54    48    57    51    51    65
GE056A  1720    60    49    57    59    66    51    53    60    72    66
GE056A  1730    56    63    62    64    69    54    56    60    57    55
GE056A  1740    57    58    60    64    53    51    57    59    67    52
GE056A  1750    53    44    42    62    56    47    47    56    44    43
GE056A  1760    45    51    45    47   999
GE057A  1630    57    53    55    60    59    77    69    72    58    47
GE057A  1640    56    48    44    55    57    83    86    56    44    51
GE057A  1650    39    32    25    25    23    37    39    38    50    59
GE057A  1660    59    65    50    31    57    61    70    59    71    63
GE057A  1670    66    56    42    47    56    30    33    41    37    39
GE057A  1680    38    44    43    38    40    37    47    63    56    50
GE057A  1690    52    77    90    73    91    85    79    47    42    37
GE057A  1700    50    40    49    44    44    42    46    45    34    39
GE057A  1710    39    40    55    49    50    45    67    56    65    63
GE057A  1720    57    46    61    72    79    62    57    61    50    53
GE057A  1730    51    55    58    67    87    68    84    96   101    84
GE057A  1740    85    88    88    69    56    49    66    45    57    47
GE057A  1750    43    49    44    46    42    35    39    43    32    32
GE057A  1760    32    30    45    42    43    22    32    34    27    27
GE057A  1770    25    22    29    26    23    22    27    17    28    23
GE057A  1780    28    33    35    33    33    33    30    35    33    26
GE057A  1790    21    28    19    19    23    18    37    25    27    22
GE057A  1800    18    26    26    21    20    25    25    29    27    17
GE057A  1810    22    27    31    21    17    23    18    15    18    18
GE057A  1820    17   999
GE058A  1529    68
GE058A  1530    71   123   126   131   144   126   112   122    86   113
GE058A  1540    84    94   123   157   152   136   112    89    88    73
GE058A  1550    81    88    91   132   149   120    95    69    65    74
GE058A  1560   109   135   163   116    80   100    99   108   112   109
GE058A  1570   100   114   125   109    84    90   100    78    84   110
GE058A  1580   133   109   119    83    86   101   129   118   157   110
GE058A  1590   107   999
GE059A  1494    52    59    94    49    62    45
GE059A  1500    51    44    48    44    37    34    38    44    49    49
GE059A  1510    47    37    59    50    49    45    52    52    41    69
GE059A  1520    49    54    55    66    64    66    63    55    56    58
GE059A  1530    50    74    53    48    58    61    55    35    49    54
GE059A  1540    58    54    54    34    37    47    48    58    36    38
GE059A  1550    57    45    38    48    43    31    44    44    39    39
GE059A  1560    40    41    35    35    34    40    41    48    38    46
GE059A  1570    48    61    52    49    45    50    40    37    53    44
GE059A  1580    38    36    50    39    49    47    47    51    44    51
GE059A  1590    41    48    35    41    43    45    32    34    33    42
GE059A  1600    40    41    28    34    45    45    51    44    40    34
GE059A  1610    43    46    44    52    38    58    51    52    42    45
GE059A  1620    51    55    52    56    48    42    44    28    25    40
GE059A  1630    49    44    37    35    37    53    54    41    35    31
GE059A  1640    38    38    40    39    32    38    36    32    36    33
GE059A  1650    31    39    24    43    51    49    51    49    38    49
GE059A  1660    40    44    34    34    46    50    44    54    39    58
GE059A  1670    46    41    42    37    50    28    44     1    45    45
GE059A  1680    36    38    36    32    33    27    31    36    33    41
GE059A  1690    30    33    48    31    54    39    49    35    38    41
GE059A  1700    44    30    47    33    43    39    38    47    30    32
GE059A  1710    37    46    42    49    52    33    47    46    53    60
GE059A  1720    46    34    53    58    68    62    50    62    63    59
GE059A  1730    65    68    61    61    73    54    66    60    57    60
GE059A  1740    48    59    59    56    47    49    50    57    64    47
GE059A  1750    51    47    41    48    59    50    46    54    46    52
GE059A  1760    57    74    60    60    75    43   999
GE060A  1492    64    55    71    58    57    44    90    85
GE060A  1500    58    58    58    84    83    85    79   104    85    97
GE060A  1510   129    97    94    85    75    68    67    60    56    67
GE060A  1520    45    57    66    56    61    72    79    79    86    88
GE060A  1530    55    70    69    69    68    70    66    46    58    69
GE060A  1540    87    85    60    62    66    59    87    80    61    64
GE060A  1550    81    56    60    72    57    63    77    86    61    60
GE060A  1560    60    49    45    49    45    70    53    56    49    38
GE060A  1570    67    55    46    34    47    57    64    48    54    41
GE060A  1580    37    55    60    90    78    65    59    67    41    59
GE060A  1590    41    42    48    51    55    56    49    33    37    38
GE060A  1600    48    35    31    40    50    44    43    44    41    36
GE060A  1610    46    52    34    51    36    46    45    40    29    38
GE060A  1620    43    42    45    42    37    44    36    28    26    42
GE060A  1630    40    41    50    43    41    42    57    48    55    39
GE060A  1640    55    45    37    40    37    48    49    40    44    34
GE060A  1650    37    50    30    47    50    49    56    59    59    70
GE060A  1660    58    51    56    45    61    57    62    77    63    62
GE060A  1670    66    61    78    82    76    48    44    45    49    44
GE060A  1680    63    53    49    58    62    58    59    58    62    44
GE060A  1690    45    48    42    39    42    46    47    36    32    33
GE060A  1700    46    44    48    41    47    55    64    69    57    41
GE060A  1710    48    55    58    55    56    33    52    51    50    69
GE060A  1720    42    33    48    50    69    51    50    59    58    48
GE060A  1730    59    62    45    53    66    41    45    41    55    54
GE060A  1740    44    50    44   999
GE061A  1629    39
GE061A  1630    32    37    42    28    22    34    42    42    37    32
GE061A  1640    38    43    31    39    34    39    38    40    34    30
GE061A  1650    41    49    28    45    37    41    51    41    39    35
GE061A  1660    37    35    28    25    38    40    30    25    28    39
GE061A  1670    32    43    35    36    43    27    33    33    39    31
GE061A  1680    17    23    31    29    35    27    36    39    37    34
GE061A  1690    24    32    33    25    32    34    27    22    38    24
GE061A  1700    33    27    31    29    38    41    36    42    32    32
GE061A  1710    37    41    56    41    32    36    37    45    46    61
GE061A  1720    45    30    41    35    57    52    53    63    65    52
GE061A  1730    49    54    58    57    66    65    49    62    61    53
GE061A  1740    48    54    51    40    47    52    57    43    53    49
GE061A  1750    39    38    39    48    42    39    45    43    42    39
GE061A  1760    47    40    41    32    36    21    36    32    31    36
GE061A  1770    33    39    38    40    37    29    37    32    40    42
GE061A  1780    49    48    37    37    42    33    44    28    43    46
GE061A  1790    34    39    36    38    34    26    34    33    35    34
GE061A  1800    44    38    33    32    39    40    41    49    56    28
GE061A  1810    37    33    38    32    36    42    46    40    37    48
GE061A  1820    51    44    44    46    45    41    33    44    51    49
GE061A  1830    43    43    43    36    39    49    39    47    50    41
GE061A  1840    42    55    49    30    40    51    52    47    42    53
GE061A  1850    41    37    36    42    34    36    33    41    29    46
GE061A  1860    46    44    53    53    56    51    67    59    49    49
GE061A  1870    46    41    33    39    40    52    41    46    51    47
GE061A  1880    35    44    52    46    42    43    41    40    32    41
GE061A  1890    44    42    44    57    46    38    43    39    38    53
GE061A  1900    46    46    42    41    48    41    28    31    38    46
GE061A  1910    36    46    45    35    42    44    42    41    42    29
GE061A  1920    38    46    34    36    40    37    29    32    31    30
GE061A  1930    31    31    27    35    38    42    34    37    37    34
GE061A  1940    29    35    30    38    31    36    22    31    30    41
GE061A  1950    38    32    43    50    46    50    45    37    37    49
GE061A  1960    44    35    34    31    28    30    29    25    32    30
GE061A  1970    30    31    31    32    36    31    37    26    31    36
GE061A  1980    31    23    44    38    27    35    33    42    37    41
GE061A  1990    47    43    39    40    42    49    35    35    35    39
GE061A  2000    41    33    42    44    37    38    36   999
GE061B  1680    15     9    16    15    22    20    22    26    21    17
GE061B  1690    20    20    23    17    23    20    15    18    23    18
GE061B  1700    20    16    19    18    23    26    30    34    24    19
GE061B  1710    30    26    32    32    23    28    34    35    30    45
GE061B  1720    35    23    34    26    34    43    40    37    36    44
GE061B  1730    33    40    42    42    36    46    41    40    49    50
GE061B  1740    45    49    47    47    51    48    52    42    39    36
GE061B  1750    40    42    35    46    39    38    30    38    34    35
GE061B  1760    32    36    33    27    26    20    44    27    22    29
GE061B  1770    27    24    30    27    29    27    29    23    32    29
GE061B  1780    36    34    32    34    39    30    36    31    43    41
GE061B  1790    35    35    32    39    30    19    34    29    31    35
GE061B  1800    33    33    31    30    35    41    31    51    59    25
GE061B  1810    36    44    48    34    45    43    35    39    34    38
GE061B  1820    40    32    39    45    36    34    36    44    54    45
GE061B  1830    32    37    44    35    37    35    34    34    41    32
GE061B  1840    42    43    47    32    37    44    59    34    39    36
GE061B  1850    42    37    43    50    26    35    30    41    35    56
GE061B  1860    39    48    43    47    43    44    46    51    44    44
GE061B  1870    53    34    32    33    38    36    42    34    53    47
GE061B  1880    36    38    32    33    40    35    34    30    20    34
GE061B  1890    28    34    40    58    41    31    38    26    38    39
GE061B  1900    50    42    49    39    40    38    24    30    23    30
GE061B  1910    29    28    31    30    31    33    31    36    31    23
GE061B  1920    31    38    23    24    30    26    22    35    31    23
GE061B  1930    26    24    19    25    24    36    31    25    28    29
GE061B  1940    22    22    26    25    22    20    23    26    23    27
GE061B  1950    32    33    39    35    34    35    29    32    24    34
GE061B  1960    29    27    25    20    19    21    18    11    18    21
GE061B  1970    18    20    17    25    24    14    28    15    19    23
GE061B  1980    23    15    39    25    25    20    25    24    24    30
GE061B  1990    40    27    22    34    33    28    25    24    33    31
GE061B  2000    33    30    32    39    33    31    29   999
GE062A  1519   184
GE062A  1520    68    83    85    76    69    82    60    66    73    92
GE062A  1530    70   117    91   100    95   102   133    85    78    79
GE062A  1540    73    87    80    56    46    45    70    77    58    64
GE062A  1550    59    57    45    70    66    59    61    91    89    82
GE062A  1560    68    56    55    44    41    46    52    57    38    46
GE062A  1570    51    44    33    34    34    38    32    26    36    29
GE062A  1580    34    42    29    51    41    44    51    62    29    56
GE062A  1590    65    46    54    55    41    42    49    45    46    29
GE062A  1600    40    32    23    44    46    32    35    29    21    28
GE062A  1610    34    37    40    38    31    49    40    36    40    42
GE062A  1620    44    52    58    73    65    59    30    32    21    31
GE062A  1630    37    51    42    44    37    54    51    53    49    52
GE062A  1640    44    34    34    36    36    56    66    52    40    37
GE062A  1650    31    49    35    42    49    36    47    36    39    42
GE062A  1660    42    40    28    30    31    44    32    41    25    43
GE062A  1670    40    38    35    34    36    17    27    27    24    29
GE062A  1680    17    17    17    15    21    16    20    24    24    17
GE062A  1690    15    18    16    17    27    19    23     8    14    14
GE062A  1700    19    10    16     8    14    15    16    24    14    16
GE062A  1710    15    19    19    20    17    19    23    21    24    28
GE062A  1720    10     9    18    20    25    27    27    26    25    23
GE062A  1730    20    31    26    25    33    18    22    25    25    26
GE062A  1740    24    34    21    16    20    24    19    22    24    23
GE062A  1750    27    29    19    26    32    23    16    26    18    21
GE062A  1760    23    36    32    36    35    16    24    23    17    24
GE062A  1770    26    20    28    24    21    21    26    15    21    25
GE062A  1780    30    33    33    28    33    31    32    33    35    20
GE062A  1790    23    22    23    17     7    13    17    21    20    25
GE062A  1800    20    20    16    22    17    22    17    29    26    19
GE062A  1810     8    10    11   999
GE063A  1500    67    55    45    70    75    56    57    68    51    42
GE063A  1510    62    45    44    38    42    40    37    35    26    36
GE063A  1520    22    27    39    35    30    34    31    27    30    30
GE063A  1530    28    23    34    20    31    27    23    14    25    33
GE063A  1540    34    27    23    19    20    30    42    34    19    24
GE063A  1550    21    16     9    23    18    15    11    24    11    19
GE063A  1560    15    18    17    16    13    19    18    24    21    26
GE063A  1570    35    34    32    27    50    50    45    39    54    36
GE063A  1580    28    35    29    39    41    35    33    34    16    36
GE063A  1590    45    34    45    64    54    54    47    23    27    32
GE063A  1600    40    31    16    33    31    30    20    24    26    21
GE063A  1610    29    34    36    28    16    42    27    29    24    29
GE063A  1620    26    31    35    30    34    37   999
GE064A  1434   185   127   116   105   108   101
GE064A  1440    87   102    96    81    32    43    49    26    41    22
GE064A  1450    65    54    87    78    50    78    89    71    78    81
GE064A  1460    52    48    53    63    42    44    68    38    56    35
GE064A  1470    79    81    69    81    73    72    81    97    86    95
GE064A  1480    87    81    93    85    61    52    68    52    77    60
GE064A  1490    68    74    66    78   101    94    83    72    80   104
GE064A  1500   102   117    70    91   114    62    87   121    91   127
GE064A  1510   147   122   102    77   104   107    73    89    65   126
GE064A  1520   100   102   100    90   108   117   145    80    81    83
GE064A  1530   104   103    76    70    58    85    75    46   111   108
GE064A  1540   109   147   103    78    59    90   109   100    74    86
GE064A  1550    91    71    49    68    62    59    88    84    62    90
GE064A  1560    59    74    63    53    41    81    61    97    52    60
GE064A  1570    58    75    52    57    92    83    70    64    61    42
GE064A  1580    33    70    61    94    97    77    91    82    47    74
GE064A  1590    90    87    71    76    83    95    61    51    33    44
GE064A  1600    41    47    43    74    81    71    56    53    42    36
GE064A  1610    46    49    35    47    35    48    38    44    42    55
GE064A  1620    61    69    69    60    49    42    44    34    43    52
GE064A  1630    65    70    69    56    52    79    83    68    77    69
GE064A  1640    90    84    89    88    81    89   108    81    62    62
GE064A  1650    71   104    84    88    99    91    83    97    68    74
GE064A  1660    72    44    54    57    83    95    80    95    93    80
GE064A  1670    81    56    83    79    65    41    49    77    55    68
GE064A  1680    57    56    41    27    41    36    49    42    40    41
GE064A  1690    42    74    70    54   111    86    64    29    29    53
GE064A  1700    62    46    50    38    47    44    52    41    36    34
GE064A  1710    31    38    34    41    54    58    69    68    57    55
GE064A  1720    27    24    24    28    46    32    35    40    44    40
GE064A  1730    46    45    29    37    47    34    38    34    40    54
GE064A  1740    43    53    49    38    34    24    32    30    35    30
GE064A  1750    31    19    28    34    30    23    26    40    38    32
GE064A  1760    37    48    56    35    35    19    24    20    19    18
GE064A  1770    21    17    28    25    21    27    22    16    24    26
GE064A  1780    19    29    30    30    37    41    39    41    50    36
GE064A  1790    32    47    32    39    23    21    35    31    35    43
GE064A  1800    38    47    44    56    55    47    34    45    54    50
GE064A  1810    46    47    43    38    37    42    27    25    27    40
GE064A  1820    45    40    38    41    31    59    32    50    48    34
GE064A  1830    32    40    27    37    42    39    37    46    60    43
GE064A  1840    38    63    48    49    36    33    48    37    56    47
GE064A  1850    50    40    47    31    41    36    39    47    34    56
GE064A  1860    54    48    51    63    61    64    74   102    59    64
GE064A  1870    58    56    36    44    57    60    42    52    60    34
GE064A  1880    35    47    55    38    41    44    35    43    40    44
GE064A  1890    46    49    72    64    42    35    38    38    43    47
GE064A  1900    39    45    48    36    50    38    30    44    62    60
GE064A  1910    59    96    77    57    54    44    47    65    43    49
GE064A  1920    63    38    25    26    33    40    29    51    39    30
GE064A  1930    41    26    48    47    63    52    51    49    46    50
GE064A  1940    46    33    38     1    31    32    26    36    44    57
GE064A  1950    61    68    65    69    57    69    48    41    57    60
GE064A  1960    57    68    39    40    65    30    32    31    37    40
GE064A  1970    42    58    32    29    40    18    39    35    30    28
GE064A  1980    21    32    50    38    17    35    31    46    45    39
GE064A  1990    67    33    53    48    50    47    55    34    35    41
GE064A  2000    26    28   999
GE065A  1529   110
GE065A  1530    70    95    67    86    81    74    91    83    79   108
GE065A  1540   143   142   136   124   101   108   120   128    83    74
GE065A  1550    96    89    75    87    96    83   102    91    93   112
GE065A  1560   110   125   139    93    99   153   114   106   107   110
GE065A  1570   112   132   110    91   109   135   126   105    99    83
GE065A  1580    68    86    82    91    88    88    81    93    63    76
GE065A  1590   100    73    79    91    82    62    63    54    56    40
GE065A  1600    42    41    42    59    69    60    63    53    56    61
GE065A  1610    80    63    77    72    67    75    66    62    46    48
GE065A  1620    64    60    70    58    58    56    72    56    45    58
GE065A  1630    56    49    54    47    45    55    69    47    48    39
GE065A  1640    43    49    38    41    44    47    52    49    62    62
GE065A  1650    47    76    40    57    67    70    87    67    72    58
GE065A  1660    66    61    46    43    52    54    49    59    57    66
GE065A  1670    53    70    72    89    85    72    78    73    73    57
GE065A  1680    70    69    59    53    62    60    54    53    60    53
GE065A  1690    66    80    82    71    74    87    76    52    55    61
GE065A  1700    71    55    62    46    56    73    59    48    61    63
GE065A  1710    56    77    73    67    68    56    69    69    74    73
GE065A  1720    76    51    77    83    77    67    72    88    92    78
GE065A  1730    69    75    67    69    64    52    59    59    91    94
GE065A  1740   105   131   129   106    92    62    70    56    55    55
GE065A  1750    52    62    45    63    64    62    68    82    92    95
GE065A  1760    89    92    96    90   112    63    82    77    59    60
GE065A  1770    57    45    55    52    51    46    46    43    49    51
GE065A  1780    56    68    73    69    81    69    69    84    86    71
GE065A  1790    62    58    38    49    41    31    39    50    45    44
GE065A  1800    37    35    42    23    30    31    31    49    33    33
GE065A  1810    44    38    36    26    33    29    21    22    20    27
GE065A  1820    22    32    29    31    36    40    38    43    49    29
GE065A  1830    31    29    29    24    33    36    34    24    33    25
GE065A  1840    25    24    28    23    30    35    42    26    27    21
GE065A  1850    31    31    28    32    25    26    27    24    27    40
GE065A  1860    27    28    35    31    27    33    32    26    27    25
GE065A  1870    21    18    19    24    25    31    28    26    28    20
GE065A  1880    20    31    21    19    23    31    24    22    16    25
GE065A  1890    19    25    23    25    28    24    28    29    26    20
GE065A  1900    30    37    42    39    38    32    33    36    28    31
GE065A  1910    35    43    27    37    31    34    28    33    24    21
GE065A  1920    25    30    25    28    28    34    27    29    24    22
GE065A  1930    28    27    28    27    24    26    30    29    29    27
GE065A  1940    27    23    25    24    16    14    25    23    28    26
GE065A  1950    39    32    37    41    38    39    42    33    48    52
GE065A  1960    47    41    37    34    34    33    34    32    38    39
GE065A  1970    43    48    41    42    37    28    32    35    34    32
GE065A  1980    32    32    43    41    36    43    43    45    45    49
GE065A  1990    53    37    42    49    45    39    39    34    43    42
GE065A  2000    39    36    44    54    48    44    59   999
GE066A  1480   123    81    85   117   133    68    66    89    78    80
GE066A  1490    89    76    79    73    90    76    83    73    89    79
GE066A  1500    86    91    74    74    71    67    49    90    79    62
GE066A  1510    60    60    53    73    68    84    75    98    68    83
GE066A  1520    74    67    79    82    84    70    51    83    72    72
GE066A  1530    60    87    79    74    79    61    55    48    76    64
GE066A  1540    89    60    44    58    57    55    76    81    61    59
GE066A  1550    73    80    54    59    86    71    62    76    68    65
GE066A  1560    59    54    54    49    42    49    53    37    47    44
GE066A  1570    48    66    51    40    54    60    42    44    52    52
GE066A  1580    33    57    50    53    53    58    56    59    44    38
GE066A  1590    54    56    51    48    41    42    43    32    38    32
GE066A  1600    34    37    30    40    39    30    35    43    32    32
GE066A  1610    34    44    42    29    21    48    34    29    21    28
GE066A  1620    34    34    38    29    37    38    31    29    21    36
GE066A  1630    40    47    32    33    41    59    55    49    53    38
GE066A  1640    33    40    36    31    23    35    29    29    22    22
GE066A  1650    25    36    30    29    31    30    31    30    36    42
GE066A  1660    37    24    22    24    32    34    23    24    20    24
GE066A  1670    28    27    36    39    36    30    30    29    27    30
GE066A  1680    33    40    27    27    39    26    32    27    30    29
GE066A  1690    22    25    33    37    42    41    37    27    35    37
GE066A  1700    37    27    46    36    44    46    60    48    39    35
GE066A  1710    42    36    45    39    35    38    50    47    46    40
GE066A  1720    30    34    50    51    67    50    50    35    58    55
GE066A  1730    48    53    64    59    80    67    61    73    76    76
GE066A  1740    61    71    70    49    48    45    68    64    65    72
GE066A  1750    66    62    58    66    69    80    78   135   152   113
GE066A  1760   112   103   104   100    84    52    61    62    60    46
GE066A  1770    53    59    78    70    54    61    91    68    90    80
GE066A  1780    94    99    76    62    82    77    86    97    99    97
GE066A  1790    81    80    52    55    53    49   100    82    96    79
GE066A  1800    58    45    46    43    36    41    35    61    76    70
GE066A  1810    71    71    79    75    79    86    76    60    78    87
GE066A  1820    89    64    55    48    36    54    45    58    70    77
GE066A  1830    60    64    52    50    55    60    76    98    94    71
GE066A  1840    60    58    40    13    16    25    38    22    30    59
GE066A  1850    47    49    56    42    27    30    30    30    26    43
GE066A  1860    34    50    71    91    84    84    71    53    43    54
GE066A  1870    40    48    29    36    50    56    46    59    72    59
GE066A  1880    59    66    57    53    81    92    72    61    50    99
GE066A  1890    76    83    75    84    48    34    48    97   116    98
GE066A  1900    81    79    77    73    68    66    45    60    48    45
GE066A  1910    65    79    56    58    65    53    50    43    43   999
GE067A  1500   117   118   118   126   113   117    87   122   105   108
GE067A  1510   126    97   118   104   123   109   125   134   131   171
GE067A  1520   125   119   124   123   114   136   111   103    90    90
GE067A  1530    99   121   113   117   113   109   108    66    92   122
GE067A  1540   119   124   110    97    94    84   106   118   116   113
GE067A  1550   126   118    96   114   113   107   136   120    95   116
GE067A  1560    87    93   108    83    85   136   118   111   108   116
GE067A  1570   125   113    94    92   103   107    97    75    83    65
GE067A  1580    47    69    58    88    81    80    85    81    48    88
GE067A  1590    90    56    55    63    49    54    45    20    42    42
GE067A  1600    55    36    23    29    56    42    46    43    41    41
GE067A  1610    43    53    45    44    34    81    58    60    48    59
GE067A  1620    56    42    59    61    48    45    33    29    25    45
GE067A  1630    42    41    45    40    38    45    43    36    33    31
GE067A  1640    38    43    35    43    47    44    55    43    36    31
GE067A  1650    40    39    28    38    53    45    58    46    50    47
GE067A  1660    42    41    37    36    41    47    44    56    52    66
GE067A  1670    65    51    38    46    44    27    32    38    38    36
GE067A  1680    42    36    42    45    49    43    51    61    48    51
GE067A  1690    43    51    45    36    52    41    42    32    39    40
GE067A  1700    41    29    30    32    39    37    43    42    46    29
GE067A  1710    31    45    47    43    37    42    44    44    44    39
GE067A  1720    31    17    31    28    55    44    56    62    72    59
GE067A  1730    60   999
GE068A  1550     7     9    14    10    12    17    16    23    11     9
GE068A  1560    16    13    13    10    13    18    12    14    18    15
GE068A  1570    21    24    29    23    33    39    41    52    46    54
GE068A  1580    48    92    89   125   129   109    87    66    48    89
GE068A  1590    74    63    58    64    62    59    46    31    34    36
GE068A  1600    37    20    16    28    32    23    30    36    28    28
GE068A  1610    23    20    30    11    15    26    35    34    29    27
GE068A  1620    30    31    42    44    32    43    29    33    20    31
GE068A  1630    19    35    42    30    18    20    29    33    30    20
GE068A  1640    28    13    13    18    21    15    17    16    13     6
GE068A  1650    14    21    10    20    17    12    26    20    19    22
GE068A  1660    20    28    15    17    14    18    24    13    18   999
GE069A  1754   239   189   161   184   144   128
GE069A  1760   169   148   143   116   101    95    97   107   151   157
GE069A  1770   145   156   136   140   153   129   160   164   159   120
GE069A  1780   153   183   152   112   158   125   149   178   186   184
GE069A  1790   149   156   151   203   193   178   177   117   143   149
GE069A  1800   135   130   147   124   132   130   118   149   157   123
GE069A  1810   118   158   175   124   130   107    92    70    81    83
GE069A  1820   110    71    76    91    91   105    96   117   132   107
GE069A  1830   123    97    99   100    87    86    82    91    82    58
GE069A  1840    54    70    75    67    52    77   109    68   118    85
GE069A  1850   121   105    83    60    62    58    58    58    36    59
GE069A  1860    59    65    65    62    77    78    91    87    85    98
GE069A  1870    68    85    71    61    69    88    78    82   106    85
GE069A  1880    76    74    69    74    85    90    95    78    47    76
GE069A  1890    62    62    70    57    42    47   999
GE070A  1446   102   112   101   110
GE070A  1450   114    98   130   128   112   114   111    82    99    93
GE070A  1460    80    95    77    48    52    32    39    35    66    62
GE070A  1470    74    78    54    55    60    54    53    53    48    57
GE070A  1480    73    62    58    85    71    49    54    39    42    38
GE070A  1490    41    38    32    39    40    33    37    31    43    43
GE070A  1500    45    36    36    36    39    92    96    98    75    75
GE070A  1510    69    56    52    42    44    44    41    50    42    51
GE070A  1520    40    37    30    32    27    29    27    22    29    38
GE070A  1530    41    52    39    32    40    47    37    24    35    41
GE070A  1540    49    45    43    47    59    58    62    53    40    53
GE070A  1550    63    49    45    38    38    40    43    60    41    40
GE070A  1560    31    31    26    25    30    29    25    30    29    31
GE070A  1570    34    43    44    33    36    39    33    23    34    25
GE070A  1580    20    29    23    26    26    15    20    27    11    29
GE070A  1590    21    22    16    20    20    20    15    19    15    14
GE070A  1600    15    18    10    21    25    17    15    16    20    14
GE070A  1610    11    16    15    14    18    26    23    17    14    25
GE070A  1620    29    26    35    38    46    42    28    22    19    45
GE070A  1630    38    60    57    44    39    37    41    32    36    21
GE070A  1640    31    30    21    31    25    23    28    20    16    12
GE070A  1650    16    20    21    29    30    31    25    14    17    17
GE070A  1660    15    27    30    20    18    32    18    24    26    36
GE070A  1670    41    36    43    37    35    23    21    21    29    24
GE070A  1680    18    19    22    24    27    26    24    29    29    32
GE070A  1690    22    18    23    25    32    22    20    17    25    14
GE070A  1700    22    24    22    21    28    27    34    34    26    26
GE070A  1710    24    25    35    42    32    23    39    37    47    64
GE070A  1720    40    44    59    52    61    50    51    59    59    66
GE070A  1730    67    66    80    73    89    66    63    72    66    57
GE070A  1740    49    51    63    50    42    38    50    43    48    42
GE070A  1750    37    35    31    39    36    30    30    35    24    28
GE070A  1760    28    35    37    34    38    15    27    24    24    24
GE070A  1770    23    15    18    18    17    16    13    15    19    16
GE070A  1780    23    28    22    19    25    22    24    22    42    47
GE070A  1790    30    36    32    30    21    25    32    26   999
GE071A  1530    65    91    87    74    75    90    90    65    70    85
GE071A  1540    86    90    67    50    48    38    60    53    60    57
GE071A  1550    69    51    53    54    49    53    42    66    64    67
GE071A  1560    56    55    53    47    45    51    58    68    80    79
GE071A  1570    64    77    79    54    59    51    56    53    67    57
GE071A  1580    46    51    47    49    64    65    56    60    34    45
GE071A  1590    54    48    35    47    38    48    40    35    32    30
GE071A  1600    35    31    24    34    42    29    35    33    36    28
GE071A  1610    29    31    27    27    28    34    35    30    26    31
GE071A  1620    31    32    39    38    41    40    33    24    15    28
GE071A  1630    26    28    35    24    23    27    27    29    32    23
GE071A  1640    24    20    19    23    24    28    18    16    16    24
GE071A  1650    16    28    20    23    26    27    39    44    49    62
GE071A  1660    66    61    33    33    40    45    44    45    40    53
GE071A  1670    50    48    50    48    53    28    34    34    32    36
GE071A  1680    33    39    37    36    34    28    38    45    40    36
GE071A  1690    29    28    31    30    38    33    27    26    26    24
GE071A  1700    26    22    25    29    25    28    32    35    32    32
GE071A  1710    31    36    35    29    29    23    35    33    32    46
GE071A  1720    30    28    37    37    43    50    55    49    47    46
GE071A  1730    46    54    51    53    61    48    43    53    53    59
GE071A  1740    49    47    61    43    38    39    36    37    44    44
GE071A  1750    37    40    43    49    41    35    37    62    39    41
GE071A  1760    50    53    50    47    56    28    44    31    32    36
GE071A  1770    37    30    37    39    33    35    37    32    45    45
GE071A  1780    45    51    52    38    43    44    51    37    61    49
GE071A  1790    41    33    42    28    25    24    33    27    33    28
GE071A  1800    34    22    28   999
GE072A  1402   125   114   127   110    92   112   115   103
GE072A  1410   108   128   112    94    88    94    79    83    98   114
GE072A  1420   105   135   117   107   119   133   156   135   128   138
GE072A  1430   120   121   109    90    93    79    92    83    88   100
GE072A  1440    66   112   100   101   128   131   102    92   110    93
GE072A  1450   106    90   112    75    86    95    98    93    85    84
GE072A  1460    79    94    71    66    86    82    79    70    60    41
GE072A  1470    70    82    89    96    86    88   103    93    73    93
GE072A  1480    74    71    67    96    89    93    87    82    88    90
GE072A  1490    87    90    82    94   106   107    91    72    85   116
GE072A  1500    82    95    92    80    88    89    57    84    67    78
GE072A  1510    74    71    71    76    83    71    83   101    86    94
GE072A  1520    66    69    88    78    83    71    61    63    65    84
GE072A  1530    79    81    61    78    73    68    59    53    67    73
GE072A  1540    71    61    50    54    64    50    52    79    43    62
GE072A  1550    57    62    44    65    57    64    61    81    62    72
GE072A  1560    58    57    74    55    55    65    69    63    61    71
GE072A  1570    61    58    61    43    65    48    58    41    55    43
GE072A  1580    50    58    52    63    58    52    47    53    44    54
GE072A  1590    53    55    53    43    43    42    36    40    33    41
GE072A  1600    32    25    26    41    53    21    36   999
GE073A  1542    67    61    47    61    51    35    26    37
GE073A  1550    56    50    48    56    56    57    75    84    63    47
GE073A  1560    64    98    69    63    28    67    64    58    50    46
GE073A  1570    49    55    52    55    63    55    58    39    49    46
GE073A  1580    52    67    54    64    64    56    63    57    43    52
GE073A  1590    62    45    49    34    53    60    61    45    53    50
GE073A  1600    73    41    25    51    61    51    41    49    46    37
GE073A  1610    72    81    87    76    49    89    68    48    35    33
GE073A  1620    50    45    57    65    62    53    44    49    37    50
GE073A  1630    53    51    53    57    59    81    89    70    65    49
GE073A  1640    61    69    46    36    36    46    42    41    44    40
GE073A  1650    40    53    36    42    90    64    57    67    68    76
GE073A  1660    61    60    39    38    41    50    50    48    51    59
GE073A  1670    58    50    48    53    57    50    59    89    70    68
GE073A  1680    59    52    41    44    54    52    60    61    50    30
GE073A  1690    20    31    30    36    38    35    36    27    33    35
GE073A  1700    52    31    39    37    37    38    43    31    22    33
GE073A  1710    33    39    48    57    62    46    54    51    55    51
GE073A  1720    44    22    43    40    52    47    53    36    57    49
GE073A  1730    35    33    32   999
GE074A  1742    94    99    90    84    77    74    97    94
GE074A  1750    77    57    66    75    79    75    87    96    79    62
GE074A  1760    87    95    94    88    98    55    78    82    74    73
GE074A  1770    76    56    96    59    48    61    70    51    71    76
GE074A  1780    67    89    59    58    80    75    84    77    98    72
GE074A  1790    56    56    53    53    40    44    59    47    55    64
GE074A  1800    51    49    55    57    63    71    57    80    46    48
GE074A  1810    37    35    50    41    45    38    37    37    38    39
GE074A  1820    38    30    26    27    18    27    16    28    23    14
GE074A  1830    15    16    15    17    18    24    18    22    25    20
GE074A  1840    17    22    26    29    30    28    41    25    27    18
GE074A  1850    27    26    24    19    24    23    26    23    15    34
GE074A  1860    28    25    30    29    27    33    34    38    38    43
GE074A  1870    32    32    32    35    31    40    42    42    50    23
GE074A  1880    26    40    37    30    39    48    38    40    26    30
GE074A  1890    29    28    28    29    29    28    34    27    33    39
GE074A  1900    38    48    41    34    46    43    23    29    23   999
GE075A  1831   249   208   169   164   210   144   104    62    37
GE075A  1840    39    53    41    43    45    39    73    61    62    57
GE075A  1850    47    41    48    38    36    38    41    41    35    52
GE075A  1860    46    47    66    76    69    64    68    85    70    98
GE075A  1870    90    89    80    74    92    75    64    87    75    51
GE075A  1880    38    49    52    48    64    63    56    47    46    68
GE075A  1890    57    63   102    95   100    96    78    82    98    64
GE075A  1900    74    73    67    76    81    72    81    61    73    62
GE075A  1910    67    79    61    63    55    61    73    65    73    90
GE075A  1920    98   105    77    88    95   126   109   106   146   103
GE075A  1930   110    84   106    96    85   108    76    88    95   118
GE075A  1940   102   110   105    87    67    63    55    58    73    74
GE075A  1950    58    56    37    70    58    55    42    38    56    49
GE075A  1960    45    27    22    18    37    14    27    16    18    16
GE075A  1970    22    13    14    13    19     8    12     7    17    11
GE075A  1980     9     6    19    22    10    17    11    18    14    14
GE075A  1990    15    15    13    22    20    22    25    25    27    21
GE075A  2000    13     4     7    17     9     6     5   999
GE076A  1634   142   124   148   132   198   134
GE076A  1640   179   150   158   165   144   134   138   154   171   160
GE076A  1650   111   121   111   112   114   101    97   103   100   112
GE076A  1660   121   115   139   111    95   111    67    99    49    80
GE076A  1670    84    80    83    81    57    57    29    70    51    46
GE076A  1680    46    51    52    44    70    24    34    52    73    49
GE076A  1690    35    42    52    38    48    72    46    35    22    18
GE076A  1700    29    29    29    36    39    53    45    59    55    32
GE076A  1710    35    39    43    51    22    23    39    44    42    38
GE076A  1720    37    43    47    74   123    61    64    57    58    75
GE076A  1730    52    78    46    59    89    50   115   115    53    67
GE076A  1740    52    73    74    59    69    42    58    76    91    51
GE076A  1750    33    57    47    56    60    62    73    76    79    45
GE076A  1760    62    55    67    58    53    40    53    48    62    70
GE076A  1770    66    45    51    34    44    54    60    43    57    52
GE076A  1780    68    82    92    72    80    62    77    56    88    63
GE076A  1790    40    46    22    44    39    44    38    35    44    63
GE076A  1800    54    48    59    49    49    66    42    53    47    48
GE076A  1810    36    38    46    44    45    40    53    38    64    76
GE076A  1820    67    62    55    71    47    57    34    66    66    44
GE076A  1830    19    53    50    56    42    51    38    40    41    30
GE076A  1840    39    41    36    43    53    47    60    41    40    44
GE076A  1850    41    35    51    39    25    22    19    29    32    44
GE076A  1860    42    29    41    60    61    60    64    59    65    57
GE076A  1870    63    47    61    89   104    98   103    92    90    78
GE076A  1880    38    66    79    63    71    92    79    88    83    99
GE076A  1890    96    80    98   109   101    98    98    80   105    74
GE076A  1900   123   124    94    90   112    88    84    87    72    76
GE076A  1910    58    68    47    44    59    68    52    51    53    53
GE076A  1920    45    68    47    49    70    59    28    69    57    59
GE076A  1930    77    49    52    53    56    66    65    53    42    46
GE076A  1940    41    34    39    49    38    27    41    48    42    51
GE076A  1950    51    57    50    61    51    77    58    37    63    60
GE076A  1960    39    33    48    49    65    44    54    51    48    67
GE076A  1970    61    54    52    54    58    26    40    40    50    29
GE076A  1980    40    38    54    41    25    41    30    50    59    45
GE076A  1990    58    28    38    31    33    27    30    16    22    17
GE076A  2000   999
GE077A  1501    71    63    49    54    76    69    73    65    59
GE077A  1510    69    52    61    57    68    61    72    66    65    57
GE077A  1520    40    45    41    27    35    24    22    23    36    37
GE077A  1530    23    31    20    18    19    26    30    20    35    42
GE077A  1540    48    47    38    27    24    27    36    32    35    37
GE077A  1550    53    37    36    41    42    27    33    34    20    36
GE077A  1560    33    40    48    42    33    45    50    42    45    50
GE077A  1570    63    70    40    40    44    48    30    27    31    31
GE077A  1580    33    41    40    54    55    41    59    65    34    50
GE077A  1590    52    48    47    55    46    44    45    37    44    35
GE077A  1600    42    39    32    50    53    46    43    31    40    30
GE077A  1610    29    40    45    46    52    67    59    46    48    48
GE077A  1620    56    48    53    60    50    41    37    33    26    42
GE077A  1630    38    55    63    46    43    47    38    32    48    39
GE077A  1640    41    37    31    32    44    48    65    34    39    35
GE077A  1650    35    45    33    49    65    64    54    47    48    53
GE077A  1660    41    48    41    30    41    53    57    62    64    62
GE077A  1670    63    51    38    45    37    36    40    44    41    51
GE077A  1680    37    49    35    37    44    47    47    56    49    51
GE077A  1690    43    52    61    42    54    60    56    40    54    66
GE077A  1700    71    56    68    76    85    85    66    64    59    56
GE077A  1710    46    53    80    59    64    58    75    70    54    46
GE077A  1720    37    29    58    42    46    42    51    50    68    58
GE077A  1730    50    74    79    76   104    93    88    90    94    81
GE077A  1740    79    85    88    89    95    60    86    72    88    64
GE077A  1750    36    35    43    51    55    37    47    40    40    27
GE077A  1760    34    47    50    33    32    31    56    69    47    49
GE077A  1770    58    41    41    41    34    23    40    27    42    33
GE077A  1780    53    61    55    54    78    63    62    59    62    48
GE077A  1790    45    60    38    50    41    31    61    58    39    41
GE077A  1800    28    33    41    37    38    40   999
GE078A  1476    98   105   125    99
GE078A  1480    74    68    77    99    84    70    60    89    87    60
GE078A  1490    80    79    62    67    63    61    74    90   102    89
GE078A  1500    74    69    73    85    89    97    55    88    83    75
GE078A  1510    64    56    64    55    57    62    57    78    69    96
GE078A  1520    67    61    51    76    82    78    68    76    78    59
GE078A  1530    57    66    64    57    51    64    45    46    48    56
GE078A  1540    85    63    42    42    44    44    53    59    43    28
GE078A  1550    28    40    45    39    39    30    40    42    54    48
GE078A  1560    43    48    46    40    30    61    56    50    47    53
GE078A  1570    57    75    54    45    44    37    32    36    57    41
GE078A  1580    40    55    49    63    46    35    35    39    39    48
GE078A  1590    45    32    26    30    32    31    31    16    18    20
GE078A  1600    22    21    14    18    27    18    20    23    24    18
GE078A  1610    20    30    28    22    16    36    26    30    15    31
GE078A  1620    26    26    27    25    24    23    29    19    14    22
GE078A  1630    19    25    29    19    15    29    29    21    17    18
GE078A  1640    24    13    18    16    12    14     7    13    13    12
GE078A  1650    15    17    14    17    21    20    22    19    17    25
GE078A  1660    19    15    15    21    17    20    15    13    10    13
GE078A  1670    16    13    13    18    15    13    15    14    17    15
GE078A  1680    19    19    15    12    12    14    19    19    15    11
GE078A  1690    16    16    12    16    16    13    12    11    14    13
GE078A  1700    10     8    12    16    15    17    14    20    19    11
GE078A  1710    12    13    16    16    11    17    16    14    18    24
GE078A  1720    11    12    16    16    18    13    15    14    18    14
GE078A  1730     8    16    20    20    19    13    14    18    19    11
GE078A  1740    12    13    13    15    11    14    16    17    20    24
GE078A  1750    16    12    11    14    14    12    10    14    12    14
GE078A  1760    14    13    18    17    15    10    21    12    16    15
GE078A  1770    13    12    11    16    13     9    14    10    14    16
GE078A  1780    14    16    15    13    14    17    11    12    14    12
GE078A  1790    13    18    12    15    10    13    15    15    14    18
GE078A  1800    16     9    13    16    14    18    11    14    11     9
GE078A  1810    11    10    11    11     9    10     7    10     9    12
GE078A  1820    10    10     9    12    16    13    13    13    16     8
GE078A  1830     9    12    12   999
GE079A  1854   174   136   115   129   124   178
GE079A  1860   167   179   164   146   147   141   126   167   152   166
GE079A  1870   148   128   124   147   134   141   134   138   166    86
GE079A  1880    90   103   109    96   110   134   100   110    83   111
GE079A  1890   120    89   121   108    97    84    83    64    89    92
GE079A  1900   100   110   111    90    93    91    64    62    69    75
GE079A  1910    75    79    76    81    79    88    82    66    76    79
GE079A  1920    99    96    87    92   103   114   103   148   169   128
GE079A  1930   114    81    99   111   114   137   111   112    99   105
GE079A  1940    85    92    87    91    86    85    71    75    93    95
GE079A  1950    84    87    99   133   106   125   107    83   125   117
GE079A  1960    86    97    97    88   122    89    92   104    98   123
GE079A  1970   126   114   101    93   113    58    71    62    80    79
GE079A  1980    80    68   100    91    58   104   102    83    63    76
GE079A  1990    96    61    73    80    75    78    90    77    67    74
GE079A  2000    72    86    78    87    78    67    86   999
GE080A  1647   116   114    70
GE080A  1650   109   117    88    98   100   106   104    95    74   131
GE080A  1660   183   157   118   117   156   188   141   153   163   146
GE080A  1670   140   142   131   144   156   118   113   109    95    82
GE080A  1680   113   109   132   115   127   102   135   160   171   130
GE080A  1690   107   127   116    75   121   126   140   105    80    83
GE080A  1700    95    75    80    69    69    80    94   115    95    91
GE080A  1710    66    78    75    89    80    84   106   100   106   126
GE080A  1720   101    99   123   125   138   124   145   139   121   104
GE080A  1730   116   143   134   119   154   107   131   131   140   117
GE080A  1740   111   113   132   109   115    98   139   134   143   129
GE080A  1750   127    91    94   119   116   103    94    90    87    88
GE080A  1760    98   100    84    89    98    76    96    95    94    87
GE080A  1770    97    86    71    78    77    79    84    73    83    86
GE080A  1780   101   108   101    93   114   118   136    99   148   103
GE080A  1790    82   101    74    96    80    65    84    75    80    91
GE080A  1800    83    82    83    71    86    97    81   126   114    74
GE080A  1810    69    76    79    50    54    44    37    49    46    56
GE080A  1820    61    52    55    66    59    73    75    76    88    68
GE080A  1830    74    77    75    68    78    77    68    79    69    59
GE080A  1840    60    60    62    45    48    45    81    48    62    72
GE080A  1850    70    59    65    47    42    46    35    42    31    55
GE080A  1860    42    47    53    50    47    42    45    50    56    46
GE080A  1870    56    44    42    51    45    46    52    51    56    41
GE080A  1880    40    42    46    29    41    45    37    46    28    48
GE080A  1890    38    38    49    53    51    44    51    49    51    42
GE080A  1900    47    44    50    51    59    48    35    46    33    43
GE080A  1910    36    44    43    45    37    53    39    39    43    30
GE080A  1920    35    43    26    26    37    39    30    35    36    36
GE080A  1930    43    38    40    44    50    55    43    40    40    50
GE080A  1940    40    34    34    37    34    33    33    28    52    45
GE080A  1950    52    47    50    59    52    66    54    44    53    44
GE080A  1960    47    46    46    32    48    38    44    44    39    40
GE080A  1970    46    46    37    41    55    34    42    36    45    49
GE080A  1980    43    34    68    48    28    49    45    37    54    51
GE080A  1990    59    42    47    49    42    42    45    34    35    49
GE080A  2000    43    34    33    46    30    26    27   999
GE081A  1535   148   103    47    53    82
GE081A  1540   146   124   108   119    90    89   149   123    56    86
GE081A  1550    88    82    69   106   125    74    95   100    96    95
GE081A  1560    90   105    99    95    80   105    96   125    85    75
GE081A  1570    95   124   119    83   116   145   120    89    87    91
GE081A  1580    86   127    98   119    99    79    72    84    70   103
GE081A  1590    85    52    68   107    81    58    61    52    36    38
GE081A  1600    36    25    22    33    46    28    31    26    36    42
GE081A  1610    47    29    35    24    18    30    33    45    52    60
GE081A  1620    41    37    44    65    44    56    34    40    29    38
GE081A  1630    34    36    39    32    28    50    45    48    50    41
GE081A  1640    61    45    48    38    44    38    36    29    23    31
GE081A  1650    46    49    42    47    56    38    33    38    30    48
GE081A  1660    59    71    78    52    56    54    46    58    49    51
GE081A  1670    46    43    57    80    66    58    43    59    45    22
GE081A  1680    22    22    15    11    19    18    29    34    27    36
GE081A  1690    31    39    54    46    59    54    37    26   999
GE082A  1600    42    40    37    51    63    50    42    67    44    34
GE082A  1610    45    53    41    30    14    45    36    40    33    32
GE082A  1620    25    30    27    29    19    34    34    28    27    32
GE082A  1630    33    40    45    41    31    44    39    36    42    34
GE082A  1640    50    43    43    34    36    35    35    37    35    25
GE082A  1650    31    27    25    28    38    42    48    35    39    44
GE082A  1660    34    44    42    43    49    48    51    64    53    55
GE082A  1670    65    78    63    66    61    48    41    43    43    44
GE082A  1680    42    40    45    40    43    40    50    56    60    61
GE082A  1690    47    57    45    42    57    55    51    32    38    33
GE082A  1700    33    39    58    45    54    43    45    48    40    42
GE082A  1710    45    46    45    43    49    46    53    57    68    71
GE082A  1720    51    33    49    52    55    42    50    58    74    91
GE082A  1730    78    79    63    61    83    54    66    42    59    72
GE082A  1740    61    62    59    48    39    32    47    45    44    46
GE082A  1750    39    49    52    47    50    43    39    51    38    35
GE082A  1760    45    41    55    55    59    40    59    61    45    49
GE082A  1770    51    43    42    42    35    40    48    45    60    61
GE082A  1780    79    78    79    65    79    67    84    63    79    55
GE082A  1790    28    46    43    34    49    39    62    38    47    50
GE082A  1800    48    37    39    55    60    54    33    60    75    58
GE082A  1810    55    55    63    55    49    43    44    32    25    29
GE082A  1820    39    39    39    74    50    66    42    59    47    39
GE082A  1830    31    43    25    29    26    26    25    21    32    27
GE082A  1840    30    44    41    31    49    36    44    49    44    42
GE082A  1850    54    39    58    36    29    41    35    38    34    45
GE082A  1860    43    40    42    46    53    55    48    50    42    52
GE082A  1870    30    27    29    36    42    37    44    49    78    50
GE082A  1880    35    35    45    31    35    40    31    36    25    39
GE082A  1890    31    38    41    51    36    38    39    39    40    58
GE082A  1900    63    61    48    46    56    56    41    46    47    55
GE082A  1910    42    53    48    38    50    57    56    64    57    60
GE082A  1920    67    69    46    46    62    70    55    71    52    53
GE082A  1930    60    51    53    56    52    63    70    60    68    75
GE082A  1940    60    54    63    54    53    57    55    55    77    59
GE082A  1950    68    79    79   101    89   108    72    42    71    73
GE082A  1960    67    71    57    56    58    38    58    34    39    50
GE082A  1970    42    41    46    44    44    22    38    31    34    31
GE082A  1980    26    15    36    36    24    33    25    33    30    27
GE082A  1990    51    23    28    32    30    29    27    32    14    17
GE082A  2000     9     4     9     8   999
GE083A  1471    29    51    37    50    42    47    27    32    31
GE083A  1480    29    17    18    23    15    21    26    27    32    30
GE083A  1490    24    14    17    15    13    18    13    11    12    14
GE083A  1500    16    12    15    14    11    10    12    21    19    24
GE083A  1510    33    28    22    26    19    30    27    38    23    29
GE083A  1520    19    24    24    29    32    31    33    29    28    23
GE083A  1530    25    29    23    16    27    27    19    17    33    39
GE083A  1540    58    44    32    28    34    38    54    50    33    44
GE083A  1550    54    58    32    40    38    28    31    35    29    36
GE083A  1560    47    52    45    45    26    33    37    71    51    39
GE083A  1570    44    57    41    39    58    53    50    61    62    55
GE083A  1580    61    66    83    71    69    65    66    57    53    54
GE083A  1590    55    49    44    51    44    34    34    31    22    25
GE083A  1600    29    26    26    27    36    28    21    37    38    35
GE083A  1610    27    39    31    28    21    28    32    23    18    24
GE083A  1620    22    23    25    27    24    31    23    21    17    19
GE083A  1630    22    24    33    40    31    30    25    25    22    14
GE083A  1640    19    19    16    17    13    17    15    22    14    12
GE083A  1650    14    10     6    10     8    17    16    17    21    19
GE083A  1660    10    13     7     7    11    13    16    14    16    24
GE083A  1670    22    22    26    24    19    12    16    16    26    28
GE083A  1680    38    34    32    27    17    14    12    17    24    20
GE083A  1690    17    15    15    15    19    15    14     7    14     8
GE083A  1700    14     8    16    12    17    15    13    20    13    12
GE083A  1710    18    21    19    20    18    16    17    20    28    30
GE083A  1720    22    12    22    18    21    20    20    30    22    25
GE083A  1730    24    21    21    11    23    19    22    26    27    31
GE083A  1740    26    33    26    19    21    19    21    23    27    23
GE083A  1750    28    15    14    15    18    13    12    15    12    11
GE083A  1760    15    25    28    26    29    16    17    17    24    13
GE083A  1770    19    14    16    13    11    12    13    11    12    14
GE083A  1780    18    22    24    20    20    18    15    18    22    13
GE083A  1790    15    20    16    21    16    12    17    13    16    22
GE083A  1800    13    14    21    16    27    25    26    31    30    25
GE083A  1810    18    23    20    14    14    15    11    13    22    18
GE083A  1820    21    18    30    26    27    31    22    24    28    21
GE083A  1830    10    17    19    22    25    27    23    22    34    27
GE083A  1840    33    28    27    20    19    19    28    25    22    22
GE083A  1850    18    19    28    28    17    32    22    33    15    31
GE083A  1860    29    40    32    30    34    36    40    47    50    55
GE083A  1870    62    73    69    59    63    75    74    81    89    49
GE083A  1880    54    61    63    48    64    84    67    80    72    79
GE083A  1890    71    69    80    82    63    56    78    65    55    49
GE083A  1900    52    47    49    50    59    58    46    48    45    43
GE083A  1910    45    53    42    38    54    62    45    52    57    42
GE083A  1920    54    44    43    37    44    48    40    48    43    35
GE083A  1930    36    26    41    37    44    38    42    39    41    53
GE083A  1940    58    44    53    59    53    55    49    41    62    57
GE083A  1950    49    51    62    62    59    68    63    46    59    59
GE083A  1960    71    51    40    48    52    28    41    31    36    46
GE083A  1970    40    35    41    45    47    23    32    36    47    32
GE083A  1980    35    37    61    38    26    35    25    36    49    32
GE083A  1990    57    31    36    44    39    36    44    42    44    47
GE083A  2000    49    39    43    55    49    40    39   999
GE084A  1756    98    81    97    70
GE084A  1760    70    88    61    52    48    43    56   102   127   235
GE084A  1770   183   117   103   125   115   107   107    69    67    51
GE084A  1780    57    74    66    76    95    76    46    75    70    49
GE084A  1790    54    69    42    42    51    42    58    46    52    65
GE084A  1800    57    50    40    19    25    32    33    33    25    23
GE084A  1810    27    29    37    25    37    42    52    54    84    52
GE084A  1820    47    58    43    59    52    56    38    58    61    48
GE084A  1830    32    34    45    34    37    51    48    75    70    50
GE084A  1840    39    51    61    44    45    39    94    51    49    58
GE084A  1850    54    32    43    41    33    41    42    39    34    57
GE084A  1860    39    40    45    61    52    41    55    55    43    60
GE084A  1870    60    51    43    35    65    56    67    80    82    45
GE084A  1880    38    60    44    38    61    64    55    69    53   100
GE084A  1890    67    83    66    87    66    60    62    55    69    44
GE084A  1900    49    59    60    59    67    66    57    49    50    26
GE084A  1910    13    16    20    24    33    26    19    36    51    33
GE084A  1920    69    84    61    81    80    95    69    78    67    71
GE084A  1930    63    46    48    42    47    60    63    54    59    65
GE084A  1940    63    71    71    67    56    50    75    58    76    73
GE084A  1950    59    61    67    93    79   112   101   114   109    93
GE084A  1960    95   106    92    87    97    75    77    62    70    90
GE084A  1970    85   109    86   116   101    66    69    71    82    80
GE084A  1980    56    65    79    80    55    64    59    77    87    74
GE084A  1990    77    54    56    76    58    60    67    54    69    93
GE084A  2000    98    88    80   102    64    78    90    49   999
GE085A  1618    11    17
GE085A  1620    14    23    16    22    25    37    28    18    14    25
GE085A  1630    25    26    34    44    32    44    39    40    36    36
GE085A  1640    42    40    27    35    35    37    47    74    61    42
GE085A  1650    45    44    29    39    33    34    39    46    53    85
GE085A  1660    86    85    90    63    72    62    47    54    56    61
GE085A  1670    76    86    85    87    72    62    57    52    46    54
GE085A  1680    47    52    57    51    47    46    48    65    62    56
GE085A  1690    43    50    49    33    54    52    41    31    35    34
GE085A  1700    33    25    30    31    38    45    44    42    45    43
GE085A  1710    38    44    58    51    49    49    53    48    54    63
GE085A  1720    35    52    70    80    92    88    91    76    83    93
GE085A  1730    71    79    66    67    68    45    50    59    58    50
GE085A  1740    50    70    59    58    52    46    76    52    53    40
GE085A  1750    48    48    44    50    56    48    67    63    60    58
GE085A  1760    69    70    69    54    56    40    64    53    49    48
GE085A  1770    53    53    60    59    65    71    76    60    80    74
GE085A  1780    89    92    87    60    85    87    90    74    76    52
GE085A  1790    47    53    36    52    42    52    63    53    56    63
GE085A  1800    55    57    63    49    55    52    46    53    43    38
GE085A  1810    32    39    36    30    33    23    24    26    26    29
GE085A  1820    21    28    26    34    32    45    42    44    47    43
GE085A  1830    49    46    43    35    40    33    38    44    40    32
GE085A  1840    36    41    41    30    38    32    55    34    38    33
GE085A  1850    33    31    44    42    36    33    44    39    41    52
GE085A  1860    39    44    42    51    43    48    52    46    42    47
GE085A  1870    39    39    51    42    43    49    36    38    44    36
GE085A  1880    23    33    37    29    36    39    30    27    26    42
GE085A  1890    37    36    37    45    37    29    32    32    37    33
GE085A  1900    33    39    36    37    44    39    29    34    38    25
GE085A  1910    26    41    39    43    41    40    40    41    39    31
GE085A  1920    41    33    30    27    33    35    23    35    35    29
GE085A  1930    31    29    29    29    31    38    36    33    24    32
GE085A  1940    30    25    34    30    25    28    31    26    32    31
GE085A  1950    34    39    37    46    36    40    27    22    35    33
GE085A  1960    29    27    23    23    28    26    19    24    28    28
GE085A  1970    27    39    26    27    31    21    29    17    23    26
GE085A  1980    22    25    29    29    15    22    24    27    33    36
GE085A  1990    33    32    34    32    28    23    23    23    22    27
GE085A  2000    29    27    26    36    27    25    28   999
GE086A  1391   128   123   155   139    96    96   120   123   153
GE086A  1400   142   134   171   166   150   164   162   173   205   159
GE086A  1410   134   154   157   162   199   158   120   130   118   142
GE086A  1420   133   159   143   140   131   127   141   123   112   111
GE086A  1430   131   109   122   118   160   135   101    89    94    95
GE086A  1440   100    99   117   113   121   125   113    85   106    77
GE086A  1450    79    87    85    78    67    81    84    72    90    88
GE086A  1460    76    88    84    64    52    66    68    64    61    53
GE086A  1470    64    56    68    76    71    61    71    60    48    52
GE086A  1480    55    41    45    51    53    48    50    43    52    42
GE086A  1490    46    40    41    42    49    42    45    36    41    50
GE086A  1500    54    64    53    48    46    40    30    48    48    38
GE086A  1510    49    40    43    38    38    45    52    55    43    38
GE086A  1520    40    26    42    39    41    54    37    61    48    36
GE086A  1530    33    35    34    26    38    37    35    30    35    40
GE086A  1540    49    48    38    34    42    36    44    40    33    28
GE086A  1550    44    34    35    35    30    33    39    41    31    35
GE086A  1560    31    34    35    41    34    35    28    32   999
GE087A  1712    93    94    79    76    93    92    84    63
GE087A  1720    51    53    64    65    96    87   101   114   129   105
GE087A  1730   126   188   147   155   171   110   128   142   109    85
GE087A  1740    80    99   120   110   114    93    89   104   109    94
GE087A  1750    99    93    61    80   107    82    82   102   122    95
GE087A  1760   118    56    58    50    45    36    48    31    57    39
GE087A  1770    36    29    32    35    33    37    48    32    42    30
GE087A  1780    45    46    68    41    67    68    81    80   107   103
GE087A  1790    72    66    48    47    35    38    46    32    44    48
GE087A  1800    38    34    41    28    31    32    22    53    83    94
GE087A  1810    75   111    86    65    61    62    38    30    61    56
GE087A  1820    47    35    26    27    19    28    27    50    54    34
GE087A  1830    35    37    25    23    26    33    25    34    34    22
GE087A  1840    27    42    40    48    27    33    44    28    25    29
GE087A  1850    31    48    65    65    48    37    33    34    36    54
GE087A  1860    41    43    47    44    44    41    44    43    36    35
GE087A  1870    29    24    21    19    30    35    37    39    38    27
GE087A  1880    20    29    26    25    33    38    32    41    35    57
GE087A  1890    46    46    64    64    41    32    29    28    35    27
GE087A  1900    44    38    24    12    21    24    20    10    18    15
GE087A  1910    21    20    23    19    15    23    13    19   999
GE088A  1479    79
GE088A  1480    66    47    44    59    58    41    51    37    43    39
GE088A  1490    36    22    35    36    39    35    43    38    34    41
GE088A  1500    38    40    38    49    49    49    34    48    40    51
GE088A  1510    56    49    62    53    48    51    48    57    48    66
GE088A  1520    43    35    43    44    48    58    46    54    56    56
GE088A  1530    62    96    66    47    51    56    41    37    53    63
GE088A  1540    55    47    55    41    39    52    56    53    43    34
GE088A  1550    50    44    44    59    52    58    73    71    66    73
GE088A  1560    58    64    59    61    47    84    68    78    55    67
GE088A  1570    78    67    46    46    75    81    53    52    66    60
GE088A  1580    50    64    50    58    47    34    37    41    24    30
GE088A  1590    41    35    30    34    35    47    33    25    32    40
GE088A  1600    46    45    50    54    70    57    48    42    36    35
GE088A  1610    44    48    43    40    29    49    37    38    30    31
GE088A  1620    41    36    43    45    33    42    41    36    24    41
GE088A  1630    51    50    52    40    34    54    52    46    52    38
GE088A  1640    54    54    39    48    54    55    67    41    42    36
GE088A  1650    53    48    29    40    47    42    42    39    32    35
GE088A  1660    32    43    31    29    37    40    37    41    38    44
GE088A  1670    37    47    51    58    53    43    32    35    34    35
GE088A  1680    28    33    35    34    45    30    37    31    31    22
GE088A  1690    27    28    30    22    34    21    25    20    22    42
GE088A  1700    49    38    35    30    33    27    41    41    22    29
GE088A  1710    34    32    36    42    34    29    48    36    30    33
GE088A  1720    22    27    34    27    52    19    44    37    37    39
GE088A  1730    34    39    30    29    36    28    30    33    29    36
GE088A  1740    28    30    30    24    30    24    39    28    36    33
GE088A  1750    27    28    29    35    43    37    31    36    27    27
GE088A  1760    29    42    37    30    40    18    42    36    37    31
GE088A  1770    31    31    38    21    20    27    29    22    30    28
GE088A  1780    37    33    35    36    42    31    38    46    44    45
GE088A  1790    31    45    43    50    30    32    34    27    36    34
GE088A  1800    36    33    34    38    37    31    33    62    49    42
GE088A  1810    38    41    47    44    52    40    34    34    43    39
GE088A  1820    46    33    31    38    32    40    43    60    52    37
GE088A  1830    44    45    34    40    52    51    47    43    41    26
GE088A  1840    38    38    41    34    33    30    48    31    37    30
GE088A  1850    29    32    36    35    30    39    27    35    28    42
GE088A  1860    41    46    44    51    49    57    57    56    45    62
GE088A  1870    48    52    48    44    51    58    42    53    52    33
GE088A  1880    30    38    40    36    39    44    30    41    37    40
GE088A  1890    36    39    50    44    37    32    35    38    30    39
GE088A  1900    35    39    32    35    56    45    34    37    49    40
GE088A  1910    39    50    37    34    36    33    37    33    34    35
GE088A  1920    40    34    20    34    39    48    19    42    43    37
GE088A  1930    40    32    39    36    43    44    32    38    42    41
GE088A  1940    34    38    42    50    28    34    28    32    40    39
GE088A  1950    39    38    42    47    38    49    42    33    50    45
GE088A  1960    38    51    34    32    58    33    41    28    34    52
GE088A  1970    53    46    35    46    45    22    36    32    44    47
GE088A  1980    37    47    51    40    28    37    34    45    43    35
GE088A  1990    59    27    33    41    46    50    46    39    37    51
GE088A  2000    43    37   999
GE089A  1456   109    88   121   144
GE089A  1460   111   154   127   109   112   132    99    87   124   102
GE089A  1470   116   125   109   154   160   110   106   120   121   138
GE089A  1480   133    99   100   147   105   104    96   102   104   104
GE089A  1490    96    80   105    94    64    84    95    82    94    95
GE089A  1500    71    72    85    81    68    70    65   101   107    88
GE089A  1510   103    85    77    74    63    77    64    82    77    83
GE089A  1520    73    67    92    89    83    75    92    72    84    87
GE089A  1530    67    87    67    68    70    77    63    66    75    72
GE089A  1540   108    76    63    54    70    52    64    74    51    69
GE089A  1550    52    71    50    54    85    79    74    90    65    73
GE089A  1560    75    35    61    61    58    77    56    73    60    54
GE089A  1570    59    60    64    63    52    43    56    49    56    43
GE089A  1580    51    68    60    74    63   999
GE090A  1211    66    99    89    89   115   105    87    90    89
GE090A  1220    81    92   119   112   126   122   159   147   140   182
GE090A  1230   209   166   117   119   121   117   111    91    94    84
GE090A  1240    77    98    88   105   126   115   110   128   133   151
GE090A  1250   118   110   113    98   111   107   107   131   111   125
GE090A  1260    51    39    36    46    42    63    52    52    58    42
GE090A  1270    45    39    42    42    42    30    47    39    40     1
GE090A  1280    66    61    61    70    53    42    69    71    85    94
GE090A  1290    84    77    85    69    49    37    28    25    30    35
GE090A  1300    54    43    38    47    47    50    55    59    60    45
GE090A  1310    53    39    46    46    41    52    47    48    41    43
GE090A  1320    35    35    28    31    30    27    22    26    27    23
GE090A  1330    31    26    35    24    70   112   116    88    67    68
GE090A  1340    62    56    57    80     1    70    57    48    57    59
GE090A  1350    32    34    43    43    17    46    48    46    64    65
GE090A  1360    42    53    82    72    85    52    49    51    62    35
GE090A  1370    47    43    48    32    34    35    39    40    46    44
GE090A  1380    44    34    38    42    42    40    48    74    54    50
GE090A  1390    58    48    54    48    39    40    29    43    27    42
GE090A  1400    48    49    51    50    42    43    39    43    36    41
GE090A  1410    41    43    52    35    42    33    32    32    39    43
GE090A  1420    31    50    51    44    42    42    49    32    28    42
GE090A  1430    35    36    33    42    35    44    43    40    41    43
GE090A  1440    36    43    45    47    42    51    48    37    61    45
GE090A  1450    52    36    44    41    28    48    35    23    36    33
GE090A  1460    28    27    39    31    47    34    29    27    36    25
GE090A  1470    34    33    31    21    30    35    36    40    27    47
GE090A  1480    53    30    33    48    40    39    27    42    55    42
GE090A  1490    37    37    37    33    28    39    39    29    30    39
GE090A  1500    27    30    32    35    33    31    23    30    35    34
GE090A  1510    30    35    30    40    36    36    31    34    29   999
GE091A  1398   105   114
GE091A  1400   120   134   141   150   105   153   107   154   127   130
GE091A  1410   107   152   120    99   124   102    68   115    90    89
GE091A  1420    86   132   125   128   107   104    83    79    66    70
GE091A  1430    90   121   113   143   129    69    84    76    82    89
GE091A  1440   105   107    95    93   104    90    79    93    99    89
GE091A  1450    96    86    74    71    53    78    95    78    67    65
GE091A  1460    66    69    60    40    60    58    54    50    36    40
GE091A  1470    40    46    30    22    16    23    24    28    28    42
GE091A  1480    60    53    58    90   106    72    90    91   131   111
GE091A  1490   125    94   123   136   127   130   125    85    91    97
GE091A  1500    93    92    96    99    96    61    87   136   109   118
GE091A  1510   119    81    84    86    83    65    63    70    67    90
GE091A  1520    70    54    77    75    69    71    81    83    84    72
GE091A  1530    55    89    83    57    79    82    66    45    73    73
GE091A  1540    82    71    82    64    64    60    92    82    53    72
GE091A  1550   104    68    59    86    76    86    93   104    93    95
GE091A  1560    61    67    63    60    35    67    65    74    67    68
GE091A  1570   102   100    89    98   107   116    82    78    86    75
GE091A  1580    64    90    73    70    77    78    74    65    38    56
GE091A  1590    68    52    63    60    28    38    39    21    28    34
GE091A  1600    41    34    29    37    51    44    40    38    48    42
GE091A  1610    71    43    60    35    29    64    46    47    43    44
GE091A  1620    44    45    47    50    48    51    46    37    43    52
GE091A  1630    60    49    62    48    41    63    65    47    70    49
GE091A  1640    78    70    61    50    54    53    65    48    45    40
GE091A  1650    47    50    39    51    59    57    66    57    54    56
GE091A  1660    55    46    52    42    50    48    50    54    55    45
GE091A  1670    52    47    36    39    37    33    37    44    34    35
GE091A  1680    28    28    30    22    31    31    31    18    15    26
GE091A  1690    24    22    26    21    25    28    35    25    24    21
GE091A  1700    30    25    19    14    21    17    33    24    21    17
GE091A  1710    18    22    26    21    21    16    25    21    22    21
GE091A  1720    13     7    18    14    25    16    30    29    40    21
GE091A  1730    25    28    27    27    46    28    33    39    31    29
GE091A  1740    34    36    29    34    26    25    43    33    32    29
GE091A  1750    28    26    29    36    45    35    24    38    33    29
GE091A  1760    37    40    35    26    23    17    22    15    26    20
GE091A  1770    15    14    24    18    11    10    13     7    18   999
GE092A  1493    36    37    41    73    38    50    58
GE092A  1500    51    67    57    71    86    57    56    86    80    71
GE092A  1510    91    80    86   105   100    96    82    87    72   116
GE092A  1520    74    74    99   125    89    92    92    83    80    72
GE092A  1530    68    83    85    67    95    83    71    58    85    82
GE092A  1540   106   104    86    66    71    55    74    72    53    63
GE092A  1550    99    74    59    78    63    75    79    88    67    47
GE092A  1560    65    66    64    54    38    73    53    76    55    65
GE092A  1570    63    74    71    58    70    79    55    50    51    39
GE092A  1580    48    52    54    60    60    67    73    58    28    47
GE092A  1590    56    50    55    47    39    49    44    36    34    48
GE092A  1600    47    30    31    40    38    44    36    41    40    37
GE092A  1610    51    52    48    44    35    57    37    50    45    43
GE092A  1620    37    35    43    47    31    30    24    32    23    50
GE092A  1630    55    54    51    52    41    44    47    41    47    36
GE092A  1640    35    34    27    33    37    45    43    31    32    32
GE092A  1650    32    42    34    43    51    48    48    46    37    39
GE092A  1660    54    50    41    38    33    37    36    37    30    40
GE092A  1670    35    38    37    34    33    31    38    36    32    40
GE092A  1680    44    35    41    34    39    32    41    44    44    31
GE092A  1690    34    37    28    23    36    47    37    22    30    30
GE092A  1700    41    33    50    40    49    42    41    45    39    34
GE092A  1710    36    38    38    40    41    32    45    37    46    49
GE092A  1720    35    30    38    30    49    35    46    42    62    50
GE092A  1730    48    63    51    46    44    37    29    33    38    40
GE092A  1740    36    47    40    35    35    33    42    34    41    40
GE092A  1750    34    28    30    31    35    21    26    23    24    24
GE092A  1760    24    24    29    19    20    16   999
GE093A  1430    86    85    88   102   105    81    70    74    91    95
GE093A  1440   102   102    96   105    93    86    76    65    80    77
GE093A  1450    76    71    72    66    59    66    82    60    62    66
GE093A  1460    52    68    42    37    40    42    41    47    47    43
GE093A  1470    53    70    69    57    48    45    58    58    49    51
GE093A  1480    55    45    45    79    67    54    61    57    63    48
GE093A  1490    55    53    45    43    58    40    45    39    38    52
GE093A  1500    43    41    40    43    37    34    31    48    33    37
GE093A  1510    38    35    32    43    42    40    46    47    44    45
GE093A  1520    34    35    39    43    42    38    36    35    33    29
GE093A  1530    34    41    38    30    36    37    28    24    36    32
GE093A  1540    41    43    30    27    28    27    36    34    27    29
GE093A  1550    39    26    30    36    26    31    38    38    28    34
GE093A  1560    36    29    34    32    24    32    24    28    29    34
GE093A  1570    41    54    47    43    50    43    39    31    52    37
GE093A  1580    25    35    34    48    30    27    32    28    26    32
GE093A  1590    34    30    24    29    31    28    32    21    17    22
GE093A  1600    26    22    26    27    25    27    20    24    22    19
GE093A  1610    20    28    32    19    21    23    25    27    24    27
GE093A  1620    25    40    33    36    37    32    35    25    27    43
GE093A  1630    53    48    42    41    35    49    48    40    36    38
GE093A  1640    54    39    37    28    30    38    38    28    28    26
GE093A  1650    24    24    19    28    24    33    33    26    15    25
GE093A  1660    25    34    23    19    17    22    23    30    23    24
GE093A  1670    29    20    20    24    25    20    16    22    29    30
GE093A  1680    32    26    25    22    32    22    26    30    34    31
GE093A  1690    22    35    40    28    35    35    30    21    18    24
GE093A  1700    34    34    29    26    27    26    26    37    28    21
GE093A  1710    22    22    29    34    33    34    38    43    29    35
GE093A  1720    24    23    20    24    33    22    26    32    37    23
GE093A  1730    32    33    33    31    41    29    33    45    67    74
GE093A  1740    52    59    53    43    34    24    24    24    26    30
GE093A  1750    23    25    35    32    32    30    32    38    28    24
GE093A  1760    33    33    43    45    40    29    22    26    17    12
GE093A  1770    15    18    15    12    10    12    11    10    12    14
GE093A  1780    19    14    19    18    20    21    20    26    21    16
GE093A  1790    14    13    13    13    13     9    16    19    16    17
GE093A  1800    15    13    11    12    17   999
GE094A  1186   118    92    80   117
GE094A  1190    60    70    77    82    95   105   125   116   137   138
GE094A  1200   130   127   140    86    88    99    97   100    88   105
GE094A  1210   131   108    76    67    72    75    84    81    67    82
GE094A  1220    77   104   136   124   120    97    86    83    72    89
GE094A  1230   118   110   102   107    96    74    80    95    83    77
GE094A  1240    62    83    78    78    54    79    50    53    47    61
GE094A  1250    60    52    50    53    47    38    69    93    80   106
GE094A  1260    64    72   145    69    61    56    61    49    58    48
GE094A  1270    51    62    56    54    61    61    56    63    49    41
GE094A  1280    77    76    57    66    51    41    58    66    97   112
GE094A  1290   104    79    99    69    55    13    10    14    13    14
GE094A  1300    22    19    18    14    28    27    24    25    27    26
GE094A  1310    29    26    27    29    24    24    29    28    29    36
GE094A  1320    41    33    33    34    47    40    37    46    49    25
GE094A  1330    24    34    54    47    41    45    32    26    32    34
GE094A  1340    32    35    28    24    28    28    36    26    24    20
GE094A  1350    19    19    25    20    16    22    17    22    22    22
GE094A  1360    20    28    40    34    45    29    27    33    31    39
GE094A  1370    34    42    29    33    32    35    18    23    29    37
GE094A  1380    39    24    21    20    22    21    18    24    21    28
GE094A  1390    28    30    28    26    32    30    21    30    35    40
GE094A  1400    38    35    40    32    36    30    27    31    43    28
GE094A  1410    30    35    34    25    37    39    31    34    41    45
GE094A  1420    33    49    40    40    40    42    40    36    37    33
GE094A  1430    45    54    52    59    63    60    51    55    50    53
GE094A  1440    45    66    73    59    70    58    45    48    58    53
GE094A  1450    43    59    55    57    51    48    69    79    92    71
GE094A  1460    76    85    58    40    53    39    50    58    42    37
GE094A  1470    42    48    49    52    47    48    54    45    43    64
GE094A  1480    54    40    38    47    39    40    64    47    44    37
GE094A  1490    42    44    36    40    44    44    62    49    47    50
GE094A  1500    45    34    44    52    43    33    30    49    36    33
GE094A  1510    36    40    35    32    38    25    41    31    20    31
GE094A  1520    33    28    32    36    40    30    36    40    41    36
GE094A  1530    31    46    43    49    35    41    28    18    26    33
GE094A  1540    45    36    34    22    32    42    36    44    18    32
GE094A  1550    39    33    27    49    39    33    46    55    42    42
GE094A  1560    32    33    28    47    18    31    28    28    34    23
GE094A  1570    30    31    28    32    33    49    30    32    30    27
GE094A  1580    30    24    32    30    33    30    32    26    25    30
GE094A  1590    33    34    41    33    38    34    32    23    23    31
GE094A  1600    29    19    18    25    32    25    26    32    27    24
GE094A  1610    36    25    31    32    21    23    24    29    26    33
GE094A  1620    25    32    25    30    21    24    25    18    19    28
GE094A  1630    28    26    26    23    25    36    36    26    24    30
GE094A  1640    38    42    38    33    30    29    22    19    21    19
GE094A  1650    23    29    19    30    36    36    41    37    39    41
GE094A  1660    36    47    38    27    24    24    20    22    29    24
GE094A  1670    25    36    29    30    35    25    36    37    36    23
GE094A  1680    27    23    22    23    24    22    23    19    24    22
GE094A  1690    27    30    24    34    24    25    24    24    22    25
GE094A  1700    26    19    25    26    25    23    27    25    21    19
GE094A  1710    21    17    24    21    23    27    17    23    22    21
GE094A  1720    13    14    18    15    21    17    23    21    29    18
GE094A  1730    15    25    23    19    19    18    15    18    25    31
GE094A  1740    22    24   999
GE095A  1364   161   142    90    95   100    82
GE095A  1370    77    81   104    65    71    85    92    87    93    98
GE095A  1380    87    93   118   135   138   112    90   123   105    97
GE095A  1390    78    80    94    92    91    91    62    69    78   111
GE095A  1400    93   104   111   115   105    98   134   129   122   106
GE095A  1410    96   111   103    67    86   105    63    76    87    84
GE095A  1420    84   103    76    76    63    68    77    69    63    55
GE095A  1430    54    60    60    83   101    80    86    78    65    73
GE095A  1440    73    62    79    84    87    58    49    41    43    49
GE095A  1450    44    47    53    76    52    42    49    42    44    54
GE095A  1460    52    54    61    47    40    44    42    55    48    47
GE095A  1470    62    60    50    64    58    41    69    62    44    55
GE095A  1480    52    40    41    49    43    27    35    19    30    27
GE095A  1490    36    33    34    36    31    38    42    29    42    41
GE095A  1500    36    35    32    34    34    24    16    14    16    18
GE095A  1510    20    22    13    17    20    17    18    17    24    29
GE095A  1520    20    22    24    28    30    29    23    27    21    24
GE095A  1530    19    32    26    27    26    20    25    21    27    33
GE095A  1540    37    30    25    15    21    29    28    29    22    24
GE095A  1550    36    32    24    30    32    22    28    32    40    30
GE095A  1560    29    27    33    23    18    20    21    26    29    29
GE095A  1570    40    36    37    41    45    43    41    46    51    42
GE095A  1580    44    48    39    58    41    42    36    31    13    28
GE095A  1590    36    37    27    37    39    35    36    49    50    38
GE095A  1600    55    42    35    44    51    50    46    52    45    37
GE095A  1610    50    54    58    41    32    50    49    48    42    54
GE095A  1620    51    53    68    67    61    56    40    37    26    41
GE095A  1630    40    43    58    47    42    55    59    55    59    44
GE095A  1640    45    35    30    27    36    39    46    40    42    37
GE095A  1650    41    42    28    39    42    37    45    38    40    50
GE095A  1660    39    42    24    15    17    25    25    26    31    49
GE095A  1670    42    47    46    51    48    35    28    31    40    35
GE095A  1680    46    50    39    39    46    28    37    39    43    34
GE095A  1690    33    32    28    37   999
GE096A  1443    97    98    75    69    74    76    72
GE096A  1450    84    86    85    84    60    62    72    65    67    66
GE096A  1460    69    75    65    49    55    54    54    70    51    59
GE096A  1470    74    66    63    80    69    65    78    70    71    74
GE096A  1480    76    51    32    66    77    66    74    51    52    48
GE096A  1490    58    64    61    65    46    65    69    54    64    75
GE096A  1500    66    62    66    57    59    67    53    72    67    69
GE096A  1510    60    54    48    47    56    70    80    69    64    66
GE096A  1520    52    46    80    90    81    71    88    63    56    48
GE096A  1530    50    80    62    53    54    70    65    37    38    49
GE096A  1540    49    43    44    31    47    52    66    67    45    46
GE096A  1550    70    58    43    67    90    88    85    87    80    67
GE096A  1560    52    52    59    46    49    64    64    63    74    78
GE096A  1570    77    88    66    66    81   104    82    49    70    61
GE096A  1580    79    95    89    78    66    71    59    59    33    49
GE096A  1590    49    40    45    57    49    51    39    32    42    39
GE096A  1600    43    51    42    63    83    56    43    45    37    34
GE096A  1610    46    54    43    37    39    45    36    39    39    36
GE096A  1620    36    49    54    42    41    43    33    31    29    39
GE096A  1630    35    43    49    41    41    43    45    43    47    48
GE096A  1640    50    44    35    42    37    43    48    39    37    34
GE096A  1650    38    50    31    43    63    53    65    62    63    65
GE096A  1660    60    50    32    25    29    31    27    28    40   999
GE097A  1802    73    74    67    72    66    74    83    81
GE097A  1810    59    62    64    60    40    55    33    18    27    18
GE097A  1820    11     6    12    16    14    15    18    20    17    15
GE097A  1830    12    13    18    15    18    21    21    22    22    20
GE097A  1840    28    35    33    30    15    31    40    33    55    27
GE097A  1850    51    59    36    53    42    32    41    38    27    50
GE097A  1860    31    46    38    42    49    78    69    71    59    70
GE097A  1870    46    56    43    47    39    54    48    53    57    50
GE097A  1880    38    53    50    53    50    57    46    38    32    40
GE097A  1890    29    34    42    36    44    37    34    40    41    42
GE097A  1900    49    56    46    46    63    57    46    55    78    78
GE097A  1910    72    56    77    69    62    70    75    62    57    67
GE097A  1920    74    95    73    79    80   104   104   114   137   105
GE097A  1930   114   129   119   115    99   123   122   125   125   111
GE097A  1940    93    75    83    80    58    58    68    62    93    91
GE097A  1950   102   102   130   169   124    98    82    63    76    62
GE097A  1960    73    87    74    59    74    56   106    73    85   108
GE097A  1970   102   105    88    89    78    68    73    83    89    58
GE097A  1980    70    50    89    81    69    85    47    45    68    59
GE097A  1990    59    54    45    63    59    50    64    68    69    78
GE097A  2000    73    88   109   125    83    66    80   999
GE098A  1481    62    78   100    80    64   116   103   116   104
GE098A  1490    96    97    83    95    80    86    71    80    95   103
GE098A  1500    76    76    65    77    82    74    79   120   112    95
GE098A  1510    82    65    66    58    52    75    74    71    74    71
GE098A  1520    69    76    79    61    64    56    53    44    33    53
GE098A  1530    47    64    56    58    49    68    64    53    70    66
GE098A  1540    84    78    73    75    67    48    63    54    51    59
GE098A  1550    58    52    57    78    69    63    54    69    58    76
GE098A  1560    75    43    55    51    35    54    37    59    50    51
GE098A  1570    58    60    49    41    58    55    45    40    40    38
GE098A  1580    32    44    34    41    39    44    51    49    42    72
GE098A  1590    59    67    77    89    78    83    52    53    45    59
GE098A  1600    66    60    47    59    61    44    72    65    55    40
GE098A  1610    39    45    51    45    51    58    44    54    37    40
GE098A  1620    47    72    80    72    75    56    49    39    26    59
GE098A  1630    83   138   108    93    72    81    60    52    50    54
GE098A  1640    67    76    99   120    85    86   125   101    86    68
GE098A  1650    70    57    40    47    62    53    49    39    30    39
GE098A  1660    50    55    38    34    38    46    36    35    30    31
GE098A  1670    31    40    41    37    50    24    28    34    33    41
GE098A  1680    41    30    29    31    47    32    42    49    38    38
GE098A  1690    26    34    50    36    49    57    46    32    22    30
GE098A  1700    42    38    38    32    43    41    43    21    17    24
GE098A  1710    24    31    29    26    25    26    27    28    20    37
GE098A  1720    22    27    27    48    36    51    44    57    49    49
GE098A  1730    58    57    57    41    58    52    64    67    63    77
GE098A  1740    74    76   107    76    80    69    50    51    59    63
GE098A  1750    64    67    68    78    97    75    52    83   105    69
GE098A  1760    73    81   117    84    80    59    59    33    27    31
GE098A  1770    33    40    39    30    16    28    25    21    31    24
GE098A  1780    38    40    43    34    58    47    47    48    40    56
GE098A  1790    22    41    36    37    17    28    33    26    26    36
GE098A  1800    29    25    25    31    30   999
GE099A  1557   153    95   107
GE099A  1560    86    65    67    50    52    80    57    75    70    64
GE099A  1570    68    74    73    60    68    65    50    42    63    63
GE099A  1580    50    78    62    86    85    79    58    67    57    62
GE099A  1590    60    71    66    69    59    55    53    36    38    39
GE099A  1600    37    43    40    48    72    59    88    69    61    57
GE099A  1610    62    68    70    53    32    60    36    44    50    41
GE099A  1620    43    58    60    62    59    56    36    23    21    46
GE099A  1630    50    70    53    44    34    33    44    36    46    51
GE099A  1640    68    66    57    55    47    49    46    31    18    11
GE099A  1650    17    27    24    26    32    41    33    37    36    40
GE099A  1660    50    37    33    38    39    41    48    59    54    57
GE099A  1670    66    61    64    79    76    52    40    45    53    47
GE099A  1680    29    31    34    40    44    35    47    66    75    70
GE099A  1690    61    88    98    77   110   120   109    74    52    67
GE099A  1700    82    62    71    98    93    91    83    78    72    56
GE099A  1710    63    54    54    81    70    67    93    78    73    73
GE099A  1720    41    29    50    62    85    69    68    78    88    73
GE099A  1730    60    54    56    53    79    44    60    58    57    53
GE099A  1740    54    55    55    44    28    31    44    46    44    33
GE099A  1750    35    30    36    25    35    29    40    44    52    51
GE099A  1760    47    55    63    48    43    34    42    53    48    45
GE099A  1770    50    33    47    33    35    28    52    43    45    54
GE099A  1780    65    83   101    85    89    91    77    94   101    94
GE099A  1790    68    52    50    55    52    50    52    51    44    42
GE099A  1800    36    36    45    30    28    37    42    64    42    36
GE099A  1810    37    33    30    26    37    32    26    34    41    47
GE099A  1820    44    24    26    41    29    35    53    58    42    28
GE099A  1830    39    43    36    39    38    36    40    43    39    33
GE099A  1840    34    39    38    36    39    24    44    36    39    30
GE099A  1850    32    45    51    34    38    35    25    25    25    40
GE099A  1860    28    32    28    34    41    32    31    34    26    36
GE099A  1870    30    33    34    42    44    41    37    45    47    36
GE099A  1880    25    33    39    27    38    45    47    41    32    45
GE099A  1890    36    38    34    50    37    37    33    34    45    37
GE099A  1900    42    44    36    32    39    38    32    44    39    37
GE099A  1910    44    56    44    46    45    59    41    37    29    25
GE099A  1920    30    28    22    33    37    40    32    36    31    30
GE099A  1930    37    33    43    51    50    53    44    53    49    44
GE099A  1940    39    35    31    37    22    27    30    48    38    37
GE099A  1950    47    41    49    50    43    51    36    21    44    41
GE099A  1960    40    41    29    31    39    28    32    42    37    50
GE099A  1970    66    47    48    41    39    30    44    42    55    49
GE099A  1980    41    46    49    47    37    51    36    59    46    39
GE099A  1990    50    26    34    41    42    39    55    63    53    44
GE099A  2000    36    32    26    37    31    29    27   999
GE100A  1716    32    17    22    57
GE100A  1720    30    23    33    35    42    42    45    40    53    46
GE100A  1730    64    70    71    76   106    86    67    60   106    74
GE100A  1740    77    71    81    57    42    48    48    55    66    56
GE100A  1750    82    83    76    82    87    68    57    61    59    36
GE100A  1760    53    46    30    21    18    29    41    41    35    43
GE100A  1770    38    33    33    21    17    21    30    21    44    36
GE100A  1780    49    52    53    44    55    59    41    51    64    44
GE100A  1790    31    36    43    36    31    35    39    27    49    56
GE100A  1800    47    36    52    62    43    60    40    79    59    49
GE100A  1810    58    85    89    52    59    63    37    30    41    43
GE100A  1820    42    37    29    56    39    51    52    82    83    58
GE100A  1830    57    67    56    65    79    81    55    52    58    42
GE100A  1840    54    71    64    59    43    39    70    27    61    31
GE100A  1850    50    38    50    36    46    44    45    32    29    56
GE100A  1860    34    46    36    42    44    53    38    60    50    64
GE100A  1870    47    50    45    42    50    78    59    57    58    24
GE100A  1880    28    33    28    23    31    32    27    34    16    31
GE100A  1890    24    26    25    19    12     9    11    12    11    19
GE100A  1900    22    15    15    18    18    18    17    18    16    13
GE100A  1910    17    26    20    22    14    22    18    19    21    21
GE100A  1920    29    26    13    18    17    23    15    21    16    15
GE100A  1930    22    18    21    17    25    27    25    30    29    45
GE100A  1940    33    33    31    23    19    27    22    25    27    30
GE100A  1950    33    36    41    47    45    52    58    44    45    52
GE100A  1960    57    58    45    57    52    41    40   999
GE101A  1614   182   226   224   227   227   255
GE101A  1620   222   195   210   184   166   226   240   192   216   195
GE101A  1630   209   267   265   232   176   209   204   188   200   151
GE101A  1640   192   212   177   178   186   181   175   148   155   138
GE101A  1650   177   168   112   147   171   180   166   177   168   181
GE101A  1660   176   151   162   187   219   245   152   204   179   191
GE101A  1670   185   185   151   138   100    67    94   119    71    82
GE101A  1680   103    77    62    66    68    61    63    74    84    77
GE101A  1690    89    90    70    71    86    83    89    53    57   999
GE102A  1862   128   161   113   120   219   261   212   209
GE102A  1870   195   214   241   271   301   293   251   297   346   194
GE102A  1880   233   243   276   221   286   290   227   217   215   240
GE102A  1890   245   214   226   242   253   255   184   226   205   283
GE102A  1900   258   246   175   174   181   164    88    96    89   124
GE102A  1910   118   115   119   139   131   137    57    70    89    83
GE102A  1920    92    83     1    79    77   123    97   114   137   104
GE102A  1930   126    96   103   112    94   115   104    95    91   106
GE102A  1940    85    74    79    71    84    73    66    59   124   143
GE102A  1950   122   131   143   201   135   152   166   105   119   112
GE102A  1960   137   122   115   102   144    98   125   112   103   128
GE102A  1970   136    93    88    93    95    52   102    89   119    88
GE102A  1980    83    83    83    79    48    71    66    97    96    67
GE102A  1990    81    62    77    86    68    61    74    70    79    87
GE102A  2000    87    69   106   119    86    95    98   999
GE103A  1425   126   107    83   107    73
GE103A  1430    91    89    84    94   121    93    84    76    53    72
GE103A  1440    73    92    84    67    61    68    52    48    73    45
GE103A  1450    61    36    62    53    22    41    53    38    52    58
GE103A  1460    56    67    79    41    40    31    33    28    39    39
GE103A  1470    42    34    41    34    44    48    53    53    32    49
GE103A  1480    57    40    52    71    51    44    49    46    55    43
GE103A  1490    35    28    32    44    48    43    51    35    52    62
GE103A  1500    69    72    68    78    70    50    47    57    55    52
GE103A  1510    44    36    36    62    47    52    49    52    42    73
GE103A  1520    60    48    61    63    35    51    45    57    50    48
GE103A  1530    46    62    43    28    41    44    36    28    61    47
GE103A  1540    64    77    60    34    34    37    51    55    22    50
GE103A  1550    46    32    31    71    62    75    66    73    47    47
GE103A  1560    40    35    30    37    25    56    39    55    39    41
GE103A  1570    51    55    46    38    50    50    43    29    32    27
GE103A  1580    30    38    26    31    34    40    40    43    30    33
GE103A  1590    35    31    33    33    30    33    29    24    27    22
GE103A  1600    37    27    26    43    58    40    39    35    33    34
GE103A  1610    35    38    32    32    30    50    38    41    39    45
GE103A  1620    49    53    48    54    42    69    43    41    30    51
GE103A  1630    46    49    41    30    21    38    45    35    49    33
GE103A  1640    50    34    39    33    37    54    52    34    41    20
GE103A  1650    32    31    24    42    43    43    38    45    47    56
GE103A  1660    47    37    28    34    27    42    34    47    40    43
GE103A  1670    42    39    43    39    45    32    32    46    39    31
GE103A  1680    28    27    32    29    49    34    38    35    38    28
GE103A  1690    32    31    40    34    47    36    39    36    41    51
GE103A  1700    54    33    41    40    39    38    40    39    52    33
GE103A  1710    34    31    43    37    31    34    45    39    36    56
GE103A  1720    34    29    36    46    44    37    51    42    29    34
GE103A  1730    30    34    39    38    49    30    31    30    26    32
GE103A  1740    32    40    39    32    35    31    39    32    42    41
GE103A  1750    39    34    37    47    38    29    25    41    37    29
GE103A  1760    39    44    55    50    62    30    50    49    54    38
GE103A  1770    37    25    39    32    30    35    36    24    27    31
GE103A  1780    34    41    33    35    37    29    29    34    51    30
GE103A  1790    25    49    33    63    40    43    44    27    33    34
GE103A  1800    29    36    34    29    30    43    32    49    38    29
GE103A  1810    25    33    32    26    30    20    23    14    24    27
GE103A  1820    29    23    24    39    21    23    18    26     1    19
GE103A  1830    18    23    15    23    20    20    18    11    16    10
GE103A  1840    28    24    19    15    15    12    26    11    15    10
GE103A  1850    16    10    18    13    13    14    12    18    11    24
GE103A  1860    19    19    19    16    18    20    16    13    13    14
GE103A  1870    17    17    16    17    21    25    20    17    21    15
GE103A  1880    12    23    27    27    30    32    28    27    16    31
GE103A  1890    17    21    18    20   999
GE104A  1702    77    71    82    89   181   116   123    74
GE104A  1710    87    67    72    80    61    50    56    56    57    61
GE104A  1720    65    65    49    46    60    45    56    58    52    48
GE104A  1730    68    76    73    66    81    54    66    54    63    61
GE104A  1740    53    52    48    37    45    44    45    56    59    66
GE104A  1750    52    49    53    58    61    61    38    46    45    31
GE104A  1760    44    56    53    32    54    27    46    50    47    48
GE104A  1770    49    37    37    34    35    43    39    21    42    43
GE104A  1780    32    46    32    24    35    30    35    42    49    42
GE104A  1790    20    26    25    29    26    32    37    33    40    52
GE104A  1800    52    48   231   161   112    79    67    87    59    55
GE104A  1810    59    58    56    41    44    47    49    32    34    41
GE104A  1820    35    46    36    61    45    63    52    72    81    50
GE104A  1830    64    76    68    66    57    37    41    34    32    24
GE104A  1840    29    31    33    37    47    48    86    71    51    41
GE104A  1850    36    52    55    82    68   144   144   138   119   125
GE104A  1860    91    69    92    90    90    79    75    87    74    90
GE104A  1870    89    93    69    61    86    97    72    80    90    76
GE104A  1880    74    95    93    61    66    66    53    56    56    53
GE104A  1890    37    42    50    50    38    32    33    26    43    26
GE104A  1900    47    50    44    41    49    63    40    46    33    22
GE104A  1910    20    22    28    14    27    27    22    34    31    25
GE104A  1920    23    30    21    39    61    87    83   133   164   144
GE104A  1930   215   142   149   124   127   121   122   118   131   123
GE104A  1940   117   108   122   134   100   115    91    78    91    88
GE104A  1950    64    80    92   102    74    86    73    53    64    72
GE104A  1960    70    80    59    51    91    64    65    54    57    75
GE104A  1970    97    89    81   122   105    54    68    45    68    58
GE104A  1980    49    54    78    62    50    50    50    43    48    45
GE104A  1990    62    39    43    45    44    42    44    36    46    41
GE104A  2000    40    47    56    60    55    47    54   999
GE105A  1770   124   103   109   140   162   155   160   146   132   101
GE105A  1780   135   147   138   141   163   137   110    89   118    56
GE105A  1790    47    71    55    42    49    42    76    88    72    67
GE105A  1800    88    67    42    31    33    48    47    71    68    44
GE105A  1810    31    38    37    29    33    46    44    36    31    34
GE105A  1820    35    38    46   104   108   132    65   130   165   110
GE105A  1830    91    87    82    75    99    91    87    87    92    98
GE105A  1840   116   133   137    83   114   101   163   131   137   134
GE105A  1850   139    83    75   106    65    62    47    66    54   105
GE105A  1860   121   149   131   135   127    99    91    99   137   194
GE105A  1870   163   178   177   129   120   133   112   122   159   143
GE105A  1880   103   146   125   109   104   143   111    94    75   109
GE105A  1890    65    54    79    63    33    32    22    21    19    16
GE105A  1900   999
GE106A  1450   214    93   176   156   115   110   101   101    81    90
GE106A  1460    80    92   118    76    45    46    61    85    81    74
GE106A  1470   107   112   157   195   130   100   108   107    83   119
GE106A  1480   119    81    63    96   101    52    55    74    83    69
GE106A  1490    62    64    53    53    40    58    63    66    86    93
GE106A  1500    53    44    40    44    56    45    28    41    36    37
GE106A  1510    37    40    28    32    44    41    47    53    44    48
GE106A  1520    34    45    32    32    36    43    39    48    40    46
GE106A  1530    36    32    34    35    45    53    44    29    36    44
GE106A  1540    56    41    42    37    37    48    46    49    40    32
GE106A  1550    30    25    26    36    32    35    46    41    35    47
GE106A  1560    27    37    33    27    36    44    43    39    40    53
GE106A  1570    66    62    46    47    51    59    51    53    61    64
GE106A  1580    60    58    50    55    48    37    34    44    33    41
GE106A  1590    48    45    50    40    40    56    47    38    47    39
GE106A  1600    51    36    39    48    50    48    55    37    32    29
GE106A  1610    38    41    35    30    46    37    37    38    37    39
GE106A  1620    36    42    40    47    39    34    35    34    30    50
GE106A  1630    46    57    41    24    22    30    20    21    27    23
GE106A  1640    28    33    23    28    25    34    38    24    16    15
GE106A  1650    17    19    12    22    23    33    25    27    23    31
GE106A  1660    16    19    15    14    22    30    29    37    28    31
GE106A  1670    23    23    19    24    26    26    23    27    28    28
GE106A  1680    25    18    18    26    30    21    22    28    29    21
GE106A  1690    19    17    19    17    32    32    21     9    23    19
GE106A  1700    33    17    23    22    27    30    16    21    19    19
GE106A  1710    16    26    26    26    22    30    25    28    23    18
GE106A  1720     9    12    26    22    31    18    29    29    37    31
GE106A  1730    18    29    27    27    39    33    41    44    46    39
GE106A  1740    37    50    33    31    47    36    50    53    58    56
GE106A  1750    40    51    36    34    46    28    44    47   999
GE107A  1556    68    77    50    30
GE107A  1560    26    30    46    46    30    53    48    42    37    50
GE107A  1570    47    51    45    50    49    47    45    44    51    49
GE107A  1580    35    66    53    55    46    51    43    45    30    45
GE107A  1590    58    32    37    34    32    49    30    26    31    26
GE107A  1600    33    40    22    32    51    45    48    35    41    38
GE107A  1610    39    32    29    22    18    22    29    25    28    22
GE107A  1620    21    17    30    32    32    34    30    26    25    28
GE107A  1630    34    26    36    32    32    36    23    28    34    40
GE107A  1640    30    49    41    27    26    27    31    29    34    23
GE107A  1650    27    26    20    41    34    30    33    37    36    37
GE107A  1660    42    38    39    38    43    41    38    52    48    52
GE107A  1670    51    48    41    56    52    49    38    35    35    39
GE107A  1680    35    49    46    42    57    45    73    58    54    53
GE107A  1690    52    60    53    36    51    49    51    29    50    39
GE107A  1700    30    29    35    35    43    43    45    67    62    65
GE107A  1710    66    55    43    42    51    55    53    52    49    60
GE107A  1720    44    42    50    65    81    62    85    85    86    83
GE107A  1730    77    98    78    74    94    66    76    80    79    76
GE107A  1740    75    87    93    90    87    67    84    69    85    67
GE107A  1750    65    51    47    52    69    58    65    67    51    47
GE107A  1760    47    46    54    45    60    33    51    49    28    41
GE107A  1770    38    41    41    39    43    37    36    35    48    51
GE107A  1780    39    63    50    40    62    52    57    54    57    61
GE107A  1790    55    55    34    62    42    44    58    48    42    47
GE107A  1800    46    40    40    37    40    51    56    59    61    51
GE107A  1810    63    72    66    50    53    56    37    42    30    30
GE107A  1820    28    31    23    36    40    45    48    58    58    48
GE107A  1830    58    48    46    41    50    47    60    56    60    46
GE107A  1840    54    70    74    51    51    43    61    57    59    58
GE107A  1850    49    52    48    47    53    51    51    39    46    67
GE107A  1860    59    49    46    63    56    49    56    44    55   999
GE108A  1389   467
GE108A  1390   226   217   209   248   188   132   157   172   203   231
GE108A  1400   168   183   143   130   188   197   185   207   223   167
GE108A  1410   130   161   174   151   181   174   139   160   178   164
GE108A  1420   165   196   177   155   144   127   130   115    92    82
GE108A  1430    95    85    90   115    88    75    75    88    84    73
GE108A  1440    89    99    88   106    93    95    81    82    74    79
GE108A  1450    84    80    84    73    63    73    81    70    77    61
GE108A  1460    53    76    66    57    54    51    53    68    58    59
GE108A  1470    57    50    55    71    43    42    54    51    57    62
GE108A  1480    58    47    52    76    56    45    45    44    46    41
GE108A  1490    48    42    41    38    41    49    57    63    72    74
GE108A  1500    41    48    41    37    36    38    24    41    44    46
GE108A  1510    44    38    32    46    40    39    44    47    56    42
GE108A  1520    39    41    47    51    66    60    50    55    58    64
GE108A  1530    51    70    62    50    60    63    63    45    54    48
GE108A  1540    56    60    50    46    59    47    72    66    49    58
GE108A  1550    59    53    49    50    47    52    55    65    41    49
GE108A  1560    52    34    41    36    30    51    37    37    48    37
GE108A  1570    48    53    52    44    56    56    55    46    58    54
GE108A  1580    43    57    45    59    42    52    35    41    30    41
GE108A  1590    44    37    33    27    29    33    23    28    28    32
GE108A  1600    39    36    33    41    52    41    37    27    36    33
GE108A  1610    44    45    37    39    23    38    25    25    51   102
GE108A  1620    85    75    78    78    69    76    67    47    29    47
GE108A  1630    30    31    34    31    25    25    31    33    29    35
GE108A  1640    33    45    33    37    32    30    33    29    25    22
GE108A  1650    24    28    16    21    25    21    26    22    20    29
GE108A  1660    27    32    31    31    37    29    24    18    22    29
GE108A  1670    25    23    15    24    30    19    26    29   999
GE109A  1746   158   186   202   206
GE109A  1750   216   168   152   162   174   141   139   143   135   135
GE109A  1760   142   148   152   138   150   127   123    98    93    92
GE109A  1770    73    69    80    68    65    91   116   109   114   130
GE109A  1780   185   157   188   120   155   148   115   110   144   139
GE109A  1790   104    98   106   127   103   109   102    73    77    84
GE109A  1800    75    75    98   130   133   119    82   123    74    70
GE109A  1810    65    69    71    65    76    58    56    46    46    43
GE109A  1820    40    37    29    31    33    37    41    56    62    46
GE109A  1830    42    51    39    47    83    55    49    61    64    44
GE109A  1840    52    63    66    59    50    40    66    58    53    49
GE109A  1850    62    62    66    65    60    45    40    34    28    46
GE109A  1860    41    49    28    37    33    30    32    35    36    33
GE109A  1870    35    33    23    16    18    25    21    28    32    33
GE109A  1880    25    29    28    26    20    30    31    21    22    24
GE109A  1890    20    21    28    29    28    12    14    20    20    20
GE109A  1900    27    25    35    18    25    25    26    22    21    25
GE109A  1910    30    35    41    41    40    45    35    33    32    34
GE109A  1920    38    27    27    34    33    40    34    38    42    41
GE109A  1930    42    36    40    35    30    26    32    31    32    40
GE109A  1940    28    22    27    24    20    25    25    21    38    37
GE109A  1950    35    40    45    47    39    44    29    25    29    31
GE109A  1960    31    36    16    24    31    20    21    14    21    28
GE109A  1970    26    28    30    35    34    21    30    31    36    26
GE109A  1980    20    30    39    35    22    28    22    25    30    19
GE109A  1990    39    19    22    29    21    18    19    19    29    28
GE109A  2000    29    28    28    40    35    34    31   999
GE110A  1528    85    85
GE110A  1530    74    93    74    69    76    95    82    58    61    85
GE110A  1540   138    97    73    68    67    71    84    83    62    81
GE110A  1550    95   106    79    78   100   106   119   106    86    79
GE110A  1560    80    82    89    72    76    82    81    65    89    87
GE110A  1570    88   108   105    88    89    82    70    67    72    66
GE110A  1580    60    81    86   108    78    78    85    70    46    63
GE110A  1590    67    54    52    67    51    65    58    42    39    37
GE110A  1600    39    40    30    57    76    58    44    40    35    33
GE110A  1610    48    41    29    24    16    24    25    27    22    27
GE110A  1620    26    28    25    28    21    20    22    23    25    32
GE110A  1630    32    38    41    34    37    45    36    34    44    42
GE110A  1640    47    53    53    47    40    44    50    43    35    42
GE110A  1650    38    51    38    51    64    66    61    63    56    71
GE110A  1660    63    67    69    63    68    79    62    65    61    73
GE110A  1670    84    72    75    83    85    64    60    70    55    40
GE110A  1680    49    45    46    43    64    55    66    62    63    62
GE110A  1690    67    83    64    45    60    83    55    48    49    45
GE110A  1700    60    52    48    38    53    56    48    63    50    46
GE110A  1710    71    45    56    56    55    58    58    73    77    70
GE110A  1720    54    50    59    70    66    53    72    71    89    71
GE110A  1730    64    75    69    62    79    63    60    64    70    55
GE110A  1740    55    58    69    68    60    55    54    46    65    54
GE110A  1750    50    44    40    39    50    50    57    57    48    38
GE110A  1760    54    59    58    53    45    38    43    42    48    53
GE110A  1770   999
GE111A  1726   231   199   167   111
GE111A  1730   125   109   130   113   167   126   160   163   138    86
GE111A  1740    96    86   102   110    89    68    53    91   109   114
GE111A  1750   100    88    93   131   128   138    81   101   128   109
GE111A  1760   122   103    91    92   106    96   108   106   124   121
GE111A  1770    97    89   105    81    94    92   108   115   114   101
GE111A  1780   112   128   106   104   136   117   119   124   128   108
GE111A  1790    79    82    66    96    77    66    82    84    92   110
GE111A  1800   119   108   148   119   105   147   108   139   128   104
GE111A  1810   113    88    97    88    97    89    94    72    78    68
GE111A  1820    81    73    62    94    82   116    97   114   117   118
GE111A  1830    97   106   107   102   106   132   134   113   104    82
GE111A  1840    98   104   104   100    82    77   112   119   119   118
GE111A  1850   126    89   111   125    94    88    84    96    89   106
GE111A  1860    98   109   103   103   129   107   110   122    99   102
GE111A  1870    93    93    86    70    82    96    98    99   113    76
GE111A  1880    60    78    75    75   105   107    89    81    70    88
GE111A  1890    92    96   111   128   136   111    92    95   118    95
GE111A  1900   118   114   123   124   134   119   132   103    94    98
GE111A  1910    92   113   101   999
GE112A  1759    19
GE112A  1760    30    28    36    23    30    23    25    31    33    26
GE112A  1770    25    26    24    22    21    22    23    18    22    21
GE112A  1780    24    28    24    24    28    22    22    23    28    18
GE112A  1790    17    16    15    15    11    11    16    11    14    17
GE112A  1800    15    16    14    17    24    22    18    18    20    15
GE112A  1810    15    12    17    13    16    19    18    23    19    17
GE112A  1820    21    22    21    29    25    28    31    39    42    34
GE112A  1830    34    39    40    28    32    34    35    39    33    33
GE112A  1840    33    28    34    30    30    30    37    30    40    33
GE112A  1850    36    31    36    37    35    33    36    41    31    45
GE112A  1860    36    35    33    45    39    37    42    38    39    40
GE112A  1870    33    35    35    36    35    30    31    38    41    34
GE112A  1880    28    31    34    35    32    41    36    45    32    44
GE112A  1890    39    39    34    32    34    35    32    32    30    27
GE112A  1900    34    32    31    31    32    36    27    31    33    25
GE112A  1910    26    34    22    21    23    29    26    30    27    23
GE112A  1920    34    42    30    34    34    29    25    28    24    21
GE112A  1930    33    22    24    21    27    31    28    27    27    38
GE112A  1940    28    28    32    29    24    22    22    26    28    27
GE112A  1950    30    29    34    36    27    41    38    23    57    51
GE112A  1960    37    22    23    29    37    19    27    18    21    28
GE112A  1970    31    33    31    30    28    36    37    27    33    30
GE112A  1980    30    27    38    32    26    27    28    35    39    22
GE112A  1990    29    26    31    31    32    29    39    20    19    31
GE112A  2000    29    22    25    34    33   999
GE112B  1677    34    26    31
GE112B  1680    39    40    44    40    55    40    42    42    37    32
GE112B  1690    29    33    45    35    45    42    41    27    31    35
GE112B  1700    51    40    43    35    44    48    39    47    45    39
GE112B  1710    43    42    47    46    46    46    54    51    59    67
GE112B  1720    60    56    51    63    73    50    60    64    67    59
GE112B  1730    72    75    74    64    79    60    74    76    72    57
GE112B  1740    53    71    83    73    77    70    82    67    84    71
GE112B  1750    62    60    52    60    75    64    65    68    73    79
GE112B  1760    79    80    93    69    64    56    60    57    62    61
GE112B  1770    67    61    60    52    49    51    50    49    40    49
GE112B  1780    58    61    55    47    60    48    52    53    60    51
GE112B  1790    53    59    46    48    44    46    48    44    51    49
GE112B  1800    44    45    45    47    49    47    46    53    53    49
GE112B  1810    40    42    50    35    47    40    33    41    49    38
GE112B  1820    45    37    37    43    41    41    37    48    50    41
GE112B  1830    42    56    41    46    44    45    50    55    44    41
GE112B  1840    52    56    53    43    42    44    53    47    48    51
GE112B  1850    56    45    54    55    48    43    43    38    35    50
GE112B  1860    40    37    38    47    50    51    43    45    49    49
GE112B  1870    35    43    42    47    43    52    44    43    51    32
GE112B  1880    28    33    39    39    36    44    36    38    41    50
GE112B  1890    42    38    48    44    42    46    37    45    37    38
GE112B  1900    41    37    32    36    40    37    30    40    40    38
GE112B  1910    43    48    38    36    44    42    41    42    35    35
GE112B  1920    46    44    38    40    44    50    45    58    55    41
GE112B  1930    57    46    58    46    46    56    52    44    44    55
GE112B  1940    51    40    46    50    35    39    36    53    62    56
GE112B  1950    55    67    63    68    47    64    52    30    48    43
GE112B  1960    38    29    30    34    48    33    39    36    39    48
GE112B  1970    46    46    36    43    36    37    49    45    53    47
GE112B  1980    48    49    57    36    31    49    42    51    51    37
GE112B  1990    42    27    38    29    33    35    40    31    26    33
GE112B  2000    33    30    34    46    42   999
GE113A  1851    60    53    39    43    62    41    55    46    50
GE113A  1860    49    40    47    49    64    57    53    51    52    52
GE113A  1870    53    56    61    62    73    56    50    57    68    57
GE113A  1880    19    40    53    43    35    61    42    48    38    55
GE113A  1890    43    42    55    49    37    37    55    45    56    49
GE113A  1900    54    51    55    47    75    59    55    54    67    60
GE113A  1910    55    46    56    41    54    73    62    47    52    67
GE113A  1920    48    62    62    64    73    73    35    90    76    56
GE113A  1930    89    71    71    52    58    72    72    59    56    88
GE113A  1940    61    54    64    66    44    24    52    49    38    44
GE113A  1950    51    73    66    48    58    67    53    18    71    68
GE113A  1960    55    37    69    66    90    65    51    39    44    65
GE113A  1970    75    86    69    63    70    45    42    41    51    61
GE113A  1980    51    63    72    35    34    41    44    50    50    46
GE113A  1990    50    40    21    19    48    43    23    45    23    39
GE113A  2000   999
GE114A  1860   146   112    95   109   141   138   187   183   182   133
GE114A  1870   164   179   192   145   164   223   160   154   174   129
GE114A  1880   117   137   156   124   110   120    98   114    92   124
GE114A  1890   118    82    87   101    93    64    92    84    82    89
GE114A  1900    87    88    87    81    84    97    72    82    85    85
GE114A  1910    98   117    83    64    75    75    70    59    65    64
GE114A  1920    75    66    50    52    69    81    72    81    75    60
GE114A  1930    80    49    76    80    65    64    49    60    58    62
GE114A  1940    55    59    46    57    50    58    60    67   100    82
GE114A  1950    64    60    78    76    56    71    61    38    58    41
GE114A  1960    53    48    23    35    47    24    40    34    25    46
GE114A  1970    50    55    50    45    40    24    39    36    32    26
GE114A  1980    30    26    36    13    12     7     9    15    15    14
GE114A  1990    27    15    27    20    21    17    20    12    13    17
GE114A  2000    19    18    19    21    15   999
GE114B  1859   142
GE114B  1860   160   153   154   164   171   204   228   234   208   207
GE114B  1870   200   181   218   150   179   222   162   164   189   107
GE114B  1880   121   138   149   143   149   136   102   117    94   112
GE114B  1890   111    70    85    93    71    51    72    71    59    72
GE114B  1900    70    87    83    79    84    84    58    69    69    84
GE114B  1910    91   101    72    63    84    74    72    61    64    54
GE114B  1920    71    68    48    57    67    72    65    71    75    66
GE114B  1930    85    51    77    72    60    66    64    58    61    57
GE114B  1940    45    40    32    39    36    47    52    64    90    71
GE114B  1950    62    65    55    68    53    78    55    33    54    52
GE114B  1960    51    53    28    40    51    26    31    32    24    40
GE114B  1970    39    44    39    35    38    22    41    32    33    29
GE114B  1980    35    26    35    13     6     9    11    17    20    16
GE114B  1990    30    17    26    27    23    31    58    43    35    32
GE114B  2000    37    29    37    49    32   999
GE115A  1505    59    78    76    61    56
GE115A  1510    55    54    54    61    63    71    56    67    48    80
GE115A  1520    45    46    73    83    68    68    86    54    72    60
GE115A  1530    62    59    63    58    55    74    66    44    78    85
GE115A  1540    78    68    58    47    58    78    73    71    63    54
GE115A  1550    70    46    34    38    34    40    35    37    26    36
GE115A  1560    42    62    56    46    32    41    37    54    50    46
GE115A  1570    54    53    61    51    60    68    44    42    42    33
GE115A  1580    26    44    46    59    51    37    36    31    20    33
GE115A  1590    35    23    39    44    35    38    27    15    27    26
GE115A  1600    32    20    18    25    43    26    26    38    30    26
GE115A  1610    27    40    41    34    21    30    30    40    33    34
GE115A  1620    27    20    20    35    50    40    40    38    23    34
GE115A  1630    33    38    40    28    19    21    25    27    35    27
GE115A  1640    34    29    32    33    25    24    25    24    20    12
GE115A  1650    28    26    19    24    25    27    24    24    19    27
GE115A  1660    34    32    25    21    23    26    19    22    18    20
GE115A  1670    18     7    15    18    22    12    12    13    15    13
GE115A  1680    14    16    15    14    16    14    17    18    20    18
GE115A  1690    17    20    20    15    19    18    16    10    13    12
GE115A  1700    14    10    13    14    16    15    16    17    14    14
GE115A  1710    14    16    17    15    13    12    15    12    14    16
GE115A  1720    14    10    16    16    14    13    17    21    20    20
GE115A  1730    19    22    27    19    26    18    22    27    27    22
GE115A  1740    25    29    32    25    22    26    28    32    32    34
GE115A  1750    27    28    26    29    33    31    33    41    17    21
GE115A  1760    22    29    22    15    21    10    22    22    24    25
GE115A  1770    26    23    30    28    30    32    38    22    31    26
GE115A  1780    32    37    27    12    25    23    27    36    29    22
GE115A  1790    19    20    26    26    23    19    24    21    27    23
GE115A  1800    19    20    24    25    34    29    31    36    28    28
GE115A  1810    18    20    26    17    21    22    14    19    14    18
GE115A  1820    22    21    29    29    26    29    26    34    42    25
GE115A  1830    26    29    31    32    43    39    35    33    28    28
GE115A  1840    25    34    30    24    16    22    29    24    32    26
GE115A  1850    24    20    23    18    20    22    20    23    19    30
GE115A  1860    26    26    24    38    27    31    31    29    32    36
GE115A  1870    28    27    15    20    26    33    31    28    36    30
GE115A  1880    15    30    22    29    34    37    23    28    26    34
GE115A  1890    22    22    34    40    29    23    22    22    29    30
GE115A  1900    25    32    30    29    32    35    32    23    15    15
GE115A  1910    19    17    17    17    17    21    31    33    32    24
GE115A  1920    30    33    35    28    30    29    22    30    34    26
GE115A  1930    35    30    28    20    21    30    27    21    26    32
GE115A  1940    25    21    26    27    30    26    26    24    27    28
GE115A  1950    29    26    26    34    26    39    30    19    39    30
GE115A  1960    37    26    18    16    26    20    26    18    27    40
GE115A  1970    38    21    25    32    21    21    17    22    24    16
GE115A  1980    24    10    36    27    17    21    20    21    29    22
GE115A  1990    33    24    31    33    32    23    19    22    19    18
GE115A  2000    19    15    16    25    13   999
GE115B  1597    20    30    34
GE115B  1600    36    24    23    29    65    40    30    41    28    25
GE115B  1610    27    48    48    32    23    40    41    39    34    36
GE115B  1620    31    21    22    40    51    45    39    35    21    33
GE115B  1630    32    43    40    32    16    20    26    27    33    22
GE115B  1640    42    31    34    35    23    21    26    25    25    15
GE115B  1650    33    35    25    26    31    33    41    35    32    42
GE115B  1660    54    53    39    40    58    48    39    42    43    43
GE115B  1670    51    23    31    36    40    30    23    27    19    21
GE115B  1680    23    21    23    20    35    30    41    36    34    20
GE115B  1690    20    28    22    13    14    14    25    12    12     6
GE115B  1700    11    17    21    17    27    23    20    19    25    22
GE115B  1710    19    23    18    21     6    13    17    14    22    23
GE115B  1720    19    16    15    23    21    16    26    36    33    34
GE115B  1730    29    46    54    40    48    38    41    47    41    40
GE115B  1740    39    47    59    43    45    41    54    51    64    69
GE115B  1750    47    65    67    78    98    96   111   110    73    71
GE115B  1760    85   100    77    43    62    43    58    52    66    70
GE115B  1770    71    56    67    51    62    71    89    51    73    84
GE115B  1780    87   100    73    32    52    52    52    62    62    53
GE115B  1790    50    56    48    50    39    45    67    62    67    72
GE115B  1800    49    53    61    72    68    77    70    82    70    54
GE115B  1810    41    42    60    43    42    42    41    36    27    37
GE115B  1820    44    25    37    53    48    64    54    64    89    42
GE115B  1830    46    61    68    44    47    40    43    30    31    35
GE115B  1840    39    44    46    36    27    34    63    40    42    39
GE115B  1850    46    36    47    48    35    29    35    32    31    49
GE115B  1860    33    34    30    39    37    46    33    24    39    48
GE115B  1870    39    37    31    26    33    35    32    32    40    29
GE115B  1880    24    23    27    21    28    36    25    23    25    39
GE115B  1890    22    26    39    42    36    26    25    19    27    22
GE115B  1900    31    37    29    29    39    39    32    21    22    16
GE115B  1910    24    23    21    23    16    33    24    24    26    21
GE115B  1920    24    30    33    31    36    38    23    32    28    31
GE115B  1930    37    31    36    29    36    41    25    22    29    34
GE115B  1940    25    27    37    50    45    37    31    30    36    30
GE115B  1950    39    34    28    50    31    46    43    27    58    38
GE115B  1960    43    26    22    16    28    23    26    22    32    43
GE115B  1970    43    30    25    30    27    17    29    23    15    15
GE115B  1980    21     9    33    28    12    22    20    34    29    24
GE115B  1990    35    24    31    26    29    23    26    13    19    17
GE115B  2000    24    18    14    22    14   999
GE115C  1717    14    11    13
GE115C  1720     9     8    13    15    17    13    18    18    17    17
GE115C  1730    14    26    25    28    33    25    26    28    20    23
GE115C  1740    28    33    37    32    36    28    38    39    54    52
GE115C  1750    37    42    44    49    49    50    49    50    38    35
GE115C  1760    36    46    34    23    33    27    35    38    50    43
GE115C  1770    49    34    44    35    30    38    43    31    44    37
GE115C  1780    37    44    35    22    35    33    43    57    56    46
GE115C  1790    35    39    46    56    46    50    62    52    54    64
GE115C  1800    57    61    67    65    71    70    59    68    60    54
GE115C  1810    34    41    55    34    40    26    23    27    34    26
GE115C  1820    25    21    30    46    36    46    48    44    53    17
GE115C  1830     8    25    33    36    41    27    21    29    27    26
GE115C  1840    29    35    30    32    27    28    45    37    50    63
GE115C  1850    49    50    46    36    34    35    33    29    24    45
GE115C  1860    37    46    39    52    42    43    39    37    35    46
GE115C  1870    36    38    26    30    27    36    26    22    30    23
GE115C  1880    18    24    24    22    28    35    17    25    23    29
GE115C  1890    18    13    24    29    26    21    20    18    19    16
GE115C  1900    24    26    20    28    29    29    26    19     7    12
GE115C  1910    11    10    10    11    10    14    12    10    15    11
GE115C  1920    20    24    20    21    21    25    18    25    27    23
GE115C  1930    25    22    27    20    18    22    17    18    21    27
GE115C  1940    20    19    20    27    25    23    24    26    28    30
GE115C  1950    34    27    26    35    21    33    31    20    44    31
GE115C  1960    36    24    19    20    30    29    33    29    38    51
GE115C  1970    41    31    24    30    24    16    24    23    28    15
GE115C  1980    19    16    30    24    11    24    20    36    25    29
GE115C  1990    31    24    33    29    29    25    26    16    22    21
GE115C  2000    30    29    29    29    20   999
GE116A  1882    96    69   105   120    90    92    87    92
GE116A  1890    71    57    57    63    40    47    61    64    52    78
GE116A  1900    51    61    48    64    59    77    66    70    86    60
GE116A  1910    68    60    47    44    57    51    57    58    70    75
GE116A  1920    77    58    62    55    57    71    79    91   102    70
GE116A  1930    94    49    69    54    66    74    67    53    44    74
GE116A  1940    48    36    48    55    49    64    56    59    58    47
GE116A  1950    42    52    45    52    43    51    39    34    43    40
GE116A  1960    42    41    31    31    36    15    25    22    26    41
GE116A  1970    30    33    36    40    32    21    40    36    37    25
GE116A  1980    19    11    31    25     9    17    15    21    23    22
GE116A  1990    26    26    33    36    29    30    20    28    18    16
GE116A  2000    13    10    11    17     8   999
GE116B  1883   106   127    98    94   104    85    87
GE116B  1890    69    70    65    57    40    47    64    46    49    61
GE116B  1900    45    55    42    40    42    52    42    53    55    42
GE116B  1910    43    47    39    41    47    37    44    43    51    60
GE116B  1920    57    51    42    45    49    56    46    54    53    41
GE116B  1930    57    32    58    46    34    52    51    43    37    63
GE116B  1940    41    28    44    45    39    54    54    53    40    41
GE116B  1950    34    35    43    49    40    43    34    22    37    36
GE116B  1960    43    36    31    33    39    22    29    20    28    38
GE116B  1970    29    31    34    33    29    19    36    28    30    22
GE116B  1980    22    17    25    22     8    16    12    20    23    22
GE116B  1990    25    22    29    27    22    20    17    18    23    25
GE116B  2000    18    14    14    17    11   999
GE117A  1776    86    93   105   106
GE117A  1780    85    86   132   127   135   100   103   108    97    66
GE117A  1790    67    84    62    73    79    76    96    91    89    73
GE117A  1800    66    70    57    38    30    30    26    31    40    51
GE117A  1810    46    51    57    52    61    53    49    27    46    47
GE117A  1820    43    60    72    96    52    64    64    68    59    61
GE117A  1830    54    81   101    79    67    73    52    69    72    69
GE117A  1840    74    76    94    61    61    58    90    61    88    62
GE117A  1850   102   108   116   103    66    70    60    75    52    85
GE117A  1860    77    97   110    96    88   101   119   113   116   131
GE117A  1870   123   103    76    73    91   117   150   102   127   108
GE117A  1880    72   101    58    52    55    51    36    44    38    71
GE117A  1890    48    38    51    40    62    45    46    39    84    48
GE117A  1900    67    49    69    58    79    63    57    58    50    63
GE117A  1910    65    56    56    66    53    76    63    69    76    52
GE117A  1920    52    79    57    59    58    65    60    77    97    77
GE117A  1930    79    87    79    68    80   105    95    78    70    60
GE117A  1940    50    49    64    77    81    66    83    75    83    84
GE117A  1950    98    87    91    93    74    74    79    58    90    85
GE117A  1960    69    68    81    74    74   100   104   104    93   111
GE117A  1970   119   132   121    93   105    79    94    68   109    94
GE117A  1980   100    68   142   117    94   112   100   109   134   112
GE117A  1990   117   110    86   103   128   102   118    71   111    90
GE117A  2000    88    93   117   142    93   999
GE117B  1769    78
GE117B  1770    82    78    78    75    80    84    77    81    79    81
GE117B  1780    67    87   105   117   113    88    87   100   120    97
GE117B  1790    58   101    94    82   102   106    95    92   114    91
GE117B  1800    72    73    72    52    49    68    51    53    64    71
GE117B  1810    73    77    73    54    67    62    52    27    31    35
GE117B  1820    31    47    41    77    48    57    53    55    51    54
GE117B  1830    41    45    48    40    49    49    29    34    35    32
GE117B  1840    28    44    44    27    23    27    38    16    35    22
GE117B  1850    35    32    43    35    27    35    40    38    22    43
GE117B  1860    28    50    51    42    46    41    44    42    32    52
GE117B  1870    38    37    31    32    31    36    35    35    29    44
GE117B  1880    39    48    38    40    47    43    34    26    25    38
GE117B  1890    19    20    31    34    35    28    30    33    42    31
GE117B  1900    43    38    35    29    31    27    25    27    27    37
GE117B  1910    39    46    38    42    36    47    31    35    36    25
GE117B  1920    44    64    44    51    49    55    55    63    85    57
GE117B  1930    76    75    70    70    61    86    74    53    52    60
GE117B  1940    52    34    33    35    35    27    35    35    37    38
GE117B  1950    40    36    38    44    40    46    43    31    46    40
GE117B  1960    40    33    31    28    29    32    37    38    36    51
GE117B  1970    50    57    44    40    53    37    40    29    46    30
GE117B  1980    36    24    42    39    33    38    30    34    41    46
GE117B  1990    50    51    41    53    67    64    69    51    78    90
GE117B  2000    98   126   127   169   127   105   999
GE118A  1772   179   161   131   177   220   217   201   224
GE118A  1780   195   195   190   185   161   165   166   182   217   138
GE118A  1790   150   130   191   188   134   179   142   137   149   166
GE118A  1800   171   171   207   136   147   125   122   141   106    97
GE118A  1810   119   153   160   132   153   123   136   128   126   138
GE118A  1820   140   124   123   130   122   142   139   161   179   126
GE118A  1830   120   137   122   118   142   123   114    93    85    75
GE118A  1840    65    81    76    75    90    71   107    54    73    75
GE118A  1850    86    69    95    72    62    60    68    75    55    87
GE118A  1860    58    81    78   100   113   102    99   103   122   108
GE118A  1870    89    80    92   106    94   102   104    86    97    73
GE118A  1880    66    86    72    76    97   116    90   118    85   118
GE118A  1890   106    93   130   117   113    96    96   100   100   109
GE118A  1900   101    94   105    77    90    99    95    97   101    86
GE118A  1910    99   113    85    93    82    91    80    99    85    70
GE118A  1920   108   108    73    89    82    99    71    81    91    62
GE118A  1930    71    64    77    63    65    79    65    78    79   107
GE118A  1940    95    86    95   107    80    84    78    67    78    90
GE118A  1950    73    77    79    70    73    75    64    41    64    63
GE118A  1960    55    58    49    46    72    38    36    41    41    72
GE118A  1970    73    60    57    72    49    31    56    54    63    48
GE118A  1980    48    34    57    42    24    33    34    32    47    46
GE118A  1990    52    29    32    43    42   999
GE118B  1801   219   245   172   182   177   172   196   170   135
GE118B  1810   158   173   212   161   208   156   152   158   165   176
GE118B  1820   154   139   114   137   138   167   151   162   176   129
GE118B  1830   100   131   141   111   129   103    89    94    84    74
GE118B  1840    73    89   103   109   110    86   115    70    81    97
GE118B  1850   109    93   115    98    87    85   102   106    89   123
GE118B  1860    77   124   107   129   149   127   111   141   130   137
GE118B  1870    97    90    98   101   106   114   107   106   102    71
GE118B  1880    81   103    82    85   111   120    90   112    71   102
GE118B  1890    94    92   118   110   110    90   102    89   105   111
GE118B  1900   108   102   102    80    99    98    94    87    89    93
GE118B  1910   112   118    96   120    99   113   115   106    94    78
GE118B  1920   999
GE119A  1832    88   169    19    56    44    79    63    59
GE119A  1840    76    87    81    97    83    86    99    89   124   127
GE119A  1850   119    97   102    75    78    85    79    78    87   100
GE119A  1860   106   103    70    84   105    99   108   106    70    78
GE119A  1870    63    79    70    64    73    74    60    86   113    75
GE119A  1880    70    99    99    76    93   115    77    82    59    55
GE119A  1890    49    50    50    61    54    52    56    53    57    73
GE119A  1900    80    82    87    95    94    80    64    66    90    86
GE119A  1910    89   105    89    69    62    55    53    49    47    54
GE119A  1920    57    63    55    57    61    75    60    75    73    51
GE119A  1930    63    64    57    60    55    56    45    54    49    52
GE119A  1940    52    48    61    70    41    50    42    58    50    49
GE119A  1950    43    50    51    53    43    48    35    27    44    38
GE119A  1960    32    34    25    32    51    29    42    35    41    66
GE119A  1970    37    37    35    43    40    33    38    33    41    33
GE119A  1980    31    32    48    42    17    38    30    48    41    40
GE119A  1990    44    29    47    49    39    46    23    26    24    29
GE119A  2000    17    15    18    23    10   999
GE119B  1833    55   119    82    48   103   111    92
GE119B  1840    96   113    94    95   108    96   121    89   130   118
GE119B  1850    92    75   100    59    75    79    70    61    58   102
GE119B  1860    89   104    83    94    93   109   118   133   100    86
GE119B  1870    67    77    57    66    78    89    66   104   158    91
GE119B  1880    79   113   131    98   125   160   104    85    73    79
GE119B  1890    70    46    46    57    47    54    61    65    60    84
GE119B  1900    73    91   101   117   116   104    91    65    65    72
GE119B  1910    70    82    63    48    53    52    39    36    30    40
GE119B  1920    44    43    34    52    59    77    60    66    71    49
GE119B  1930    56    47    64    69    64    57    61    56    46    50
GE119B  1940    43    35    51    54    41    49    39    46    52    38
GE119B  1950    42    38    46    51    44    46    37    31    39    36
GE119B  1960    34    36    27    26    36    28    33    28    41    49
GE119B  1970    47    46    45    49    51    28    43    33    46    36
GE119B  1980    45    36    69    59    28    48    34    47    50    42
GE119B  1990    58    47    71    67    59    46    40    24    25    22
GE119B  2000    17    14    14    17    10   999
GE120A  1471    86   133   172   118   102    97    95    86   109
GE120A  1480    93    69    47    47    33    20    32    36    29    27
GE120A  1490    33    26    29    33    19    24    27    29    37    36
GE120A  1500    32    35    31    41    41    48    42    75    76    69
GE120A  1510    59    56    49    39    49    60    46    55    46    64
GE120A  1520    50    39    50    54    43    47    45    48    41    40
GE120A  1530    29    54    43    51    74    91   101    90    97   119
GE120A  1540   164   134   130   138   112   101   138   155   102   108
GE120A  1550    92   109    86    53    78    85    70    60   144   122
GE120A  1560   123    64    98    96    61    62    70    53    79    79
GE120A  1570    64    90   112    83    91    89    82   219   146    84
GE120A  1580    74    92    70    88    90    67    67    67    43    73
GE120A  1590    94    57    76    92    79    72    62    38    48    38
GE120A  1600    52    42    32    57    83    72    71    58    53    49
GE120A  1610    52    49    55    35    27    38    39    48    50    40
GE120A  1620    31    28    37    46    47    45    39    27    29    48
GE120A  1630    57    58    54    50    46    52    38    78    83    80
GE120A  1640    75    74    63    46    49    79    47    25    25    36
GE120A  1650    85    77    55    66    84    61    48    41    36    39
GE120A  1660    37    32    34    33    38    31    29    37    32    34
GE120A  1670    31    30    31    29    30    20    13    16    16    13
GE120A  1680    14    19    21    19    19    22    21    24    22    25
GE120A  1690    21    27    31    31    47    47    36    22    29    27
GE120A  1700    35    23    30    23    49    36    31    43    35    37
GE120A  1710    35    36    39    36    33    38    48    36    40    37
GE120A  1720    39    28    41    34    44    31    37    26    35    31
GE120A  1730    24    41    38    34    41    30    28    40    39    37
GE120A  1740    35    38    43    29    34    25    41    36    36    30
GE120A  1750    28    30    31    37    45    40    41    42    38    29
GE120A  1760    33    46    37    27    34    20    21    24    24    24
GE120A  1770    26    24    21    22    22    22    25    22    32    24
GE120A  1780    24    31   999
GE120B  1443    75   108   145   155   106   108    77
GE120B  1450    60    64    84    78    47    48    45    47    60    98
GE120B  1460    83   122    70    53    58    44    46    54    50    35
GE120B  1470    47    83   104    90    70    60    57    49    68    60
GE120B  1480    47    35    35    37    33    24    34    35    27    25
GE120B  1490    29    25    34    35    19    21    26    27    33    29
GE120B  1500    28    34    28    26    23    31    16    36    39    35
GE120B  1510    32    33    32    29    33    44    38    46    33    55
GE120B  1520    47    36    39    38    31    32    24    36    34    30
GE120B  1530    21    45    28    34    56    64    62    59    54    69
GE120B  1540    95    75    57    68    59    41    95    92    53    63
GE120B  1550    66    56    53    58    63    58    50    78    54    63
GE120B  1560    50    53    80    55    49    63    46    59    66    61
GE120B  1570    90   103    78    68    85    78    86    48    66    55
GE120B  1580    53    67    52    64    57    54    48    50    30    58
GE120B  1590    76    53    68    73    52    61    59    36    41    35
GE120B  1600    49    42    28    61    95    58    74    51    50    49
GE120B  1610    53    48    54    38    26    40    37    48    36    38
GE120B  1620    40    46    40    59    55    60    32    31    61    63
GE120B  1630    39    44    32    46    22    26    31    50    64    47
GE120B  1640    41    50    51    34    52    49    38    26    20    23
GE120B  1650    88    81    51    51    78    63    38    43    37    84
GE120B  1660    76    64    50    36    40    34    51    55    39    33
GE120B  1670    24    25    26    24    23    16    18    16    11    12
GE120B  1680    12    15    15    17    19    24    24    24    20    23
GE120B  1690    44   102    61    46    57    36    25    15    24    27
GE120B  1700    29    19    28    23    42    33    28    37    27    26
GE120B  1710    53    82    76    61    62    63    60    42    34    41
GE120B  1720    30    21    14    25    20    23    20    16    20    22
GE120B  1730    29    37    32    45    63    52    33    41    48    38
GE120B  1740    25    25    29    19    21    14    26    14    21    19
GE120B  1750    15   999
GE121A  1519    55
GE121A  1520    77    67    90    67    75    73    61    64    69    69
GE121A  1530    59    80    69    71    83    94    87    55    72    90
GE121A  1540    95    88    61    56    50    50    72    78    51    68
GE121A  1550    87    84    77    77    64    79    74    77    55    75
GE121A  1560    67    81    87    73    52    70    71    80    64    67
GE121A  1570    89    89    82    70    74    77    77    56    75    56
GE121A  1580    57    82    72    77    70    57    47    55    40    69
GE121A  1590    85    66    58    63    54    56    56    42    47    41
GE121A  1600    47    33    34    48    62    53    58    64    62    62
GE121A  1610    78    83    81    51    53    83    76    66    66    62
GE121A  1620    68    62    75    76    75    59    39    48    44    62
GE121A  1630    68    77    63    64    52    61    69    50    65    54
GE121A  1640    69    55    65    62    57    66    70    56    53    46
GE121A  1650    51    75    46    71    78    62    71    80    63    71
GE121A  1660    56    68    63    66    78    75    77    84    70    76
GE121A  1670    86    86    79    75    80    55    45    48    46    50
GE121A  1680    68    67    66    62    60    60    69    63    56    49
GE121A  1690    45    53    54    43    60    53    43    36    41    44
GE121A  1700    54    46    52    52    62    55    57    66    59    58
GE121A  1710    56    50    51    45    53    42    50    42    42    48
GE121A  1720    42    35    51    50    66    58    68    60    73    74
GE121A  1730    70    84    76    66    73    60    70    83    75    59
GE121A  1740    59    57    54    38    38    42    56    45    57    59
GE121A  1750    62    48    42    56    68    50    55    62    56    55
GE121A  1760    54    65    65    46    41    30    39    43    46    42
GE121A  1770    39    30    35    29    30    37    42    38    52    47
GE121A  1780    49    59    50    44    55    51    40    46    49    38
GE121A  1790    35    40    32    30    29    19    26    27    21   999
GE121B  1567    51    54    47
GE121B  1570    61    65    61    61    68    71    68    38    49    34
GE121B  1580    32    52    35    34    42    40    26    32    21    44
GE121B  1590    45    33    29    29    24    28    36    32    26    28
GE121B  1600    34    30    25    31    50    49    41    41    45    54
GE121B  1610    64    67    64    43    38    64    49    59    57    45
GE121B  1620    50    48    54    62    55    68    42    45    40    66
GE121B  1630    61    92    82    71    57    75    78    62    71    53
GE121B  1640    79    71    69    70    63    72    72    47    67    56
GE121B  1650    83    85    60    75    81    67    76    71    63    61
GE121B  1660    64    70    54    57    63    59    62    65    55    64
GE121B  1670    74    68    62    73    77    40    35    41    49    49
GE121B  1680    51    67    66    56    72    64    68    68    58    52
GE121B  1690    53    57    57    43    45    36    30    28    30    33
GE121B  1700    39    37    42    35    49    52    52    60    41    42
GE121B  1710    42    35    31    36    35    31    38    24    32    32
GE121B  1720    32    25    41    42    53    40    45    41    46    52
GE121B  1730    41    47    53    44    55    45    41    50    52    56
GE121B  1740    47    56    58    37    36    35    41    34    42    43
GE121B  1750    39    30    42    48    56    45    40    48    42    42
GE121B  1760    51    67    64    43    51    29    48    46    41    38
GE121B  1770    35    32    34    34    35    38    36    23    30    29
GE121B  1780    30    38    41    27    38    39    32    35    27    23
GE121B  1790    18    30    20    23    20    14    24    23    23    22
GE121B  1800    27    21    20    17    21    17    19    20   999
GE122A  1954   107   147   162   148   212   248
GE122A  1960   251   263   169   137   162   121   141   133   173   167
GE122A  1970   106   230   133   357   239    92   102   103   167   142
GE122A  1980    81    39    59    34    20    30    14    19    32    30
GE122A  1990    51    33    42    51    41    56    56    58    61    58
GE122A  2000    72    75    45    55    37   999
GE122B  1954   175   243   229   156   273   353
GE122B  1960   411   300   190   159   215   150   229   196   235   180
GE122B  1970   133   243   200   276   199   133   177   182   141    95
GE122B  1980   125   117   128   102    62    93    69    95   121    74
GE122B  1990   134   104   163   189   124   108    67    85    91   117
GE122B  2000   102    66    47    56    29   999
GE123A  1960   102    63    85   100    54    99    60    83   106    99
GE123A  1970    83    58    66    79    34    66    89    59    39    36
GE123A  1980    51    64    59    33    44    28    55    44    47    64
GE123A  1990    36    60    61    47    47    48    55    43    64    56
GE123A  2000    41    55    56    56   999
GE123B  1938    52    49
GE123B  1940    31    31    32    21    44    40    29    33    30    48
GE123B  1950    64    86    94    70    64    57    64    91    87   113
GE123B  1960   113    89    89   129    62   101    66    88   117   100
GE123B  1970    94    86    98   129    51    82    87    62    36    59
GE123B  1980    62    64    48    31    34    27    63    55    50    84
GE123B  1990    49    66    91    75    83    76    80    61    75    68
GE123B  2000    90    90    89    72    64   999
GE124A  1760   140   115    83    60    67    54    62    47    46    55
GE124A  1770    73    60    71    54    68    58    46    75    85   108
GE124A  1780    89    79    68    63    43    12     7     9    14    10
GE124A  1790    19     7    21    26    35    37    34    30    36    44
GE124A  1800    57    60    80    58    52    63    36    86    91    67
GE124A  1810    59    63    66    42    52    59    52    36    47    56
GE124A  1820    56    58    60    65    35    67    44    86    98    81
GE124A  1830    52    53    48    62    42    52    27    64    65    26
GE124A  1840    52    68    66    59    53    60    71    54    72    55
GE124A  1850    83    82    93    50    52    57    47    49    38    60
GE124A  1860    56    60    53    63    78    79    68    77    70    68
GE124A  1870    69    77    55    47    68    94    63    67    76    46
GE124A  1880    43    61    63    61    51    71    52    41    46    64
GE124A  1890    64    65    64    67    42    49    64    49    47    59
GE124A  1900    58    51    40    47    67    57    36    45    61    56
GE124A  1910    58    59    73    89    97    79    65    58    58    57
GE124A  1920    67    68    53    54    56    74    58    77    82    88
GE124A  1930   103    60   105    72    71    57    68    65    52    83
GE124A  1940    68    58    76    76    56    52    52    49    77    64
GE124A  1950    66    82    68    93    74    88    74    36    66    58
GE124A  1960    53    41    34    41    37    21    33    27    41    61
GE124A  1970    52    51    50    43    44    21    43    42    39    33
GE124A  1980    33    30    47    36    19    33    40    45    38    39
GE124A  1990    56    46    57    67    72   109   104    89    80    50
GE124A  2000    35    20    16    22     9   999
GE124B  1768    49    64
GE124B  1770    62    70    70    63    64    64    64    85    79    75
GE124B  1780    73    60    60    48    20     8    36    32    39    29
GE124B  1790    21    23    15    23    18    20    35    33    40    43
GE124B  1800    42    47    66    59    62    55    32    65    67    65
GE124B  1810    62    63    57    37    40    48    43    33    39    42
GE124B  1820    37    34    33    37    26    39    30    40    55    48
GE124B  1830    39    37    37    44    47    66    40    55    49    33
GE124B  1840    47    66    55    58    45    56    69    53    60    49
GE124B  1850    48    36    54    30    49    51    38    45    28    46
GE124B  1860    33    40    45    53    61    50    50    70    58    53
GE124B  1870    47    39    29    30    38    51    40    43    45    23
GE124B  1880    30    41    37    31    36    43    41    35    41    37
GE124B  1890    39    28    40    50    32    27    31    34    28    37
GE124B  1900    34    46    32    36    53    44    23    43    47    48
GE124B  1910    56    64    63    50    72    66    45    40    43    38
GE124B  1920    56    43    38    35    42    52    41    64    42    48
GE124B  1930    59    30    48    47    43    31    47    39    34    47
GE124B  1940    43    34    44    45    32    34    31    29    45    31
GE124B  1950    29    32    29    42    36    49    39    20    37    35
GE124B  1960    32    31    24    25    30    20    31    24    31    41
GE124B  1970    34    38    24    28    27     4    10    12    18    17
GE124B  1980    12    12    15     6     5    11    10    15    18    18
GE124B  1990    19    15    21    19    20    20    10     7   999
GE125A  1848    87    69
GE125A  1850   124    55    89    54    66    72    67    73    53    66
GE125A  1860     8    70    86    70    54    61    83    68    72    73
GE125A  1870    58    42    35    33    27    23    29    33    36    20
GE125A  1880    12    38    24    12     8     9     8     4    11     5
GE125A  1890    11     9     3    14    12    12    21    13    15    18
GE125A  1900    15    21    21    22    26    26    22    18    22    20
GE125A  1910    25    19    21    16    26    17    29    26    27    27
GE125A  1920    23    20    22    29    31    23    29    35    37    33
GE125A  1930    39    24    34    36    35    31    31    24    30    41
GE125A  1940    25    24    25    32    33    36    38    32    39    37
GE125A  1950    33    36    30    29    32    35    50    37    34    43
GE125A  1960    49    39    34    33    34    28    31    27    30    40
GE125A  1970    35    44    41    36    45    30    37    25    32    40
GE125A  1980    36    28    45    36    24    36    34    46    44    43
GE125A  1990    48    27    45    44    34    39    35    32    33    45
GE125A  2000    36    23    20    26    15   999
GE125B  1851    84   118   151    96   104    98   117    53    63
GE125B  1860    12    65    84    96    82    74   102    75    73    74
GE125B  1870    73    95    45    27    29    34    27    35    48     2
GE125B  1880    18    22    14     9    11    11    12    14    13    20
GE125B  1890    22    11    18    21    21    28    36    28    20    21
GE125B  1900    23    28    31    30    34    38    28    27    34    19
GE125B  1910    24    25    27    26    39    27    30    27    24    27
GE125B  1920    31    30    33    37    35    33    33    35    40    46
GE125B  1930    52    34    48    51    44    32    49    32    34    39
GE125B  1940    28    30    34    42    28    31    33    34    52    43
GE125B  1950    27    33    35    34    32    36    37    29    33    36
GE125B  1960    39    35    36    32    31    22    32    24    23    32
GE125B  1970    33    40    32    37    39    26    34    18    36    30
GE125B  1980    29    22    43    39    28    32    22    23    24    23
GE125B  1990    31    20    27    32    27    25    23    16    22    39
GE125B  2000    22    17    20    24    13   999
GE126A  1819   152
GE126A  1820    89    83   147   197   154   193    57   107   142   121
GE126A  1830   157   177   173   151   117   113    68    99    88    69
GE126A  1840   113   100    92    78    87    75   120    78    86   109
GE126A  1850   111   112   102    78    70    74    77    75    79   111
GE126A  1860    79    94    92    92    85    72    77    93    87   102
GE126A  1870   100    98   105   105    98   108    82   106   110    82
GE126A  1880   122   135    81    56    60    62    56    67    59    72
GE126A  1890    61    58    59    64    49    44    50    60    61    55
GE126A  1900    58    49    51    67    96    88    62    65    70    93
GE126A  1910    90   103    76    76    72    68    59    49    43    31
GE126A  1920    46    42    42    44    55    55    46    75    78    69
GE126A  1930    78    62    80    87    77    76    69    63    69    63
GE126A  1940    52    57    80    85    66    73    69    65    65    65
GE126A  1950    68    78   113   157   119   171   117    85    96    87
GE126A  1960   100   117    84    63   107    58    53    46    61    82
GE126A  1970    96    92    90    86    96    55    71    63    81    59
GE126A  1980    69    55    80    68    50    64    57    74    93    79
GE126A  1990    82    60    72    78    87    90    95   104   103    82
GE126A  2000    88    80    82    90    62   999
GE126B  1830   142   138   126   118    97    93    70    80    70    65
GE126B  1840    90    81    61    59    61    56    82    46    57    68
GE126B  1850    72    75    71    52    57    61    71    80    70    89
GE126B  1860    59    68    62    73    68    58    60    83    83    88
GE126B  1870    80    79    69    78    87    95    82   121   104    95
GE126B  1880   145   155    89    66    73    75    63    59    62    79
GE126B  1890    68    68    76    79    63    63    66    71    76    70
GE126B  1900    68    64    64    75   111   105    75    67    62    86
GE126B  1910    87    96    65    63    75    61    56    44    34    38
GE126B  1920    52    49    48    40    57    56    46    73    70    55
GE126B  1930    72    59    73    69    58    63    58    49    58    60
GE126B  1940    47    44    49    53    50    47    55    64    69    64
GE126B  1950    83    98    90   127   119   162   127    99   132   124
GE126B  1960   121   120    83    76   114    58    73    73    72    93
GE126B  1970   100   104    85    89   100    70   100    77    89    68
GE126B  1980    64    56    88    86    56    70    65    83    85    73
GE126B  1990    94    61    95   109    91   108    95    96    72    75
GE126B  2000    87    75    67    73    43   999
GE127A  1930   122   107   137   160   157    92   129   101   155   150
GE127A  1940   135    98   154   160   104   131   123   184   177   176
GE127A  1950   155   175   195   233   167   198   202   126   191   156
GE127A  1960   168   196   134   114   161   114   190   144   152   165
GE127A  1970   196   190   168   184   163    95   131   133   149   105
GE127A  1980   144   171   216   179   135   165   106   116   154   136
GE127A  1990   155   101   128   140   140   118   126   123   103    69
GE127A  2000    53    36    35    33    29    44   999
GE127B  1930   172   105   137   145   160   141   129   112   173   182
GE127B  1940   166   133   151   154   124   172   158   226   203   212
GE127B  1950   162   176   172   200   169   185   175    94   185   192
GE127B  1960   196   147   113   105   181   107   145   108   146   147
GE127B  1970   178   150   140   166   141    96   162   130   118    97
GE127B  1980   122   118   181   139   111   180   116   168   184   171
GE127B  1990   181   109   135   145   149   109   124   117    95    62
GE127B  2000    70    56    45    44    30   999
GE128A  1722    84   101    79    66   109    96   158   145
GE128A  1730   133   123   132   114   133   107   166   147   126   125
GE128A  1740   135   126    95    83    77    91    82    97    62    99
GE128A  1750    89    85    84   109   128   115   109    98   102    75
GE128A  1760    99   141   112   109    96    84    91   101    86    63
GE128A  1770    92   105    85    75    81    84    85    78    81    67
GE128A  1780    82    89    96    69    82    88    72    66    73    61
GE128A  1790    48    54    44    54    58    72    85   106    99    87
GE128A  1800   119   110   128   102   101    97    63    80    58    58
GE128A  1810    56    52    42    39    48    51    33    19    21    26
GE128A  1820    36    31    33    44    44    50    70    89   103    87
GE128A  1830    84    64   101   112    96   117   102    70    70    46
GE128A  1840    49    66    58    59    40    42    47    35    42    46
GE128A  1850    61    46    68    54    49    43    46    33    20    39
GE128A  1860    38    41    40    48    66    59    66    49    42    59
GE128A  1870    57    64    64    44    40    56    54    57    63    67
GE128A  1880    39    48    31    57    63    88    79    76    79    96
GE128A  1890   100    94   125   113    87    87    69    77    65    73
GE128A  1900    75    64    58    64    74    61    58    63    57    73
GE128A  1910    64    81    65    63    66    94    93    89    68    63
GE128A  1920    86    86    73    66    52    64    67    83    83    58
GE128A  1930    71    55    56    72    60    73    88    67    52    87
GE128A  1940    76    63    66    70    71    58    70    71    84    79
GE128A  1950    85    90   107   145   139   155   147   109   167   148
GE128A  1960   138   116    92    97   130   114   121   101    97   142
GE128A  1970   169   148   133   127   142    80   106    71   111    90
GE128A  1980    95    67   110    85    70    73    75   101   109    90
GE128A  1990   114    72    83    96    77    72    66    47    41    16
GE128A  2000    28    12    32    16   999
GE128B  1729   124
GE128B  1730    92   117    97    84   115   112   150   139   121   110
GE128B  1740   107   118    94    88    96    97    87    98    96    76
GE128B  1750    67    72    76    95   112    93    78    93   148    98
GE128B  1760   113   125   102   113   107   103   118   127   105    83
GE128B  1770    82    97   102    86    86    77   121   123   114    96
GE128B  1780   118   136   139    91   140   148   136   132   131   121
GE128B  1790    97    96   107   113   113   105    94    81    88    85
GE128B  1800   103   102   147   132   142   154   131   175   143   109
GE128B  1810    92    76    67    51    61    61    53    36    42    35
GE128B  1820    53    45    42    52    37    38    50    53    45    49
GE128B  1830    42    45    47    52    42    49    56    47    51    30
GE128B  1840    28    49    41    36    21    35    46    36    47    44
GE128B  1850    58    56    89    64    47    58    62    49    27    71
GE128B  1860    62    71    78    92   110   102    86    61    81   112
GE128B  1870   102    94   140   112    75    74    60    61    64    70
GE128B  1880    35    46    46    41    48    40    34    36    35    56
GE128B  1890    43    33    51    58    43    47    33    41    48    42
GE128B  1900    52    51    51    50    77    81    83    80   100   111
GE128B  1910   108   129    89    80    72    89    78    73    63    47
GE128B  1920    51    63    64    45    53    59    46    53    61    48
GE128B  1930    48    47    46    59    66    71    96    73    85   111
GE128B  1940    83    91    84    57    73    75    70    74    78    71
GE128B  1950    68    65    66    73    58    62    56    47    68    65
GE128B  1960    59    59    37    51    77    77   103    90    98   115
GE128B  1970   112   122   109   101   108    63   101    75   108    96
GE128B  1980    72    47    72    65    48    55    49    53    68    55
GE128B  1990    73    48    62    69    52    64    51    42    34    31
GE128B  2000    24    15    12    18   999
GE129A  1372    86   105   117   118   100    98    84    76
GE129A  1380    75    85    70    67    75    61    81    90    96   103
GE129A  1390    98    84    83    83    69    73    78    86    67    68
GE129A  1400    72    82   104   105    84    90    71    71    71    65
GE129A  1410    57    67    57    53    73    83    56    76    83   103
GE129A  1420   156   133   157   119   121   144   151   123    97    86
GE129A  1430   100    82    70    67    85   113    82    92   109    89
GE129A  1440    65    68    57    76    65    74    65    57    67    60
GE129A  1450    72    66    55    56    38    58    44    34    36    26
GE129A  1460    27    37    30    34    33    35    23    25    31    21
GE129A  1470    35    33    34    34    37    35    30    34    34    35
GE129A  1480    38    31    27    43    38    42    43    42    54    35
GE129A  1490    41    28    42    53    20    23    23    25    30    26
GE129A  1500    23    22    25    21    23    17    34    24    29    21
GE129A  1510    21    22    17    25    21    29    18    32    25    34
GE129A  1520    22    27    45    39    36    30    33    23    18    31
GE129A  1530    25    31    25    27    22    34    23    19    25    28
GE129A  1540    29    36    19    15    23    18    27    24    12    20
GE129A  1550    26    22    16    18    23    20    20    23    16    26
GE129A  1560    33    20    23    22    19    16     8    17    23    16
GE129A  1570    22    30    29    23    25    27    39    23    27    27
GE129A  1580    24    27    24    27    29    26    21    23    19    21
GE129A  1590    30    24    29    22    25    17    23    22    23    21
GE129A  1600    26    19    20    24    27    12    23    19    29    24
GE129A  1610    30    42    27    21    24    33    19    27    28    25
GE129A  1620    22    26    28    24    25    37    33    17    17    37
GE129A  1630    34    50    48    41    27    39    41    24    42    27
GE129A  1640    44    29    37    25    21    27    21    29    21    23
GE129A  1650    23    24    28    31    26    25    26    27    18    39
GE129A  1660    38    41    40    44    33    43    31    44    36    45
GE129A  1670    44    40    44    35    55    20    17    25    24    18
GE129A  1680    33    36    37    34    39    31    28    31    31    32
GE129A  1690    26    29    37    23    30    30    27    20    28    13
GE129A  1700    25    10    31    30    35    29    30    35    28    25
GE129A  1710    24    30    29    22    20    15    22    16    19    29
GE129A  1720    13    19    23    19    21    12    20    27    25    13
GE129A  1730    20    17    29    17    37    26    32    32    28    15
GE129A  1740    25    19    29    25    19    27    30    31    28    20
GE129A  1750    24    26    22    24    33    35    17    31    25    14
GE129A  1760    28    27    36    25    23    22    28    21    24    24
GE129A  1770    20    20    21    23    19    11    20    24    24    21
GE129A  1780    20    26    22    15    23    19    12    16    19    14
GE129A  1790    10    23    17     8    21    15    19    15    17    22
GE129A  1800    21    20    20    21    34    33    21    31    39    29
GE129A  1810    25    32    37    32    29    33    26    11    26    24
GE129A  1820    19    18    21    28    21    28    18    23    23    29
GE129A  1830     7    32    24    32    28    40    26    26    29    20
GE129A  1840    26    34    32    28    23    29    48    31    45    24
GE129A  1850    45    28    46    36    32    23    23    22    19    30
GE129A  1860    25    27    29    37    44    44    47    41    32    31
GE129A  1870    30    30    33    28    29    30    32    35    38    33
GE129A  1880    16    34    23    26    36    32    29    32    25    39
GE129A  1890    41    31    30    29    25    23    35    19    21    20
GE129A  1900    29    35    39    28    34    37    28    14    26    36
GE129A  1910    31    26    31    28    32    33    27    37    43    19
GE129A  1920    18    22    23    15    23    33    22    37    26    20
GE129A  1930    28    21    22    33    23    26    40    15    21    29
GE129A  1940    28    18    25    27    22    16    22   999
GE129B  1371   125   124   106    68    76    72    95    70    66
GE129B  1380    77    95    69    59    67    80    87   104    86    95
GE129B  1390    91    76    67    78    75    78    89    88    61    64
GE129B  1400    90    72    80    89    81    87    57    62    61    64
GE129B  1410    59    74    68    55    82    80    57   112   111    92
GE129B  1420   122   120   137   130   108    92   117    85    81    81
GE129B  1430   100    96    71    80   106    92    80    82    73    72
GE129B  1440    60    80    75    92    77    93    80    77    99    79
GE129B  1450   105    77    68    69    57    73    64    46    42    36
GE129B  1460    34    46    30    34    35    26    26    32    34    30
GE129B  1470    55    67    60    55    52    50    41    49    48    57
GE129B  1480    54    44    32    51    44    52    38    48    65    40
GE129B  1490    43    37    56    43    28    21    24    21    33    33
GE129B  1500    39    34    29    23    25    22    17    28    29    22
GE129B  1510    25    22    28    32    23    33    26    36    29    39
GE129B  1520    31    31    48    46    36    37    31    32    20    31
GE129B  1530    28    32    29    28    32    35    30    25    24    37
GE129B  1540    39    38    29    25    37    29    39    32    26    35
GE129B  1550    45    31    30    27    32    30    27    35    25    34
GE129B  1560    42    27    42    31    25    27    17    30    35    25
GE129B  1570    33    42    43    28    36    38    36    28    33    32
GE129B  1580    39    34    28    30    38    31    26    26    21    39
GE129B  1590    40    37    37    40    38    33    31    19    21    20
GE129B  1600    29    20    23    36    41    18    20    23    32    33
GE129B  1610    22    32    27    23    19    30    22    34    29    28
GE129B  1620    35    38    40    33    36    35    19    13    13    31
GE129B  1630    30    41    43    35    27    38    40    32    35    34
GE129B  1640    27    36    60    38    36    45    48    48    35    35
GE129B  1650    34    31    30    31    30    37    36    32    33    41
GE129B  1660    40    38    42    45    36    48    34    48    42    49
GE129B  1670    46    44    42    38    36    22    19    27    23    13
GE129B  1680    24    25    22    28    31    23    23    24    30    43
GE129B  1690    29    28    36    21    21    29    25    16    28    22
GE129B  1700    41    29    45    44    43    34    35    40    28    35
GE129B  1710    29    27    28    25    12    15    13    14    22    30
GE129B  1720    20    28    26    24    25    18    18    34    36    15
GE129B  1730    32    28    36    21    40    33    47    31    41    15
GE129B  1740    34    25    38    31    25    27    41    40    36    35
GE129B  1750    34    27    18    27    37    38    23    38    33    19
GE129B  1760    33    24    33    19    20    23    30    21    26    30
GE129B  1770    22    26    28    26    21    15    20    27    28    22
GE129B  1780    28    37    28    16    23    25    17    18    22    18
GE129B  1790    12    18    14    12    17    14    19    13    14    17
GE129B  1800    16    16    14    17    29    29    14    25    37    32
GE129B  1810    33    37    45    43    34    42    37    18    24    28
GE129B  1820    31    26    24    38    21    35    24    31    28    32
GE129B  1830    17    32    30    37    27    45    26    29    29    20
GE129B  1840    21    35    22    24    16    27    36    22    36    18
GE129B  1850    35    21    36    24    20    24    26    25    20    36
GE129B  1860    31    31    32    34    40    34    45    38    26    28
GE129B  1870    24    23    24    23    21    22    22    25    28    25
GE129B  1880    13    31    22    22    25    31    26    26    20    26
GE129B  1890    29    25    32    37    29    19    28    22    19    17
GE129B  1900    29    27    31    20    23    23    13    10    22    28
GE129B  1910    27    19    25    22    25    19    15    20    19    11
GE129B  1920    14    19    15    12    20    22    16    20    16    18
GE129B  1930    23    15    21    14    19    20    23     7    12    23
GE129B  1940    20    13    21    19    19    15    20    15    26    14
GE129B  1950    13    25    26    25    23    27    20    12    20    23
GE129B  1960    18    17    16    22    24    20    30    16    30    36
GE129B  1970    26    29    30    23    27    12    21    28    33    27
GE129B  1980    22    24    36    26    18    16    20    25    22    16
GE129B  1990    29    24    25    30    25    20    25    29    22    20
GE129B  2000    22    20    13    20    13    16   999
GE130A  1692    90   100   149   153   104    89    92    53
GE130A  1700    49    99   112   148   144   129   102   100    79    75
GE130A  1710   102   100   102   103   112    92   118   104   117    86
GE130A  1720    77    73    74    84    93    66    87   108   123    96
GE130A  1730   112   140   144   122   153   105   101   116   119    78
GE130A  1740    94    49    54    41    36    29    26    29    28    38
GE130A  1750    41    35    30    35    64    51    68    76    64    51
GE130A  1760    63    98   105    82    72    49    74    70    69    58
GE130A  1770    55    71    92    64    61    50    74    50    61    56
GE130A  1780    54    91    64    43    68    44    64    50    79    67
GE130A  1790    74    82    62    79    69    76    89    92    86    77
GE130A  1800    59    57    61    48    58    59    54    73    93    92
GE130A  1810    90    81    98    84    90    75    77    74    88    90
GE130A  1820    92    67    62    71    63    88    87   101   122   114
GE130A  1830    90   119    99   102    99   112   112   106   109    83
GE130A  1840    85   102    82    67    84    94   117    85    98    87
GE130A  1850    88    63    76    78    61    73    57    58    47    86
GE130A  1860    64    68    67    98   101    78    78    69    72    66
GE130A  1870    69    67    63    52    56    55    71    72    78    42
GE130A  1880    30    45    53    57    71    86    62    70    72    96
GE130A  1890    92    84    99   102    80    60    67    54    63    48
GE130A  1900    52    65    49    40    58    56    67    46    57    63
GE130A  1910    84    82    50    47    43    55    49    50    60    47
GE130A  1920    46    49    41    29    38    54    35    50    55    47
GE130A  1930    44    37    40    40    43    54    44    26    33    48
GE130A  1940    45    40    55    52    41    44    58    46    57    44
GE130A  1950    56    66    62    80    71    55    66    34    52    58
GE130A  1960    44    43    35    38    39    39    43    38    46    68
GE130A  1970    69    58    38    57    54    32    39    44    41    41
GE130A  1980    39    32    46    36    22    32    24    28    32    24
GE130A  1990    39    36    41    55    40    43    34    38    34    24
GE130A  2000    27    19    15    17     4   999
GE130B  1679    46
GE130B  1680    50    52    45    53    95    87   101    93   119   132
GE130B  1690   124   140   108    98   126   120    88    55    74    63
GE130B  1700    78    70    84   141   154   112    96   124    99    76
GE130B  1710    94   104   117   101   103   103   136   117   150   106
GE130B  1720    94    84   110   120   132    90   102   110   122    88
GE130B  1730   116   128   128    92   119    94    86   127   143   117
GE130B  1740   125    80    91    57    42    40    32    39    41    52
GE130B  1750    50    37    25    37    47    50    65    79    75    73
GE130B  1760    82   119   126    84    61    43    54    58    59    48
GE130B  1770    46    52    43    46    44    43    49    41    59    64
GE130B  1780    67   111    89    56    76    59    67    61    86    70
GE130B  1790    47    71    44    53    46    61    81    93   110   104
GE130B  1800    96    77    83    56    58    71    50    87    75    69
GE130B  1810    55    60    73    70    84    79   100    90    92    92
GE130B  1820   102    81    83    83    61    70    58    71    95    95
GE130B  1830    58    76    84    61    50    72    94   102   107    64
GE130B  1840    60    68    61    50    53    60    76    70   105   125
GE130B  1850   175   128   145   105    93    73    73    59    59   108
GE130B  1860    77    66    80   100   122   106    89    88    79    71
GE130B  1870    67    75    85    66    63    69    65    60    80    45
GE130B  1880    41    65    62    71    72   102    71    85    63    80
GE130B  1890    77    90   101   108    63    50    47    41    50    47
GE130B  1900    47    50    72    48    83    63    60    52    48    61
GE130B  1910    69    65    40    44    55    76    50    56    61    54
GE130B  1920    51    80    63    50    53    73    39    68    71    51
GE130B  1930    60    49    61    49    52    59    51    29    33    78
GE130B  1940    56    40    59    56    44    34    49    59    49    58
GE130B  1950    63    79    70    98    68    53    58    19    45    53
GE130B  1960    35    30    43    34    38    30    38    27    38    62
GE130B  1970    46    41    36    36    38    22    32    25    36    41
GE130B  1980    30    19    50    37    21    28    23    29    42    30
GE130B  1990    38    24    28    40    35    34    29    27    28    26
GE130B  2000    25    19    16    10   999
GE131A  1470    21    26    37    42    35    38    45    42    46    49
GE131A  1480    36    23    29    39    32    32    39    48    43    29
GE131A  1490    24    23    28    25    30    25    28    24    35    52
GE131A  1500    45    48    52    56    63    46    40    50    37    39
GE131A  1510    40    32    27    30    39    37    32    47    58    51
GE131A  1520    40    45    41    39    35    30    22    28    30    40
GE131A  1530    28    32    27    25    26    34    31    23    22    36
GE131A  1540    35    38    25    23    34    31    48    45    39    38
GE131A  1550    54    52    34    46    37    29    32    26    23    31
GE131A  1560    31    30    38    30    27    28    25    25    28    29
GE131A  1570    30    40    36    31    39    43    37    29    33    22
GE131A  1580    24    33    23    27    28    25    20    25    16    31
GE131A  1590    31    26    31    38    33    36    26    17    22    12
GE131A  1600    19    15    14    24    30    22    23    21    21    20
GE131A  1610    18    24    21    17    21    30    22    27    17    21
GE131A  1620    27    24    26    27    24    19    16    17    12    20
GE131A  1630    24    33    32    30    21    23    27    30    35    28
GE131A  1640    30    36    36    34    34    38    45    36    22    30
GE131A  1650    30    30    23    25    28    31    40    37    43    44
GE131A  1660    44    39    34    33    33    40    30    45    42    66
GE131A  1670    52    51    48    46    69    35    23    35    38    28
GE131A  1680    32    35    33    43    46    32    35    44    50    39
GE131A  1690    31    36    55    29    51    55    47    41    30    27
GE131A  1700    45    46    43    59    67    64    56    63    64    62
GE131A  1710    57    57    64    47    43    28    41    36    36    42
GE131A  1720    33    24    38    37    50    43    44    47    47    41
GE131A  1730    39    48    38    41    48    30    36    34    26    30
GE131A  1740    34    33    40    23    26    17    31    29    35    39
GE131A  1750    33    29    32    24    35    32    26    29    30    18
GE131A  1760    24    33    25    26    25    12    19    26    25    25
GE131A  1770    23    20    26    24    22    22    28    26    42    33
GE131A  1780    39    40    41    23    33    24    27    18    36    26
GE131A  1790    17    18    26    35    31    27    36    29    30    38
GE131A  1800    34    31    30    31    30    33    35    27    37    23
GE131A  1810    23    26    31    17    23    22    19    16    14    18
GE131A  1820    22    21    22    28    23    28    22    26    32    25
GE131A  1830    17    23    26    23    21    23    21    36    44    34
GE131A  1840    40    21    36    12    22    25    32    38    37    25
GE131A  1850    29    20    28    31    21    31    23    37    25    41
GE131A  1860    33    30    35    39    39    36    39    37    30    24
GE131A  1870    33    32    21    24    34    34    35    32    35    16
GE131A  1880    17    28    26    28    22    27    19    22    18    23
GE131A  1890    19    21    24    30    21    11    17    15    17    16
GE131A  1900    14    18    18    16    17    16    12    12    19    21
GE131A  1910    22    18    26    32    27    31    25    26    30    29
GE131A  1920    37    36    31    25    25    28    12    21    31    28
GE131A  1930    25    24    22    20    21    16    11    24    20    17
GE131A  1940    10    13    12    18    19    15    20    19    21    20
GE131A  1950    19   999
GE131B  1514    41    48    40    57    64    63
GE131B  1520    51    56    52    50    55    44    30    46    41    56
GE131B  1530    31    42    35    31    39    45    42    28    31    43
GE131B  1540    45    49    34    24    34    36    50    47    41    38
GE131B  1550    56    47    35    48    41    27    31    29    26    35
GE131B  1560    31    34    39    32    29    31    26    27    30    33
GE131B  1570    33    37    38    30    40    40    36    31    34    24
GE131B  1580    28    35    26    28    31    28    25    30    17    35
GE131B  1590    38    31    27    30    29    36    29    23    24    15
GE131B  1600    18    17    17    26    33    28    25    22    24    22
GE131B  1610    25    28    23    15    23    31    25    23    22    24
GE131B  1620    23    19    26    27    21    17    13    14     9    23
GE131B  1630    28    36    32    24    22    27    27    30    35    27
GE131B  1640    32    30    34    33    34    36    40    29    19    26
GE131B  1650    25    31    20    25    28    27    32    31    34    36
GE131B  1660    39    46    26    28    32    42    29    43    32    58
GE131B  1670    45    41    36    34    56    23    20    27    34    26
GE131B  1680    30    31    30    38    35    27    31    49    48    37
GE131B  1690    35    40    48    33    47    45    36    33    37    33
GE131B  1700    48    42    44    59    62    54    47    57    57    49
GE131B  1710    50    41    50    38    39    26    35    27    29    37
GE131B  1720    32    23    36    35    39    36    38    42    48    38
GE131B  1730    34    43    38    37    39    28    32    33    29    35
GE131B  1740    31    31    35    26    33    23    40    35    34    34
GE131B  1750    32    31    30    31    36    30    23    26    29    17
GE131B  1760    27    32    26    24    20    12    17    39    43    34
GE131B  1770    25    22    22    23    21    24    32    24    37    26
GE131B  1780    35    29    31    18    31    21    20    21    28    16
GE131B  1790    16    17    21    37    30    25    35    21    28    33
GE131B  1800    28    27    22    23    26    30    34    29    30    18
GE131B  1810    14    20    21    15    19    15    12    12     9    15
GE131B  1820    15    15    20    26    26    25    27    21    28    25
GE131B  1830    17    19    21    27    22    26    25    35    42    31
GE131B  1840    32    32    33    16    16    21    25    29    35    21
GE131B  1850    28    18    25    25    16    33    22    36    22    34
GE131B  1860    26    27    26    33    33    30    34    30    23    24
GE131B  1870    25    20    24    30    31    27    23    26    28    16
GE131B  1880    10    19    20    21    16    24    13    12     9    17
GE131B  1890    11    17    19    21    17    13    12    13    14    16
GE131B  1900    16    15    17    13    16    15    11    12    22    18
GE131B  1910    18    21    24    25    16    26    19    18    18    20
GE131B  1920    20    23    20    16    13    16    11    12    18    23
GE131B  1930    20    28    20    13    17    19    17    15    10    13
GE131B  1940    11    11    11    19    16    15    19    15    22    19
GE131B  1950    20   999
GE131C  1909     6
GE131C  1910     5    15     4    11    12    15     8    13     8    11
GE131C  1920    12    12     9    14    11    18    12    13    18    15
GE131C  1930     8    17    11    16    12    15     9     6     4    12
GE131C  1940    15    15    10    19    15    16    24    19    16    15
GE131C  1950    18    17    21    14    15    21    19     7    18    17
GE131C  1960    11     9    13     9     5    10     6    12    11    16
GE131C  1970    18   999
GE132A  1808   145   148
GE132A  1810   224   221   219   121   204   240   188   165   146   179
GE132A  1820   165   228   297   400   245   370   294   277   246   266
GE132A  1830   292   293   317   274   305   317   203   240   235   156
GE132A  1840   203   199   190   159   141   123   140    82    92    97
GE132A  1850    93    78    85    71    64    74    64    46    40    58
GE132A  1860    58    90   106   156   193   203   211   250   207   207
GE132A  1870   183   164   134   134   123   123   114   134   136   107
GE132A  1880    76    86    82    97    89   129   101    92    95   115
GE132A  1890    91    77   102   104    73    64    64    75    62    78
GE132A  1900    61    63    67    74    81    77    61    56    58    66
GE132A  1910    72    80    68    67    83    83    76    54    63    62
GE132A  1920    86    60    49    49    54    58    61    60    50    48
GE132A  1930    57    35    60    55    47    47    53    62    52    71
GE132A  1940    67    56    52    62    49    63    58    63    79    85
GE132A  1950    67    60    73    86    78   106    82    64    79    66
GE132A  1960    60    68    52    46    70    37    46    43    50    71
GE132A  1970    73    72    59    67    67    47    72    71    77    68
GE132A  1980    70    42    56    57    41    58    45    49    65    52
GE132A  1990    72    48    75    77    78    82    84    82    68    76
GE132A  2000    62    65    64    56    42   999
GE132B  1821   258   286   294   229   245   167   223   215   200
GE132B  1830   190   168   185   167   160   126    91   114   124    62
GE132B  1840    87    93   112   120    97    74    68    56    60    55
GE132B  1850    70    75    85    71    63    53    48    45    28    47
GE132B  1860    53    75    81    95   111    92   101   134   102   109
GE132B  1870    97    94    76    76    76    98    87    85    87    72
GE132B  1880    58    70    64    72    83    85    79    76    74    96
GE132B  1890    59    49    72    67    55    49    52    57    48    67
GE132B  1900    57    58    67    78    93    77    65    67    71    70
GE132B  1910    96   104    74    80    95   113    86    79    73    66
GE132B  1920    81    79    63    66    72    81    68    79    80    65
GE132B  1930    73    52    76    64    51    59    68    59    59    73
GE132B  1940    62    48    49    56    53    49    54    54    83    82
GE132B  1950    86    90    92   112    90   127   114    75    94    82
GE132B  1960    80    88    64    65    86    51    71    51    58    79
GE132B  1970    81    85    69    72    74    47    65    57    67    62
GE132B  1980    63    59    64    63    44    64    53    75    68    64
GE132B  1990    72    48    56    66    54    55    86    86    79    81
GE132B  2000    76    70    65    72    54   999
GE133A  1992    84   101    97   109   147   135   143   252
GE133A  2000   202   177   172   201   226   266   999
GE133B  1993   159    70   105   161   129   129   150
GE133B  2000   128   117   132   132   232   257   999
GE134A  1981   129   141   176   144   141   132   188   140   181
GE134A  1990   199   121   174   154   148   203   178   174   192   229
GE134A  2000   191   164   175   138   134   216   999
GE134B  1985    69    71   105   147   209
GE134B  1990   167   140   208   166   333   293   154   137   173   166
GE134B  2000   175   171   211   281   285   271   999
GE135A  1987   104   181   193
GE135A  1990   257   243   314   306   277   237   318   190   314   442
GE135A  2000   436   428   412   475   500   486   999
GE136A  1678    90    93
GE136A  1680   108    81    57    35    54    46    62    70    89    86
GE136A  1690    76    75    79    90   127    96    99    97    80    83
GE136A  1700    94    59   101    96   121   156   178   160   138    99
GE136A  1710    96   124   140   148   150   133   161   154   139   124
GE136A  1720   122    89   139   190   180   146   119   123   154   167
GE136A  1730   144   134   135   117   111    83   118   100    99    77
GE136A  1740    64    63    55    54    59    63    81   105   182   136
GE136A  1750   134   105    62   100   133    93   102    89   103   110
GE136A  1760    97   112   136   115    97    61   113    93    84   112
GE136A  1770   126    76    79    64    73    54    65    53    92    65
GE136A  1780    78   124   137    86   137   133   164   137   163   166
GE136A  1790    81    96    60    94    55    54    82    82    74    72
GE136A  1800    63    67   102    85    74    80    92   138   146    90
GE136A  1810    92   129   155   127   119   125   102    73    81   124
GE136A  1820   136   118   107   136   119   103   131   113   121   100
GE136A  1830    86    99    78    77    89    96    94   112   114   102
GE136A  1840    98   153   168   134   115   107   152    68    71    57
GE136A  1850    54    50    69    69    75    83    57    69    63    80
GE136A  1860    52    58    64    76    73    57    42    42    46    33
GE136A  1870    35    32    27    33    31    32    21   999
GE137A  1729   133
GE137A  1730   163   153   185   172   218   167   193   215   203   199
GE137A  1740   182   211   206   151   165   144   156   170   196   154
GE137A  1750   130   157   135   122   187   168   145   184   174   138
GE137A  1760   148   166   193   136   143    84    76    96   111   127
GE137A  1770   147    82   107   121   123   161   145   105    83   115
GE137A  1780   124   151   116   116   149   113   102   102   123    88
GE137A  1790    82    83    66    87    63    57    75    67    92    92
GE137A  1800    83    78    68    64    91    91   101   100    62    70
GE137A  1810    77    94    89    77    72    60    48    46    59    70
GE137A  1820    69    87    77   106    73   109    85    75    87    82
GE137A  1830    55    84    78    66    47    44    45    51    53    45
GE137A  1840    55    75    75    65    63    58    79    49    53    45
GE137A  1850    52    41    63    67    89    63    56    59    39    60
GE137A  1860    51    58    54    80    78    73    71    81    60    57
GE137A  1870    53    46    38    47    55    99    67    65    80    52
GE137A  1880    46    64    75    58    53    57    41    44    39    49
GE137A  1890    32    26    46    39    31    34    35    25    37    43
GE137A  1900    53    48    39    42    49    38    40    39    30    27
GE137A  1910    35    31    35    48    38    41    45    38    33    38
GE137A  1920    29    33    32    30    38    44    35    44    53    51
GE137A  1930    58    41    43    38    30    42    36    36    47    52
GE137A  1940    40    30    34    40    29    32    44    33    35    47
GE137A  1950    20    13    29    29    22    23    19    13    19    15
GE137A  1960    14    18    21    27    23    29    31    32    42    49
GE137A  1970    43    51    64    55    57    47    39    38    47    49
GE137A  1980    45    40    57    43    35    45    53    66    59    64
GE137A  1990    66    48    65    62    55    55    50    44    40    26
GE137A  2000    27    21    19    29    22   999
GE137B  1720    97    98   120    78   155   117   131   122   149   179
GE137B  1730   196   184   193   189   227   165   201   218   204   179
GE137B  1740   154   183   189   160   158   157   189   190   178   151
GE137B  1750   138   193   176   177   119    92    80   116   178   154
GE137B  1760   173   168   140   126   145   100   120   102   112   146
GE137B  1770   160    97   118   124   139   138   126   116   109    97
GE137B  1780    89    96   117   106   147   124    90    91   113    99
GE137B  1790    94    84    76    80    58    49    67    62    83    84
GE137B  1800    79    75    70    58    79    71    93   101    86    80
GE137B  1810    77   102    97    75    82    70    67    68    77    67
GE137B  1820    63    66    82   125   108   141   131   129   125   110
GE137B  1830   119   111   102    75    61    64    74    77    71    58
GE137B  1840    65    80    79    75    85    80    98    53    57    45
GE137B  1850    65    57    96   100    96    91    81    79    47    65
GE137B  1860    39    55    55    76    61    85    81    97    78    79
GE137B  1870    69    72    69    77    90   128    88   105   130    94
GE137B  1880    68    82    86    73    64    67    57    65    50    71
GE137B  1890    46    42    57    38    36    27    27    34    34    38
GE137B  1900    33    32    31    23    35    32    31    34    28    24
GE137B  1910    32    27    26    27    30    35    34    32    32    20
GE137B  1920    32    24    22    23    28    40    32    31    35    38
GE137B  1930    37    24    29    27    26    40    35    22    28    36
GE137B  1940    33    21    27    19    22    20    35    25    34    33
GE137B  1950    14    25    25    26    18    19    14     9    12    10
GE137B  1960     9     7     3     7     5     9     8     6     9    11
GE137B  1970    15    11    15    12    18    10     9     7    13    10
GE137B  1980    12    15    13    14    22    16    10    19    18    20
GE137B  1990    30    31    37    27    33    30    32    38    33    35
GE137B  2000    31    17     8     8    15   999
GE138A  1995   164   209   222   198   263
GE138A  2000   194   168   158   147   211   227   999
GE138B  1995   216   188   248   157   217
GE138B  2000   191   175   179   172   220   226   999
GE139A  1984   116   211   138   220   177   183
GE139A  1990   222   143   228   195   183   194   170   177   165   167
GE139A  2000   210   235   194   228   275   999
GE139B  1987   188   179   159
GE139B  1990   247   177   263   202   175   183   160   182   189   191
GE139B  2000   194   168   209   210   194   203   999
GE140A  1044   128   157   103   128   111    90
GE140A  1050    79    72    65    90    82    67    91    71    62    51
GE140A  1060    47    44    45    45    49    62    46    49    50    60
GE140A  1070    64    66    75    77    63    70    70    59    66    61
GE140A  1080    66    63    64    50    55    61    74    85    89    84
GE140A  1090    70   109   113   102   101   103   104    62    68    82
GE140A  1100    71    69    75    74    72    70    65    61    57    66
GE140A  1110    55    55    63    57    40    59    50    55    65    58
GE140A  1120    56    47    53    54    49    59    46    50    58    56
GE140A  1130    70    53    41    66    69    60    48    45    38    48
GE140A  1140    40    38    33    46    34    28    33    43    41    36
GE140A  1150    39    22    22    26    17    17    23    25    19    26
GE140A  1160    28    31    29    30    26    27    26    20    29    29
GE140A  1170    35    30    30    27    18    19    32    20     9     5
GE140A  1180    13    16    24    18    21    20    19    15    21    18
GE140A  1190    23    16    18    18    16    26    25    18    31    33
GE140A  1200    34    43    39    34    27    30    30    26    30    30
GE140A  1210    32    23    27    20    23    20    22    17    16    19
GE140A  1220    18    26    27    24    21    25    28    25    20    24
GE140A  1230    27    19    16    18    17    19    14    21    24    23
GE140A  1240    18    22    15    18    21    11    16    20    14    14
GE140A  1250    16    21    19    21    14    16    15    23    16    13
GE140A  1260    11    13    21    18    16    17    23    18    22    26
GE140A  1270    17    23    20    20    24    28    16    22    18    31
GE140A  1280    37    28    33    37    31    31    32    25    18    20
GE140A  1290    11    11    16    21    18    17    25    23    18    17
GE140A  1300    20    22    16    21    27    33    26    29    27    23
GE140A  1310    28    23    27    35    36    31    30    34    34    34
GE140A  1320    39    32    30    29    32    45    35    37    48    22
GE140A  1330    22    19    22    28    38    37    25    31    26    25
GE140A  1340    27    28    22    27    31    35    21    19    19    24
GE140A  1350    22    12    26    31    43    39    39    36    39    28
GE140A  1360    39    45    44    42    40    37    34    37    27    20
GE140A  1370    33    34    35    25    24    33    31    20    28    31
GE140A  1380    35    36    23    25    25    29    28    33    24    26
GE140A  1390    34    34    31    35    43    33    30    31    32    28
GE140A  1400    26    31    24    27    28    22    16    24    35    28
GE140A  1410    22    26    40    40    39    41    31    33    29    38
GE140A  1420    40    54    30    43    35    26    29    35    27    33
GE140A  1430    34    27    28    34    28    35    29    35    32    25
GE140A  1440    33    32    32    33    44    29    34    30    35    38
GE140A  1450    30    30    34    29    27    21    28    24    28    36
GE140A  1460    22    34    37    37    31    28    29    38    33    28
GE140A  1470    38    23    33    37    31    29    39    29    39    43
GE140A  1480    32    30    22    39    44    31    25    37    26    22
GE140A  1490    26    36    32   999
GE140B   969    29
GE140B   970    46    44    37    24    18    22    20    21    24    19
GE140B   980    25    24    24    29    20    22    21    25    26    33
GE140B   990    39    30    28    20    34    32    19    29    25    24
GE140B  1000    28    26    23    26    24    23    25    24    18    23
GE140B  1010    32    24    19    20    23    20    14    21    23    35
GE140B  1020    34    39    47    51    71    72    57    47    50    63
GE140B  1030    61    98    95    83    81    72    53    61    69    53
GE140B  1040    57    52    66    52    56    90    64    83    67    49
GE140B  1050    50    47    45    64    53    58    65    68    63    59
GE140B  1060    57    53    57    51    65    91    84    80    82    76
GE140B  1070    93    73    72    74    56    52    69    55    39    36
GE140B  1080    40    48    49    44    63    66    82    94    85    77
GE140B  1090    73   103   111   105    80    80    71    68    61    81
GE140B  1100    61    49    61    60    61    55    58    49    45    45
GE140B  1110    47    37    41    32    22    31    34    32    40    37
GE140B  1120    35    27    29    41    37    35    36    32    47    47
GE140B  1130    54    40    27    50    44    37    38    39    33    49
GE140B  1140    35    27    23    41    33    31    37    36    24    33
GE140B  1150    37    20    24    26    29    29    42    42    35    41
GE140B  1160    44    53    45    40    33    36    39    29    29    34
GE140B  1170    49    39    33    33    23    38    40    29    14     7
GE140B  1180    15    16    30    23    27    22    18    25    27    30
GE140B  1190    34    34    31    33    34    30    39    21    36    32
GE140B  1200    27    31    24    26    26    23    26    22    25    23
GE140B  1210    29    24    24    24    23    25    24    21    22    28
GE140B  1220    32    30    41    34    27    31    29    41    25    32
GE140B  1230    36    23    28    24    23    28    23    32    36    30
GE140B  1240    26    32    26    27    30    24    26    31    18    28
GE140B  1250    21    28    30    25    18    22    18    20     6    11
GE140B  1260    14    14    23    21    17    20    26    19    25    21
GE140B  1270    17    22    19    19    25    23    11    20    14    23
GE140B  1280    15    12    13    16    22    19    22    16    15    14
GE140B  1290     9     9    14    18    15    15    18    18    15    15
GE140B  1300    19    19    16    20    23    26    30    31    25    20
GE140B  1310    20    19    15    24    24    20    19    30    26    28
GE140B  1320    34    26    29    27    28    33    26    30    32    21
GE140B  1330    18    19    18    21    29    34    23    29    26    20
GE140B  1340    23    24    20    24    22    31    19    21    16    19
GE140B  1350    25    10    23    25    26    23    18    20    25    21
GE140B  1360    24    24    27    25    30    27    25    33    32    24
GE140B  1370    29    27    23    22    17    28    28    17    21    21
GE140B  1380    26    24    17    19    24    21    20    22    14    18
GE140B  1390    20    23    22    29    23    23    17    19    24    19
GE140B  1400    20    21    23    27    35    27    23    27    30    23
GE140B  1410    17    20    31    30    28    26    29    27    27    30
GE140B  1420    39    54    34    41    33    29    28    25    27    22
GE140B  1430    28    21    23    26    22    27    25    29    22    25
GE140B  1440    26    32    23    20    21    16    16    15    14    24
GE140B  1450     9    13    18    12    14     8     8    16    11    19
GE140B  1460    11    19    15    20    17    15    17    17    17    15
GE140B  1470    21    14    21    24    21    16    25    19    26    26
GE140B  1480    18    14    15    22    21    16    16    22    19    20
GE140B  1490    26    29    29    28    30    16    22    16    23    26
GE140B  1500    19    15    13    12    12    13   999
GE141A  1802   107   111   147   199   131   139   103    95
GE141A  1810    78   132    81    71    92    77   109    60    58    51
GE141A  1820    69    59    68    98    78   134   142   137   169   193
GE141A  1830   136   180   206   142   129   142   165   171   144   105
GE141A  1840   126   124   140   141   134   123   154   134   156   168
GE141A  1850   212   182   210   152   158   154   145   143   101   141
GE141A  1860    98   159   137   162   177   189   174   160   165   157
GE141A  1870   121   104    73    90   108   132   105   112   117    90
GE141A  1880    70    99   101    87    85   136   132   149   129   171
GE141A  1890   150   128   152   128   128   117    98   107   113    97
GE141A  1900   100   111   113   112   135   106   113    95    76    97
GE141A  1910   116   113    97   105   110   109    97   118   120   171
GE141A  1920   164   128    99    84    78    87    56    82   110    96
GE141A  1930   100    59    62    65    60    81    76    79    68    79
GE141A  1940    81    77    60    69    56    55    63    79    94    90
GE141A  1950   108   112   125   135   122   145   119   122   185   180
GE141A  1960   184   191   131   118   155    95   110   101   117   151
GE141A  1970   168   148   118   133   132   100   137   127   169   143
GE141A  1980   162   112   137   140    86   127    76    97   108   100
GE141A  1990   114    86    82   103    96    96   115    99    91    91
GE141A  2000    88    90    81   101    70    57   999
GE141B  1796    84    94    92    63
GE141B  1800    66    84   110    87    96   158   163   180   113    94
GE141B  1810    68    99   128    91    96    77    80    35    73    67
GE141B  1820    55    46    70    81    72   119   103   124   166   167
GE141B  1830   146   149   185   167   164   163   140   149   146   125
GE141B  1840   174   160   155   132   150   192    99   151   162   180
GE141B  1850   142   128   149   169   140   178   173   142   106    94
GE141B  1860    83   151    90   117   103   132   145   172   154   161
GE141B  1870   149   138   106   100   103   107   117    94   112    68
GE141B  1880    72    78    78    75    91   112   100    93    72   111
GE141B  1890    87    90   100    85    79    99    96    85    85    59
GE141B  1900    75    76    72    77    97    80    85    58    53    49
GE141B  1910    65    63    68    69    62    74    70    75    85   131
GE141B  1920   156   102    78    68    50    57    44    64    95    73
GE141B  1930    86    79    60    61    57    78    62    56    64    68
GE141B  1940    69    68    77    72    54    51    59    77    87    94
GE141B  1950    87    84   106    91    80   102    81    76    81    94
GE141B  1960   113    91    75    62    98    69    72    79    82   107
GE141B  1970   119   112    86   103   116    97   127   105   131   109
GE141B  1980   105    86   115   105    73    85    70    62    68    67
GE141B  1990    77    87    64    86    95    75    87    86    71    80
GE141B  2000    67    66    70    76    65    44   999
GE142A  1935    95   107    80    86   119
GE142A  1940    78    47    64    63    56    77    64   104   130   120
GE142A  1950    98   101    89   123    86    79    69    66    79    75
GE142A  1960    70    75    88    66    65    99    98    96    71    68
GE142A  1970    77    84    79   105   108    93   102    77    92    88
GE142A  1980   110    94   113    99    78    97    66    77    81    77
GE142A  1990    92    69    71    87    86    78   100    85   100   154
GE142A  2000   159   158   171   179   143   165   999
GE142B  1935    55    68    59    47    50
GE142B  1940    68    36    48    56    52    50    56    51    66    56
GE142B  1950    70   101   101   101   100    65    51    57    80    70
GE142B  1960    73    87    68    71    92    67   107    88   104   138
GE142B  1970   115    93   112   113    96    90   102    98   123   106
GE142B  1980   100   106    95    87   104   113    59    93    87    90
GE142B  1990   112    92    97   102   100    86   101    77    85    99
GE142B  2000   131   170   190   198   136   128   999
GE143A  1322   117   152   120   119    99   130   142   130
GE143A  1330   105    94    88   121   128   116   118    89    75    68
GE143A  1340    71    74    66    94    71    82    91    87    77    88
GE143A  1350   108    95    69    89    89    93   117    92   115    97
GE143A  1360   102   146   141   115    96    74    76    80    84    98
GE143A  1370   103   114   108    67    72    67    72    49    64    73
GE143A  1380    83    61    50    60    56    57    52    75    62    49
GE143A  1390    54    46    50    68    72    64    58    53    53    59
GE143A  1400    64    62    64    62    55    53    59    43    44    42
GE143A  1410    37    55    52    43    41    40    36    51    43    67
GE143A  1420    56    58    57    51    43    39    47    29    33    36
GE143A  1430    28    30    22    26    31    35    26    30    30    33
GE143A  1440    27    35    37    40    42    40    39    30    31    35
GE143A  1450    41    35    36    40    26    33    40    35    42    44
GE143A  1460    30    43    39    38    36    34    34    37    25    28
GE143A  1470    43    51    47    44    44    38    46    43    44    44
GE143A  1480    31    22    24    39    30    29    28    34    37    32
GE143A  1490    31    33    32    32    35    27    29    28    35    39
GE143A  1500    35    35    36    44    41    37    31    33    31    30
GE143A  1510    33    33    27    34    36    25    32    31    23    28
GE143A  1520    19    23    30    29    24    26    22    35    28    40
GE143A  1530    24    46    29    32    29    40    42    35    39    44
GE143A  1540    35    35    31    26    37    24    37    49    34    35
GE143A  1550    46    32    39    43    37    36    38    51    38    34
GE143A  1560    36    36    40    35    25    30    25    28    32    24
GE143A  1570    35    33    36    36    43    44    39    33    40    33
GE143A  1580    29    42    35    35    40    32    30    34    22    34
GE143A  1590    39    34    34    35    36    28    23    22    22    25
GE143A  1600    23    19    21    23    30    26    27    22    33    27
GE143A  1610    38    36    31    30    27    39    35    34    27    24
GE143A  1620    22    25    29    28    33    30    29    27    24    33
GE143A  1630    34    35    34    36    29    28    36    32    34    28
GE143A  1640    39    41    38    34    30    40    33    26    24    25
GE143A  1650    29    32    23    32    33    29    32    33    22    26
GE143A  1660    26    26    23    24    21    27    18    24    16    27
GE143A  1670    19    16    17    20    23    18    17    22    22    21
GE143A  1680    21    27    34    29    27    26    40    35    36    33
GE143A  1690    30    39    41    31    40    36    32    15    22    20
GE143A  1700    27    12    19    13    21    11    13    21    12    14
GE143A  1710    15    17    23    21    18    18   999
GE143B  1349    71
GE143B  1350    64    87    62    73    68    60    71    53    72    73
GE143B  1360    66   115   110    93    54    51    55    64    65    53
GE143B  1370    60    59    49    48    42    56    52    32    46    53
GE143B  1380    55    53    32    43    58    56    46    71    64    52
GE143B  1390    58    44    41    50    60    52    39    43    50    58
GE143B  1400    56    46    50    54    49    43    43    37    44    48
GE143B  1410    38    44    66    52    45    38    25    41    46    68
GE143B  1420    52    47    44    38    42    29    37    23    29    34
GE143B  1430    31    27    16    22    27    27    24    25    28    28
GE143B  1440    29    35    30    29    28    27    30    29    43    32
GE143B  1450    38    26    34    41    26    33    37    27    39    32
GE143B  1460    25    39    37    42    38    40    37    39    32    27
GE143B  1470    42    49    46    46    44    33    45    42    49    51
GE143B  1480    41    30    32    47    40    37    26    36    39    37
GE143B  1490    42    39    39    42    52    38    35    30    45    47
GE143B  1500    39    38    43    50    50    38    29    36    34    28
GE143B  1510    32    30    25    28    31    27    25    31    29    31
GE143B  1520    22    24    25    21    21    21    21    27    25    29
GE143B  1530    25    38    25    30    25    43    38    33    35    39
GE143B  1540    36    36    27    28    41    29    37    42    30    31
GE143B  1550    46    34    37    43    44    34    29    42    30    35
GE143B  1560    37    32    35    29    26    31    23    28    28    30
GE143B  1570    33    33    30    30    29    32    29    23    29    26
GE143B  1580    25    40    35    41    36    30    34    38    20    33
GE143B  1590    39    34    30    32    31    26    27    24    21    20
GE143B  1600    24    20    22    27    33    30    23    16    25    24
GE143B  1610    20    28    24    22    20    30    27    27    24    22
GE143B  1620    24    24    27    33    30    26    20    25    16    22
GE143B  1630    20    22    22    19    20    22    25    18    20    16
GE143B  1640    24    18    18    24    21    25    17   999
GE143C  1383    47    41    44    58    72    59    47
GE143C  1390    42    38    33    37    48    39    34    36    43    63
GE143C  1400    55    44    48    45    46    46    46    41    42    38
GE143C  1410    40    50    50    33    26    30    28    32    33    58
GE143C  1420    52    46    41    40    38    30    33    32    18    24
GE143C  1430    26    23    21    20    21    30    25    30    27    27
GE143C  1440    25    25    31    26    32    33    30    23    29    28
GE143C  1450    27    25    27    26    21    20    26    17    25    31
GE143C  1460    27    32    31    32    33    41    38    49    33    30
GE143C  1470    42    45    40    41    38    30    38    29    35    33
GE143C  1480    30    27    37    42    35    28    27    29    30    29
GE143C  1490    29    33    44    37    47    36    40    33    44    47
GE143C  1500    42    45    50    43    46    38    30    45    47    43
GE143C  1510    35    38    33    39    46    41    44    38    42    44
GE143C  1520    35    40    51    38    39    44    37    40    38    37
GE143C  1530    33    44    47    49    34    40    40    42    47    53
GE143C  1540    52    52    46    47    57    45    53    60    40    41
GE143C  1550    47    45    45    49    49    43    42    45    45    49
GE143C  1560    55    52    60    49    45    55    45    57    52    50
GE143C  1570    57    54    53    57    58    58    52    48    51    43
GE143C  1580    40    44    41    40    52    50    45    54    42    53
GE143C  1590    61    40    40    36    38    38    39    31    37    37
GE143C  1600    39    39    37    38    37    34    29    27    33    30
GE143C  1610    39    31    33    26    25    39    30    30    22    26
GE143C  1620    28    28    32    31    34    33    27    29    26    37
GE143C  1630    38    40    36    32    31    32    32    25    26    23
GE143C  1640    31    33    28    32    26    35    30    23    23    24
GE143C  1650    27    34    22    31    36    31    33    32    30    38
GE143C  1660    34    33    29    27    32    34    29    30    32    43
GE143C  1670    33    30    32    34    37    30    34    40    34    32
GE143C  1680    38    37    36    41    35    37    35    33    31    28
GE143C  1690    36    45    32    22    39    35    34    22    30    38
GE143C  1700    39    24    25    26    33    29    23    24    23    28
GE143C  1710    27    31    36   999
GE144A  1344   178   132   127   113   107   123
GE144A  1350   100    98   135   144   108   156   164   159   132   138
GE144A  1360   143   200   165   160   141   130   148   216   252   136
GE144A  1370   139   137   175   163   180   106   107   100   151   247
GE144A  1380   302   382   270   230   155   122    74    96    78    62
GE144A  1390    61    73    70    83    92    83    60    69    68    77
GE144A  1400   107   123   131   127   100    97    96    99    99    90
GE144A  1410    58    91   117    99    90    96    72   108   118   118
GE144A  1420   119   129   109    83    73    71   109    86    91    84
GE144A  1430    87    91    61    69    72    73    57    52    43    51
GE144A  1440    46    58    57    54    55    56    45    33    46    45
GE144A  1450    49    52    60    58    43    57    70    58    64    70
GE144A  1460    70    91    79    58    47    45    41    46    32    26
GE144A  1470    33    40    43    44    39    29    27    31    38    42
GE144A  1480    33    28    29    41    41    38    30    35    41    29
GE144A  1490    27    28    27    33    34    28    28    24    27    36
GE144A  1500    31    27    30    27    24    31    25    37    32    27
GE144A  1510    32    30    18    31    27    29    32    33    25   999
GE145A  1405   104   116   113    99    97
GE145A  1410   112   104   125    93    94   108   105    94    91   110
GE145A  1420    89    94   102    74    86    77    85    78    86    90
GE145A  1430   104   102    85   121   133    95    73    74    94   106
GE145A  1440    92    95   104   111   108   107    85    76    76    65
GE145A  1450    58    61    76    71    61    69    70    63    58    64
GE145A  1460    40    57    52    35    36    43    36    48    49    46
GE145A  1470    53    63    63    74    59    62    73    65    49    65
GE145A  1480    50    57    40    70    53    45    41   999
GE145B  1406   109    96   102    89
GE145B  1410    86   108   118    87    86   103    77    78    78    88
GE145B  1420    90   102   127   107    91    97   101    79   102    82
GE145B  1430   106    95    81   107   116    99    70    75    71    61
GE145B  1440    69    66    72    61    69    60    57    46    64    61
GE145B  1450    58    70    91    75    61    77    74    54    67    52
GE145B  1460    53    75    59    42    51    42    29    44    33    30
GE145B  1470    46    50    46    55    45    44    64    55    42    55
GE145B  1480    48    37    42    49    35    33    32    37    48    34
GE145B  1490    53    45    44    56    52   999
GE146A  1340   120   152   113    91   143   170   150   107   110   122
GE146A  1350    70   103   133   109    91    89   112   119   135   136
GE146A  1360   164   214   157   141    69    61    64   100   105   118
GE146A  1370   130   122   108    83    87    99   123   139   176   238
GE146A  1380   205   178   145   151   133   102   115   220   203   147
GE146A  1390   111   102   111   109    98    83    54    50    51    62
GE146A  1400    70    66    70    63    98   109    89    62    79    78
GE146A  1410    62    83    70    60    70    61    35    41    47    57
GE146A  1420    49    74    72    70    61    57    64    61    41    39
GE146A  1430    56    38    25    27    36    32    30    32    20    22
GE146A  1440    18    19    23    35    48    37    26    21    34    36
GE146A  1450    41    38    61    42    30    37    41    42    47    40
GE146A  1460    29    49    35    27    30    28    21    42    24    22
GE146A  1470    37    43    39    40    36    32    36    35    28    30
GE146A  1480    32    24    34    47    37    25    29    26    20    13
GE146A  1490    18    27    29    27    23    21    19    15    14    25
GE146A  1500    18    15    23    26    27    21    19    32    24    31
GE146A  1510    26    19    16    17    20    19    24    23    19    18
GE146A  1520    13    14    14    19   999
GE146B  1342   163   134   110   115    88   105   113   121
GE146B  1350    73   107    98    92    84    85   130   147   152   127
GE146B  1360   137   191   132   110    94    68    73   101   124   102
GE146B  1370   122   118   107   111   114    64   102    91   108   116
GE146B  1380    99    81    69    73    69    52    70   122   123    71
GE146B  1390    56    60    70    66    67    51    36    43    42    48
GE146B  1400    55    61    65    40    62    56    59    49    59    58
GE146B  1410    61    93    97    65    77    74    48    53    63    66
GE146B  1420    70   110    84    81    80    61    59    42    33    35
GE146B  1430    39    30    26    26    41    35    34    32    28    21
GE146B  1440    21    23    30    29    32    23    23    14    22    24
GE146B  1450    25    29    35    29    21    26    31    30    29    30
GE146B  1460    20    38    23    31    23    23    26    31    20    15
GE146B  1470    28    31    28    28    16    15    24    16    18    22
GE146B  1480    18    14    23    37    26    18    19    19    17    12
GE146B  1490    16    14    18    15    14    11     9    13    10    13
GE146B  1500   999
GE147A  1452   166   164   114   147   150   119   137   127
GE147A  1460    85   123   100    86    95    67    67    71    90    82
GE147A  1470   132   150   130   120   109    79    88   120   121   143
GE147A  1480    87    76    84   102    78    75    96    99   120   101
GE147A  1490    90   106    93   107    98    85    81    79   122   111
GE147A  1500    74    73    80    98    74    62    66   101    99   103
GE147A  1510    90    83    95   104   122   109    82    93    81    97
GE147A  1520    86    71    78    80   108    79    76    77    65    74
GE147A  1530    50    63    63    71    69    71    69    60    81    99
GE147A  1540   117   114   109    84   101    96   107   122    80    82
GE147A  1550   113    94    77    78    69    70    83   100    52    51
GE147A  1560    59    49    74    65    57    67    42    57    63    56
GE147A  1570    53    63    65    51    80    79    75    49    50    39
GE147A  1580    33    47    34    45    53    58    61    57    32    48
GE147A  1590    64    56    53    67    49    44    33    28    29    24
GE147A  1600    34    24    20    37    43    21    39    34    36    31
GE147A  1610    22    20    20    13    19    47    51    60    54    52
GE147A  1620    46    41    45    60    55    49    40    40    17    40
GE147A  1630    39    44    46    30    24    26    32    37    39    30
GE147A  1640    46    42    43    45    35    34    27    17    18    17
GE147A  1650    26    48    25    33    40    45    47    32    35    42
GE147A  1660    38    36    39    45    53    65    38    34    36    36
GE147A  1670    31    39    43    35   999
GE147B  1423    80    43    50    59    70    43    52
GE147B  1430    76    37    47    53    54    37    35    47    38    37
GE147B  1440    40    55    55    64    87   112   120    94   107    97
GE147B  1450   102   101   117   117    97   112   119   102   116   132
GE147B  1460    96   141   112    87    87    77    85    88    91    88
GE147B  1470   139   143   141   133   115   100    97   107   108   135
GE147B  1480   101    74    75    99    81    81    78    71   117   100
GE147B  1490   103    84    96   108    90    92    95    88    98    98
GE147B  1500    72    72    73    90    73    70    54    96    78    89
GE147B  1510    92    85    83    83    98    88    88    84    76    92
GE147B  1520    86    81    80    73    66    84    69    86    74    78
GE147B  1530    56    62    69    68    69    74    58    41    48    59
GE147B  1540    70   101   104    79    95    80    89    99    72    60
GE147B  1550    87    69    67    68    72    76    98   109    65    76
GE147B  1560    53    35    58    47    36    41    25    33    38    42
GE147B  1570    51    64    68    70    76    71    55    43    41    27
GE147B  1580    27    42    39    61    70    62    62    51    31    40
GE147B  1590    49    41    51    69    47    44    41    21    22    19
GE147B  1600    28    20    18    33    45    28    37    29    31    29
GE147B  1610    29    27    21    20    18    37    40    40    36    27
GE147B  1620    27    29    40    47    45    44    32    34    15    40
GE147B  1630    46    54    53    33    25    27    38    43    38    30
GE147B  1640    39    30    30    35    18    19    23    16    14    15
GE147B  1650    21    31    21    32    31    36    30    26    27    31
GE147B  1660    24    26    25    27    32    36    26    22    19    26
GE147B  1670    23    24    30    26    24    19    12    18    23    14
GE147B  1680    17    14    20    15    28    25    42    32    23    24
GE147B  1690    20    28    27    21    26    26    18    13    17    23
GE147B  1700    27    14    17    21    28    23    21    29    23    24
GE147B  1710    23    25    30    21    20    16    15     8     5     8
GE147B  1720     9    10    22    23    25    21    17    19    24    27
GE147B  1730    17    22    23    19    26    20    23    23    21    22
GE147B  1740    24    21   999
GE148A  1616    57    54    41    53
GE148A  1620    49    44    60    53    48    49    36    38    27    50
GE148A  1630    49    54    49    46    39    43    56    57    58    54
GE148A  1640    62    59    53    54    56    55    52    44    37    36
GE148A  1650    44    47    32    38    39    42    43    45    51    60
GE148A  1660    60    54    57    48    55    54    53    57    55    70
GE148A  1670    72    59    49    50    59    48    63    67    64    51
GE148A  1680    63    65    61    52    41    43    50    46    50    47
GE148A  1690    46    48    52    51    57    40    50    49    63    53
GE148A  1700    54    44    48    41    46    48    47    41    35    38
GE148A  1710    35    37    46    39    41    32    41    27    38    43
GE148A  1720    31    26    35    28    41    26    32    32    40    33
GE148A  1730    31    39    37    40    55    33    30    42    42    37
GE148A  1740    39    39    42    33    28    32    36    34    45    35
GE148A  1750    38    32    25    29    34    30    25    32    25    32
GE148A  1760    40    44    40    35    34    27    30    29    29    28
GE148A  1770    23    26    24    29    25    21    27    29    35    38
GE148A  1780    40    42    39    35    40    32    33    31    41    40
GE148A  1790    32    43    38    40    33    30    37    27    27    27
GE148A  1800    24    24    24    24    27    32    29    36    35    22
GE148A  1810    31    32    40    31    37    40    35    38    27    36
GE148A  1820    44    36    45    38    38    39    42    45    35    31
GE148A  1830    27    23    21    18    25    24    18    24    20    12
GE148A  1840    19    30    31    19    18    25    37    26    43    34
GE148A  1850    36    24    37    33    28    33    31    34    28    36
GE148A  1860    31    26    34    36    34    34    35    37    34    29
GE148A  1870    34    29    28    35    39    35    40    46    47    54
GE148A  1880    33    55    61    57    55    59    58    64    51    61
GE148A  1890    52    46    52    64    47    38    42    40    38    32
GE148A  1900    40    40    32    37    54    46    28    38    42    47
GE148A  1910    43    45    56    57    65    59    52    53    52    45
GE148A  1920    55    46    37    35    42    39    40    54    51    55
GE148A  1930    63    47    50    71    63    68    65    60    64    50
GE148A  1940    50    44    45    49    42    44    45    43    67    57
GE148A  1950    56    61    58    63    53    68    57    24    50    62
GE148A  1960    57    52    50    46    47    36    60    44    47    57
GE148A  1970    55    57    50    50    46    31    48    39    32    24
GE148A  1980     7     9   999
GE149A  1547   153   124   143
GE149A  1550   145   142   125   140   148   134   149   148   148   180
GE149A  1560   159   141   150   122   122   124   112   120   119   117
GE149A  1570   114   122    98   113   133   136   123   112    92   123
GE149A  1580   103   141   134   124   122    95    95    89    71    96
GE149A  1590   112   109   100   103   118   111   110   110   105    90
GE149A  1600    98    91    81    80   108   103    97    99   102    94
GE149A  1610   124   133   103   101    76    87    85    94    80    87
GE149A  1620   108    75    94    90    97    85    93    86    71    99
GE149A  1630   108   121   114    91    59    74    82    67    55    71
GE149A  1640    97    87    85    76    71    75    91    63    59    59
GE149A  1650    63    82    52    72    73    85   110    98    72    80
GE149A  1660    65    66    59    56    72    82    71    91    71   115
GE149A  1670   118    96    64    70    72    47    45    57    71    75
GE149A  1680    72    63    57    58    58    52    59    65    75    60
GE149A  1690    94    90    93    76   100    89    71    53    68    71
GE149A  1700    90    56    69    65    82    80   102    91    84    77
GE149A  1710    76    88    95    89    77    78    85    72    94    88
GE149A  1720    67    61    90   104    96    95   134   132   141   131
GE149A  1730   113   114   115   103   123    92   999
GE149B  1528    89    97
GE149B  1530   107   109    83    82    84   101    75    62   100   105
GE149B  1540   127   143   121   150   144   179   177   187   130   147
GE149B  1550   161   159   133   163   189   147   166   184   170   187
GE149B  1560   137   158   167   142   152   159   121   139   116   111
GE149B  1570   126   138   108   117   141   142   155   141   122   128
GE149B  1580   115   141   136   146   143   107   128   114    90    97
GE149B  1590   143   144   122   130   138   131   125   128   116   113
GE149B  1600   108   119   121   133   152   153   129   116   110   107
GE149B  1610   129   115   123   117    74    83    78    64    77    95
GE149B  1620    91   102    99    95    88    69    62    43    51    84
GE149B  1630    71    75    77    72    55    57    61    42    54    48
GE149B  1640    70    55    78    74   105    90   129    88    71    58
GE149B  1650    57    54    43    51    69    89    88    76    71    69
GE149B  1660    93    98    92    96   116   120    92   119   132   173
GE149B  1670   184   165   101   137   126    81    54    82    90    95
GE149B  1680    89    87    96    88   121   107   118   126   115   110
GE149B  1690   117   110   110    90   102    90    80    49    63    58
GE149B  1700    86    42    65    70    69    81   103   109   111    91
GE149B  1710    89    98   107   104   999
GE150A  1585   128   141   134    97   140
GE150A  1590   138   121   121   138   130   116   136   135   121   111
GE150A  1600   109   134    89   133   149   126   120   142   137   118
GE150A  1610   119   119   110   123   133   112    74   109    98    83
GE150A  1620    86   102   116   135   140   112    99   104    73   119
GE150A  1630   141   153   147   136   135   174   163   151   129    97
GE150A  1640   129   119   119   116   103   117   127    92    67    57
GE150A  1650    77   100    74    99   121   110   127   111   103   115
GE150A  1660   114   115    96   104   123   129    81   105   104   121
GE150A  1670   134   112    85    90    94    58    62    54    59    64
GE150A  1680    62    70    75    77    87    81   103   106   111    86
GE150A  1690   106   106   105    87   112    95    95    66    80    76
GE150A  1700   101    70    89    85    82    88    92    89    71    74
GE150A  1710    74    89   101    83    85    82    93   101   101   103
GE150A  1720    73    61    77   999
GE151A  1922   170   167   176   139   111   153   133   121
GE151A  1930   127   129   153   147   155   170   141   112   105   136
GE151A  1940   118   113   121   101   118   138   118   121   103   103
GE151A  1950   103   128   113   134   103   111    86    74   138   101
GE151A  1960    77    76    54    56    81    71    93    68    62    97
GE151A  1970   106    88   102    91    85    58    60    48    61    54
GE151A  1980    50    43    64    68    46    64    43    73    65    54
GE151A  1990    62    58    66    71    77    55    50    43    49    57
GE151A  2000    56    59    70    86    65    63   999
GE151B  1926   111   135   202   156
GE151B  1930   119   170   181   130   130   159   166   150   126   133
GE151B  1940   108    98   128   104    71    76    71    73    78    59
GE151B  1950    73    91   100   116    81    92    85    77    92    68
GE151B  1960    71    66    73    64    68    51    64    62    58    91
GE151B  1970    94    71    86    73    76    54    57    49    57    50
GE151B  1980    58    46    64    66    49    49    43    74    58    43
GE151B  1990    56    49    57    58    70    57    68    57    51    69
GE151B  2000    98   147   143   129    80    53   999
GE152A  1544    72    77    65    79    54    50
GE152A  1550    48    57    48    40    61    59    69    78    77    92
GE152A  1560    77    89    82    51    48    52    45    42    52    56
GE152A  1570    46    60    63    56    76    64    72    56    66    74
GE152A  1580    67    54    55    69    63    77    83    87    67    80
GE152A  1590    94    79    75    77    70    74    61    44    55    76
GE152A  1600    73    65    43    69    80    62    72    61    72    40
GE152A  1610    54    64    63    57    52    76    73    79    66    63
GE152A  1620    75    90    78    68    53    62    47    46    44    63
GE152A  1630    75    93    95    75    67    78    86    86    89    72
GE152A  1640    84    77    76    74    65    55    83    76    50    52
GE152A  1650    52    72    42    51    50    68    76    63    51    59
GE152A  1660    50    55    50    66    77    88    67    77    81    88
GE152A  1670    69    79    70    77    82    54    50    53    63    47
GE152A  1680    40    49    36    44    49    40    56    61    72    51
GE152A  1690    49    29    59    36    57    55    41    35    47    46
GE152A  1700    45    40    47    52    57    50    50    45    43    37
GE152A  1710    28    32    51    38    28    23    28    20    29    39
GE152A  1720    32    25    39    46    57    48    56    57    69    59
GE152A  1730    45    44    42    45    55    43    52    45    49    47
GE152A  1740    54    50    46    26    44    40    59    53    46    55
GE152A  1750    52    56    46    54    55    39    34    48    46    48
GE152A  1760    58    66    61    61    58    34    45    43    50    51
GE152A  1770    48    44    44    42    52    41    46    38    57    45
GE152A  1780    60    60    63    56    75    56    59    56    56    45
GE152A  1790    39    53    54    53    54    53    68    52    59    63
GE152A  1800    54   999
GE152B  1536    87    80    98    69
GE152B  1540   141   125    68    48    62    49    64    87    53    55
GE152B  1550    50    49    37    51    59    89   102   121   125   133
GE152B  1560    90    93    97    53    45    64    45    64    73    74
GE152B  1570    74    93    89    73    90    79    88    80   103    80
GE152B  1580    77    69    75    91    77    79    70    70    54    86
GE152B  1590   100   113   108    87    63    89    91    65    84    76
GE152B  1600    90   112    81   111   135   117   147   104    84    59
GE152B  1610    55    82    75    61    52    65    60    63    50    59
GE152B  1620    82    74    87    84    79    55    68    67    49    88
GE152B  1630    96   120   112    85    71    74    76    74    84    66
GE152B  1640    98    70    76    73    65    65    76    64    42    32
GE152B  1650    49    65    44    58    73    65    71    60    72    77
GE152B  1660    67    74    60    76    90   100    92   108    97   137
GE152B  1670   125   122   113   118   137    86    68    77    84    66
GE152B  1680    61    58    44    45    51    45    73    79    91    66
GE152B  1690    80    72    89    66    85    81    64    43    61    52
GE152B  1700    67    61    66    60    49    56    71    67    51    52
GE152B  1710    58    67    75    48    52    38    63    48    48    53
GE152B  1720    45    37    59    62    69    63    72    78    97    94
GE152B  1730    91    89    84    98   111   999
GE153A  1465    52    60    53    49    46
GE153A  1470    56    39    42    44    48    66    60    54    58    64
GE153A  1480    91    67    62    84    67    79    84    71    78    63
GE153A  1490    83    62    60    67    51    49    63    46    63    78
GE153A  1500    75    72    67    65    52    41    32    49    51    56
GE153A  1510    57    69    67    66    70    62    60    60    64    58
GE153A  1520    40    46    58    80    75    71    84    77    77    76
GE153A  1530    57    68    65    66    60    62    68    62    95    86
GE153A  1540    86    97    86    55    73    72    90    91    56    66
GE153A  1550    86    79    65    75    83    87    85   100    77   111
GE153A  1560   113   107   127   105    86   113    85    96    96    73
GE153A  1570    75    98    89    61    68    70    60    48    48    41
GE153A  1580    45    61    48    47    45    47    42    50    39    64
GE153A  1590    66    52    53    67    60    54    57    52    45    49
GE153A  1600    50    40    33    40    44    37    36    43    40    40
GE153A  1610    38    36    34    22    25    45    38    34    27    28
GE153A  1620    25    19    29    39    40    44    30    25    18    28
GE153A  1630    28    25    29    29    22    25    26    25    31    33
GE153A  1640    44    35    35    33    37    36    39    32    23    23
GE153A  1650    24    24    17    26    25    21    32    25    23    25
GE153A  1660    37    35    29    32    32    36    28    30    30    39
GE153A  1670    40    33    30    27    31    22    19    22    21    21
GE153A  1680    25    24    23    23    19    24    26    24    28    29
GE153A  1690    24    24    28    25    28    27    25    23    26    20
GE153A  1700    21    16    26    25    27    24    27    27    25    22
GE153A  1710    28    29    28    25    24    26    24    20    28    36
GE153A  1720    29    27    37    39    40    36    37    47    43    38
GE153A  1730    39    40    46    37    55    46    50    50    41    33
GE153A  1740    41    42    54    43    36    40    44    42    42    41
GE153A  1750    38    35    33    42    47    46    36    40    36    31
GE153A  1760    36    37    35    27    25    22    28    24    31    19
GE153A  1770    23    22    28    28    26    22    26    24    31    27
GE153A  1780    33    42    30    34    42    40    41    44    42    40
GE153A  1790    27    36    34    49    37    34    39    39    40    41
GE153A  1800    40    38    33    21    39    41    36    42    42    29
GE153A  1810    27    27    34    26    25    23    18    15    16    14
GE153A  1820    19    21    28    36    32    35    43    40    40    39
GE153A  1830    38    42    44    39    46    39    22    22    31    26
GE153A  1840    26    28    29    18    18    21    33    28    33    29
GE153A  1850    24    23    29    33    28    29    30    29    23    38
GE153A  1860    35    37    47    46    45    48    44    41    43    43
GE153A  1870    44    41    36    36    41    34    44    36    45    36
GE153A  1880    36    37    39    29    32    31    18    25    15    27
GE153A  1890    23    18    29    34    28    28    29    27    30    24
GE153A  1900    28    35    27    27    29    29    29    37    34    31
GE153A  1910    23    26    33    31    29    32    29    32    28    20
GE153A  1920    28    28    26    29    32    25    25    32    25    27
GE153A  1930    32    27    23    25    25    33    36    28    33    42
GE153A  1940    38    30    36    36    34    39    32    40    41    40
GE153A  1950    40    39    37    41    24    43    29    22    37    30
GE153A  1960    26    32    28    24    32    23    26    23    27    36
GE153A  1970    32    24    25    18    20    10    14     8    12    16
GE153A  1980    21    13    28    23    17    17    25    34    27    26
GE153A  1990    34   999
GE153B  1547    61    48    40
GE153B  1550    53    46    40    53    63    50    47    64    52    65
GE153B  1560    71    55    60    60    44    58    54    49    56    50
GE153B  1570    49    54    60    57    63    68    65    55    59    52
GE153B  1580    61    73    60    66    57    52    55    56    32    54
GE153B  1590    60    53    56    65    54    51    53    41    35    31
GE153B  1600    34    23    25    41    53    37    48    50    56    54
GE153B  1610    45    55    54    36    33    49    46    44    31    28
GE153B  1620    31    29    34    37    37    37    20    20    13    24
GE153B  1630    14    22    22    22    19    24    28    30    31    34
GE153B  1640    36    30    28    27    31    24    24    22    21    24
GE153B  1650    24    27    19    24    29    25    29    22    24    35
GE153B  1660    41    27    34    33    39    46    35    39    36    48
GE153B  1670    42    41    31    36    36    28    23    29    23    23
GE153B  1680    29    41    32    31    35    40    34    37    30    36
GE153B  1690    29    32    31    27    24    26    24    22    24    15
GE153B  1700    20    17    19    22    23    19    19    18    15    21
GE153B  1710    19    21    23    20    20    20    18    15    18    25
GE153B  1720    20    22    29    23    30    31    28    36    32    27
GE153B  1730    28    32    33    28    35    30    25    34    35    29
GE153B  1740    31    24    34    28    26    27    29    25    31    28
GE153B  1750    23    20    23    28    35    35    28    37    29    29
GE153B  1760    26    31    30    20    21    11    23    17    20    14
GE153B  1770    16    15    16    16    15    12    17    13    15    14
GE153B  1780    17    22    12    14    19    18    19    15    17    17
GE153B  1790    13    13    14    16    14    14    16    16    15    19
GE153B  1800    20    18    18    14    20    20    18    26    25    17
GE153B  1810    18    19    21    16    21    20    12     9    10    11
GE153B  1820    17    15    15    20    17    20    18    24    19    25
GE153B  1830    21    22    24    26    28    28    19    21    20    19
GE153B  1840    20    26    26    18    15    21    20    18    20    18
GE153B  1850    21    17    18    18    13    18    14    17    16    26
GE153B  1860    20    22    24    24    23    26    28    36    33    27
GE153B  1870    27    29    24    28    32    33    27    26    32    25
GE153B  1880    24    26    27    21    20    19    13    11    11    16
GE153B  1890    12     8    13    18    14    14    17    11    12    10
GE153B  1900    15    12    17    14    20    17    11    17    13    12
GE153B  1910    11     8    11    10    10    14    12    21    16    10
GE153B  1920    15    20    18    18    24    25    19    26    21    31
GE153B  1930    30    30    31    29    33    39    37    30    28    23
GE153B  1940    25    19    20    22    20    21    23    33    35    53
GE153B  1950    50    53    48    34    31    35    29    20    45    39
GE153B  1960    38    33    33    31    38    27    25    30    29    36
GE153B  1970    35    39    29    33    38    27    34    28    30    34
GE153B  1980    35    36    52    41    27    21    26    33    39    43
GE153B  1990    46    40    47    48    37   999
GE154A  1383    27    26    26    21    23    24    27
GE154A  1390    36    38    35    35    32    26    20    23    27    29
GE154A  1400    33    33    24    24    27    31    24    23    34    24
GE154A  1410    25    28    29    23    32    31    31    44    37    48
GE154A  1420    33    52    35    43    41    37    35    36    33    34
GE154A  1430    41    43    34    36    37    29    30    34    33    34
GE154A  1440    34    38    30    29    41    34    33    34    28    41
GE154A  1450    30    30    30    28    25    21    23    20    20    27
GE154A  1460    21    26    23    30    30    21    20    21    17    20
GE154A  1470    27    23    31    27    25    24    30    16    25    22
GE154A  1480    25    18    19    28    21    19    23    22    26    18
GE154A  1490    20    25    25    22    19    19    27    20    27    29
GE154A  1500    24    23    22    22    18    18    12    24    19    19
GE154A  1510    21    21    28    24    28    19    27    22    20    28
GE154A  1520    21    19    24    18    21    30    15    19    25    24
GE154A  1530    17    27    14    24    16    16    20    19    21    25
GE154A  1540    20    14    20    15    18    23    30    23    23    21
GE154A  1550    31    23    19    24    23    16    24    27    20    24
GE154A  1560    22    27    21    23    19    31    24    22    24    24
GE154A  1570    27    23    18    18    26    26    20    13    18    24
GE154A  1580    19    29    24    18    22    18    18    17    12    21
GE154A  1590    23    19    16    18    14    17    19    16    13    12
GE154A  1600    20    17    13    16    23    15    14    13    15    17
GE154A  1610    21    21    22    17    14    25    19    24    15    14
GE154A  1620    18    18    18    21    21    24    18    17    11    25
GE154A  1630    18    23    25    27    15    25    23    30    29    22
GE154A  1640    27    18    24    23    24    21    31    14    16     6
GE154A  1650    19    22    15    19    22    20    21    18    20    30
GE154A  1660    25    24    19    15    23    19    16    25    14    24
GE154A  1670    19    19    19    17    27    11    16     9    15    20
GE154A  1680    22    18    17    19    10    20    23    14    15    17
GE154A  1690    14    10    21    17    23    18    16     9    15    15
GE154A  1700    22     9    18    14    18    19    25    26    20    19
GE154A  1710    15    21    20    23    22    17    23    16    18    26
GE154A  1720    19    15    19    14    25    18    21    23    25    23
GE154A  1730    18    19    24    22    27    13    20    23    14    14
GE154A  1740    15    17    18     8    16    15    17    14    15    15
GE154A  1750    11    15    10    12    13     8    11    16    16    14
GE154A  1760    15    16    12     9    12     5     9    13    10    14
GE154A  1770    11    11    11     7     8    10    14     8    12    14
GE154A  1780   999
GE155A  1907    74    92    71
GE155A  1910    73    72    65    67    70    83    72    69    57    63
GE155A  1920    78    65    60    73    75    76    68    83    55    62
GE155A  1930    78    62    96    84    92    92   110   115    99   110
GE155A  1940    88    63    71    80    37    35    33    38    47    52
GE155A  1950    54    74    77    75    53    61    54    46    71    79
GE155A  1960    64    53    50    54    60    56    65    42    54    87
GE155A  1970    75    66    59    52    50    30    54    54    53    48
GE155A  1980    50    56    66    60    27    45    41    79    87    64
GE155A  1990    89    64    91   101    83    81    71    68    43    59
GE155A  2000    59    53    51    73    68    61   999
GE155B  1907    92   104    93
GE155B  1910    81    79    60    65    78    82    72    61    73    62
GE155B  1920    67    64    52    71    64    60    49    80    46    53
GE155B  1930    55    35    53    52    56    57    54    59    61    73
GE155B  1940    52    50    64    85    73    75    69    83    78    81
GE155B  1950    90    97    96    83    70    72    73    49    92    87
GE155B  1960    77    58    54    57    80    48    60    35    55    89
GE155B  1970    79    71    66    72    65    38    49    45    54    57
GE155B  1980    52    53    76    57    30    42    44    63    65    50
GE155B  1990    58    54    56    63    60    64    63    51    37    52
GE155B  2000    52    48    48    56    48    46   999
GE156A  1474    62    47    54    43    48    52
GE156A  1480    51    35    33    38    46    32    31    41    49    50
GE156A  1490    40    44    48    49    61    54    55    54    65    66
GE156A  1500    64    63    61    61    55    49    40    59    59    52
GE156A  1510    72    50    45    52    51    49    39    51    47    56
GE156A  1520    42    41    56    50    46    41    36    35    39    41
GE156A  1530    30    35    30    32    34    34    34    30    33    44
GE156A  1540    38    35    24    24    32    33    44    44    54    41
GE156A  1550    51    41    41    45    39    38    37    57    45    57
GE156A  1560    54    43    50    42    42    47    35    39    37    39
GE156A  1570    50    66    47    47    47    58    54    43    51    41
GE156A  1580    39    61    55    62    71    46    46    50    39    57
GE156A  1590    60    53    51    47    56    56    50    49    47    44
GE156A  1600    47    43    32    47    72    60    58    54    59    59
GE156A  1610    67    84    75    63    57    81    64    59    48    57
GE156A  1620    72    57    68    74    64    61    52    52    36    53
GE156A  1630    61    64    62    54    48    61    73    61    64    44
GE156A  1640    74    60    67    62    60    66    80    65    54    42
GE156A  1650    55    64    40    51    64    52    69    64    50    55
GE156A  1660    62    56    43    45    55    60    46    55    51    66
GE156A  1670    56    52    47    48    53    34    35    36    35    37
GE156A  1680    40    40    34    33    43    31    35    37    36    31
GE156A  1690    28    44    34    29    35    32    27    22    27    32
GE156A  1700    38    31    30    28    37    30    37    45    35    35
GE156A  1710    32    31    44    39    32    38    40    38    49    53
GE156A  1720    41    32    45    45    47    41    55    45    47    53
GE156A  1730    47    50    50    49    58    40    46    43    55    49
GE156A  1740    46    51    44    42    40    32    50    43    56    51
GE156A  1750    42    43    36    37    43    37    47    47    42    48
GE156A  1760    56    61    57    54    49    35    46    41    30    38
GE156A  1770    31    31    40    33    34    39    52    38    48    30
GE156A  1780    35    50    38    32    37    28    34    38    41    34
GE156A  1790    37    30    21    28    23    20    31    24    21    25
GE156A  1800    16    19    25    22    20    22    20    35    25    19
GE156A  1810    19    21    24    17    28    20    17    27    27    22
GE156A  1820    28    25    28    27    24    22    26    31    30    25
GE156A  1830    13    24    20    18    19    22    23    15    18    16
GE156A  1840    16    15    23    13    17    16    34    18    22    19
GE156A  1850    12    14    15   999
GE156B  1659    50
GE156B  1660    59    52    43    42    53    53    38    50    53    69
GE156B  1670    57    48    48    49    54    34    28    33    30    33
GE156B  1680    31    37    31    32    38    28    30    33    36    30
GE156B  1690    30    35    30    24    37    31    24    24    27    32
GE156B  1700    39    32    28    25    31    31    36    40    41    39
GE156B  1710    31    36    41    39    34    32    41    34    45    53
GE156B  1720    40    37    42    41    49    42    50    48    58    57
GE156B  1730    39    44    53    44    54    42    49    50    45    37
GE156B  1740    37    38    37    30    33    31    41    39    50    39
GE156B  1750    33    36    30    31    37    34    38    40    34    36
GE156B  1760    42    49    43    40    39    34    42    34    31    34
GE156B  1770    32    30    43    31    27    26    27    15    27    20
GE156B  1780    20    32    30    25    29    24    24    30    29    25
GE156B  1790    29    22    15    26    19    16    26    23    23    21
GE156B  1800    18    20    28    20    19    23    20    23    24    12
GE156B  1810    12    17    19    13    23    18    15    20    17    15
GE156B  1820    21    19    21    20    18    18    18    25    26    19
GE156B  1830    14    24    18    16    19    19    17    14    14    15
GE156B  1840    13    13    16    10     9    12    22   999
GE156C  1419   142
GE156C  1420   123   127   118   111   108   106   110    84    80    76
GE156C  1430    79    79    62    66    76    65    54    67    64    71
GE156C  1440    71    77    79    65    70    74    66    73    74    86
GE156C  1450    81    83    78    68    47    57    60    45    51    48
GE156C  1460    49    53    44    55    51    47    42    45    38    34
GE156C  1470    46    47    62    71    57    48    49    50    52    63
GE156C  1480    52    33    31    42    36    34    33    45    49    42
GE156C  1490    39    39    41    45    53    48    49    42    56    54
GE156C  1500    49    47    57    51    58    41    24    32    35    38
GE156C  1510    45    42    46    36    41    37    41    42    45    45
GE156C  1520    35    36    46    42    47    48    42    34    42    42
GE156C  1530    29    37    33    31    37    39    35    34    36    35
GE156C  1540    34    38    31    30    37    37    44    46    52    42
GE156C  1550    50    42    40    42    44    34    46    61    50    54
GE156C  1560    49    46    54    45    45    45    33    43    40    31
GE156C  1570    43    54    42    37    46    50    51    42    47    45
GE156C  1580    39    57    49    52    57    44    40    48    35    61
GE156C  1590    56    48    51    40    48    50    47    48    50    38
GE156C  1600    48    40    36    46    63    51    57    58    55    50
GE156C  1610    63    73    74    55    56    78    64    54    41    58
GE156C  1620    59    45    57    71    65    62    53    58    39    68
GE156C  1630    62    69    69    64    53    76    75    70    70    52
GE156C  1640    79    71    74    60    55    70    79    71    65    44
GE156C  1650    53    66    33    45    63    62    71    68    52    62
GE156C  1660    69    59    50    50    50    63    57    67    56    69
GE156C  1670    68    62    62    70    70    33    32    34    43    38
GE156C  1680    45    47    36    37    43    35    43    47    44    33
GE156C  1690    41    50    41    34    48    39    37    29    28    32
GE156C  1700    42    37    42    37    43    40    43    49    37    42
GE156C  1710    35    42    47    49    39    37    51    38    50    61
GE156C  1720    50    36    45    52    54    47    58    58    64    67
GE156C  1730    57    57    57    54    61    48    49    51    50    49
GE156C  1740    43    42    39    33    32    30    43    36    50    49
GE156C  1750    45    51    39    36    41    42    45    48    39    41
GE156C  1760    49    57    56    49    49    36    42    37    30    39
GE156C  1770    37    38    38    32    30    32    31    22    31    25
GE156C  1780    21    34    37    30    36    28    31    32    33    30
GE156C  1790    36    30    26    26    20     9    20    19    16    19
GE156C  1800    10    15    21    12    15    17    17    30    25    10
GE156C  1810     8    13    20    10    17    16    13    15    14    13
GE156C  1820    16    13    12   999
GE156D  1614    56    76    57    56    50    56
GE156D  1620    62    55    68    82    64    58    50    47    34    55
GE156D  1630    61    62    59    45    42    57    67    57    68    45
GE156D  1640    80    69    67    75    58    73    81    57    51    40
GE156D  1650    51    62    32    39    58    53    59    53    42    44
GE156D  1660    48    42    36    37    50    47    49    49    50    61
GE156D  1670    51    54    44    56    53    29    34    33    36    32
GE156D  1680    37    37    33    31    38    32    37    37    37    30
GE156D  1690    34    43    31    29    38    27    28    22    25    31
GE156D  1700    34    32    35    28    34    29    34    40    32    33
GE156D  1710    31    34    41    39    29    30    39    37    44    54
GE156D  1720    42    33    40    44    45    43    55    50    60    61
GE156D  1730    48    45    46    45    50    40    50    45    54    49
GE156D  1740    41    44    38    34    37    34    52    43    52    47
GE156D  1750    35    41    32    37    40    39    48    44    38    45
GE156D  1760    50    53    56    47    53    36    39    33    31    34
GE156D  1770    33    29    39    34    34    41    45    31    46    31
GE156D  1780    32    47    41    30    44    33    32    37    43    38
GE156D  1790    38    33    22    33    22    20    30    25    23    21
GE156D  1800    19    23    28    21    22    25    26    35    30    22
GE156D  1810    20    22    28    21    34    24    20    32    29    22
GE156D  1820    30    22    29    30    26    25    29    31    31    23
GE156D  1830    17    25    18    15    20    23    18    17    15    20
GE156D  1840    18    15    22    13    16    18    27    18    19    20
GE156D  1850    14    14    14    14    13     7    14    17   999
GE157A  1944    58    57    63    95   103   108
GE157A  1950   111   155   134   102    71    88    62    54    83    78
GE157A  1960   116   105    84    60    92    51    83    58    83   110
GE157A  1970    92    91    91    82   112    72   102    83    98   102
GE157A  1980   118   119   111    80    66   103   105   134   144   174
GE157A  1990   160   154   139   167   153   120   141   122   146   123
GE157A  2000   153   145   136   134   106   108   999
GE157B  1945    58    71   114   108   104
GE157B  1950    98   111   122   119    89   113   100    74    93    98
GE157B  1960   109    77    69    71    90    68    91    91   107    94
GE157B  1970   106   119   104   108   101    85   103   108   122   110
GE157B  1980   130   135   128   119    95   130   111   128   155   169
GE157B  1990   181   158   160   199   193   120   112   139   132   136
GE157B  2000   138   134   152   174    95    90   999
GE158A  1361   159   147   115   110   120    91   114   137    91
GE158A  1370    95    82    89    70    59    64    72    64    61    55
GE158A  1380    77    62    46    55    50    69    59    69    66    53
GE158A  1390    56    61    63    71    53    53    52    56    75    63
GE158A  1400    71    74    63    66    52    49    46    46    56    43
GE158A  1410    47    57    46    34    46    37    31    40    38    50
GE158A  1420    31    64    41    49    55    43    44    42    36    41
GE158A  1430    23    33    29    29    21    26    21    28    25    30
GE158A  1440    26    28    28    23    27    32    31    29    27    31
GE158A  1450    28    30    34    30    30    23    29    32    30    31
GE158A  1460    33    44    38    37    44    35    25    27    27    25
GE158A  1470    36    37    41    43    34    34    45    42    42    36
GE158A  1480    35    34    32    41    40    35    42    42    45    34
GE158A  1490    35    40    43    43    35    28    42    33    33    44
GE158A  1500    38    40    45    42    42    39    30    39    39    47
GE158A  1510    47    43    44    32    51    49    60    53    42    53
GE158A  1520    42    37    33    43    37    35    31    38    29    34
GE158A  1530    26    39    33    30    30    30    35    28    39    40
GE158A  1540    40    30    27    26    29    33    24    30    35    33
GE158A  1550    35    38    37    43    38    31    31    37    27    39
GE158A  1560    36    43    39    42    39    40    29    29    35    41
GE158A  1570    52    43    37    40    37    36    37    27    35    37
GE158A  1580    38    35    29    35    32    24    31    25    16    26
GE158A  1590    39    26    29    28    26    30    29    24    24    20
GE158A  1600    26    20    28    38    36    34    25    27    32    34
GE158A  1610    43    45    40    26    26    42    27    32    25    26
GE158A  1620    28    28    33    35    32    25    23    34    24    38
GE158A  1630    34    36    34    43    47    47    54    49    52    39
GE158A  1640    46    49    49    52    40    62    53    53    44    37
GE158A  1650    47    59    42    61    64    56    45    44    52    52
GE158A  1660    43    48    38    31    41    48    43    42    41    45
GE158A  1670    50    54    56    51    46    36    40    35    33    39
GE158A  1680    46    51    43    49    55    44    41    38    41    48
GE158A  1690    41    42    40    45    45    46    39    29    40    47
GE158A  1700    41    31    41    40    56    41    47    59    60    58
GE158A  1710    59    61    83    67    62    58    65    64    62    77
GE158A  1720    65    48    66    56    53    44    63    63    61    62
GE158A  1730    58    72    74    66    78    59    57    68    72    76
GE158A  1740    74    84    75    60    55    58    59    58    69    61
GE158A  1750    60    57    57    58    62    52    55    55    59    53
GE158A  1760    51    57    55    52    48    21    40    51    44    33
GE158A  1770    40    26    41    31    33    33    48    27    45    36
GE158A  1780    35    39    40    33    39    38    29    38    34    28
GE158A  1790    33    31    27    31    27    19    33    32    28    34
GE158A  1800    26    29    28    23    28    27    31    34    24    23
GE158A  1810    21    17    23    15    19    17    16    24     9    13
GE158A  1820    16    16    19    15    18    13    13    22    20    19
GE158A  1830    12    13    19    12    12    15    21    16    15    13
GE158A  1840    17    16    19    12    13    18    19    16    14    21
GE158A  1850    21    18    17    21    17    14    15    18    14    21
GE158A  1860    15    13    14    14    16    14    17    17    16    17
GE158A  1870    13    18    10    11    12    15    20    17    22    17
GE158A  1880    16    21    18    17    19    20    18    22    15    22
GE158A  1890    22    19    24    26    35    26    29    26    28    25
GE158A  1900    27    30    29    33    29    32    24    30    30    30
GE158A  1910    38    34    31    35    33    41    35    30    29    21
GE158A  1920    29    36    31    25    30    33    29    31    32    29
GE158A  1930    34    34    31    31    29    37    31    28    23    30
GE158A  1940    32    30    31    32    27    25    27    30    30    29
GE158A  1950    29    35    39    42    40    40    42    38    43    43
GE158A  1960    34    34    29    21    24    27    27    25    24    31
GE158A  1970    31    30    24    28    27    24    26    23    27    25
GE158A  1980    24    21    35    24    17    21    16    16    17    18
GE158A  1990    21    15    13    22    19    20    23    14    16    14
GE158A  2000    16    18    20    15    12   999
GE158B  1395    58    63    52    73    69
GE158B  1400    78    78    85    83    66    67    49    53    54    57
GE158B  1410    67    73    72    50    55    51    41    53    46    59
GE158B  1420    48    60    60    66    74    66    60    57    51    58
GE158B  1430    68    53    56    58    77    80    68    70    50    60
GE158B  1440    46    62    59    52    49    55    60    60    46    48
GE158B  1450    48    62    60    57    54    48    51    51    60    57
GE158B  1460    59    67    52    38    56    51    48    52    36    39
GE158B  1470    48    44    50    61    41    47    50    44    49    51
GE158B  1480    37    35    38    42    39    35    34    32    33    27
GE158B  1490    29    29    31    30    31    34    35    27    27    29
GE158B  1500    19    19    27    26    28    26    18    26    25    21
GE158B  1510    20    16    16    16    16    12    18    13    12    16
GE158B  1520    13    13    14    13    16    16    10    14    12    11
GE158B  1530    10    16    12    15    11    12    11    11    18    17
GE158B  1540    15    10    11    10    12    14    11    15    14    13
GE158B  1550    20    15    15    16    15    12    15    17    13    17
GE158B  1560    15    16    15    18    17    17    15    12    16    13
GE158B  1570    17    20    16    20    17    18    24    21    38    35
GE158B  1580    36    33    24    33    31    17    21    19    14    19
GE158B  1590    24    21    27    21    20    22    22    18    21    17
GE158B  1600    25    27    20    23    23    20    16    23    25    26
GE158B  1610    25    42    40    30    21    32    25    29    23    25
GE158B  1620    25    19    26    27    26    27    20    20    16    25
GE158B  1630    23    19    25    24    26    27    33    33    34    28
GE158B  1640    20    26    21    26    29    33    38    34    26    19
GE158B  1650    25    29    22    34    31    28    29    26    28    31
GE158B  1660    24    31    25    27    36    46    44    36    35    41
GE158B  1670    42    48    44    39    48    31    28    22    25    33
GE158B  1680    37    42    46    42    46    39    36    37    42    43
GE158B  1690    36    34    32    31    41    34    31    23    30    37
GE158B  1700    32    26    26    26    31    36    33    38    33    39
GE158B  1710    36    38    35    36    43    41    51    47    48    49
GE158B  1720    36    30    44    35    42    28    37    36    31    47
GE158B  1730    38    45    42    40    46    36    37    43    39    35
GE158B  1740    40    45    40    31    37    37    39    36    39    39
GE158B  1750    35    26    32    36    36    35    37    36    31    33
GE158B  1760    32    33    37    30    34    21    31    28    26    29
GE158B  1770    28    24    26    23    25    27    29    22    30    24
GE158B  1780    31    32    30    24    33    28    27    29    23    21
GE158B  1790    23    23    23    29    29    24    35    32    32    32
GE158B  1800    28    34    36    28    32    30    31    41    27    23
GE158B  1810    23    30    29    20    21    23    20    23    16    16
GE158B  1820    23    21    25    33    26    25    30    24    29    30
GE158B  1830    21    24    31    23    25    27    22    23    21    20
GE158B  1840    25    25    24    19    19    20    26    22    22    19
GE158B  1850    17    19    23    23    17    23    25    25    18    26
GE158B  1860    17    13    15    21    20    20    22    23    21    17
GE158B  1870    16    17    11    15    14    19    21    17    22    26
GE158B  1880    21    29    26    21    20    20    16    19    17    21
GE158B  1890    21    15    22    30    30    21    27    21    21    23
GE158B  1900    19    25    25    25    28    25    19    21    19    26
GE158B  1910    21    19    26    25    29    27    23    23    22    22
GE158B  1920    25    26    19    15    27    31    17    22    23    19
GE158B  1930    22    27    19    19    22    24    26    21    24    22
GE158B  1940    19    19    19    22    19    19    22    17    26    23
GE158B  1950    24    24    25    26    22    28    20    16    21    20
GE158B  1960    24    20    17    17    20    19    23    20    26    27
GE158B  1970    26    26    22    22    24    16    18    17    19    17
GE158B  1980    17    18    30    23    13    18    14    15    18    17
GE158B  1990    19    16    32    14    38    37    28    32    30    19
GE158B  2000    16    19    18    13     8   999
GE159A  1882    91    88   109    86    70    66    67    75
GE159A  1890    81    80    85    84    98   111    98   118   139   173
GE159A  1900   173   182   113    71    52    61    59    63    93   101
GE159A  1910   102   108   139   155   148   135   154   170   160   136
GE159A  1920   184   170   171   127   166   192   191   182   155   136
GE159A  1930   206   138   177   202   153   169   128   151   141   138
GE159A  1940   130   135   155   132   109   130   115   129   144   113
GE159A  1950    99   132   147   161   126   144   112    83   113    93
GE159A  1960   104   106    79    66   114    87   112    62    80    96
GE159A  1970   100    72    56    66    48    43    57    72    75    52
GE159A  1980    52    51    52    37    30    44    31    63    74    85
GE159A  1990    92   102   136   165   167    95   133   164   133   161
GE159A  2000   154   145    92    56    21    35   999
GE159B  1900   118   144   142    69    73    64    79    99   115   107
GE159B  1910   107   124   139   147   161   166   168   149   165   192
GE159B  1920   204   180   169   148   186   190   198   185   171   119
GE159B  1930   199   155   175   170   133   140   118   123   108   120
GE159B  1940   115   107   122   108    80   101    99   111   122   104
GE159B  1950   106   132   162   154   139   129   136   118   137   117
GE159B  1960   110   103    89    93   129    96    99    78    94   129
GE159B  1970   150   109    74    94    72    47    64    62    75    59
GE159B  1980    79    67    87    81    51    71    56   101    95    87
GE159B  1990   123   111   108   185   216   138   149   185   148   170
GE159B  2000   167   144    90    58    29    43   999
GE160A  1606     6    11    11    12
GE160A  1610    17    16    11     8     9    14    14    21    14    15
GE160A  1620    19    17    23    18    21    26    22    23    21    29
GE160A  1630    29    28    31    20    21    32    48    42    40    30
GE160A  1640    43    27    33    28    30    31    36    33    32    26
GE160A  1650    28    29    26    32    30    40    41    36    26    26
GE160A  1660    36    41    35    37    37    44    36    57    39    58
GE160A  1670    51    45    48    46    39    31    26    38    44    31
GE160A  1680    25    39    42    34    35    25    32    33    28    29
GE160A  1690    28    30    30    21    19    17    15    20    32    13
GE160A  1700    20    15    24    22    27    25    30    22    20    20
GE160A  1710    18    25    22    27    18    15    17    22    30    39
GE160A  1720    31    28    31    32    31    24    32    31    25    23
GE160A  1730    20    20    26    18    27    18    30    26    26    23
GE160A  1740    27    28    38    32    36    28    40    37    42    39
GE160A  1750    32    31    25    36    36    39    30    39    43    34
GE160A  1760    43    50    42    39    38    25    27    32    31    26
GE160A  1770    32    29    35    34    35    35    44    39    51    46
GE160A  1780    44    46    38    32    36    29    27    26    34    30
GE160A  1790    20    17    24    24    22    24    28    26    24    29
GE160A  1800    27    23    30    23    29    33    26    35    25    24
GE160A  1810    23    28    29    20    27    21    14    16    14    13
GE160A  1820    21    18    24    31    23    30    28    18    21    16
GE160A  1830    14    15    18    20    20    21    19    22    24    24
GE160A  1840    23    24    29    19    17    17    20    19    23    18
GE160A  1850    21    19    29    21    18    34    18    20    23    25
GE160A  1860    22    24    32    29    24    26    28    29    25    18
GE160A  1870    21    27    23    26    23    24    27    23    26    30
GE160A  1880    22    34    37    30    35    28    42    34    33    48
GE160A  1890    32    30    43    54    44    39    39    32    38    41
GE160A  1900    39    35    40    26    46    39    23    18    18    22
GE160A  1910    23    19    27    17    26    23    19    23    22    23
GE160A  1920    25    26    21    21    26    24    27    27    33    25
GE160A  1930    31    25    22    25    26    40    46    40    45    47
GE160A  1940    44    38    39    42    40    53    52    53    77    68
GE160A  1950    55    56    48    50    43    57    41    33    43    42
GE160A  1960    51    45    34    32    31    23    37    31    32    37
GE160A  1970    32    30    34    30    35    32    34    30    34    36
GE160A  1980    31    23    37    30    21    26    26    31    27    27
GE160A  1990    30    32    33    34    32    39    31    22    35    48
GE160A  2000    39    34    46    44    36   999
GE160B  1705    35    28    25    25    23
GE160B  1710    24    25    19    29    23    25    29    27    25    26
GE160B  1720    34    26    36    23    42    34    21    15    17    22
GE160B  1730    29    30    28    27    28    20    35    31    26    27
GE160B  1740    24    27    31    22    29    26    30    26    39    41
GE160B  1750    32    42    50    68    69    81    71   101    72    84
GE160B  1760    91    81    65    58    59    35    40    52    47    54
GE160B  1770    40    38    51    57    57    66    61    39    65    73
GE160B  1780    76    90    73    66    56    53    60    61    52    44
GE160B  1790    31    37    35    37    28    27    43    43    35    42
GE160B  1800    33    30    36    38    39    42    36    42    56    47
GE160B  1810    49    51    63    51    61    52    44    37    43    45
GE160B  1820    38    34    36    45    34    41    38    36    37    26
GE160B  1830     3    29    38    37    34    39    34    33    35    32
GE160B  1840    34    35    42    37    32    31    26    30    39    29
GE160B  1850    40    35    36    34    24    32    25    35    23    35
GE160B  1860    40    36    39    39    42    46    50    49    38    43
GE160B  1870    40    41    38    36    40    46    47    37    46    40
GE160B  1880    35    46    47    46    43    51    42    53    41    53
GE160B  1890    44    39    45    50    50    47    45    43    46    57
GE160B  1900    51    62    49    33    38    39    22    27    24    22
GE160B  1910    26    27    24    28    32    32    30    33    26    21
GE160B  1920    29    27    23    32    24    31    33    40    47    41
GE160B  1930    41    43    50    54    59    67    64    65    74    82
GE160B  1940    86    76   103   137   134   138   117   128   140   127
GE160B  1950   118   117   114   126    93    92    78    49    74    66
GE160B  1960    66    56    48    41    52    42    48    43    43    56
GE160B  1970    44    39    36    39    46    40    47    38    42    37
GE160B  1980    42    35    53    51    36    39    29    35    39    36
GE160B  1990    52    57    52    75    79    93    67    50    67    84
GE160B  2000    83    84    84    85    51   999
GE161A  1442    48    46    43    49    56    49    53    54
GE161A  1450    54    54    67    69    42    66    64    62    46    50
GE161A  1460    41    45    39    39    48    49    51    53    77    58
GE161A  1470    51    49    43    61    55    57    43    45    43    46
GE161A  1480    46    38    44    66    54    41    51    53    61    50
GE161A  1490    49    43    45    37    37    30    36    34    35    34
GE161A  1500    38    30    28    35    40    32    37    49    44    55
GE161A  1510    57    52    61    53    82    66    74    71    70   113
GE161A  1520    74    64    67    74    72    60    55    51    38    38
GE161A  1530    38    49    47    48    48    53    49    31    53    50
GE161A  1540    56    57    56    51    56    51    79    64    39    47
GE161A  1550    72    58    49    65    76    62    65    66    62    65
GE161A  1560    57    77    57    50    37    46    36    43    42    37
GE161A  1570    50    58    51    39    53    69    68    46    51    36
GE161A  1580    31    47    45    53    44    29    30    25    19    33
GE161A  1590    44    28    27    25    21    27    25    19    14    22
GE161A  1600    31    24    22    31    39    28    19    27    28    22
GE161A  1610    30    31    33    21    17    35    27    29    20    22
GE161A  1620    22    26    24    23    19    30    17    15    17    26
GE161A  1630    20    28    18    15     7    22    22    19    32    27
GE161A  1640    48    46    46    59    50    55    40    27    28    22
GE161A  1650    33    42    26    40    35    32    35    25    30    38
GE161A  1660    32    37    29    35    39    47    40    50    54    50
GE161A  1670    50    49    40    34    41    23    22    21    24    29
GE161A  1680    35    37    36    36    37    36    44    32    46    41
GE161A  1690    35    36    31    25    34    26    30    20    27    18
GE161A  1700    33    21    22    20    27    23    27    26    19    23
GE161A  1710    22    24    23    21    21    22    25    24    26    25
GE161A  1720    19    16    20    18    25    15    19    16    23    20
GE161A  1730    24    30    29    22    31    21    23    30    25    28
GE161A  1740    27    33    35    27    24    23   999
GE161B  1418    75    98
GE161B  1420   101   144   129   147   139   137   173   139   120   124
GE161B  1430   119    98    86    84    82    74    61    67    54    69
GE161B  1440    60    63    67    79    82    83    92    90   102    83
GE161B  1450    91    94   108   113    75    92    88    89    89    85
GE161B  1460    70    80    70    67    63    65    68    77    68    63
GE161B  1470    73    74    93   116   100   114   126   111   103   108
GE161B  1480   101    60    59    86    71    58    60    53    67    45
GE161B  1490    52    50    55    51    62    54    54    46    58    83
GE161B  1500    77    81    85    99    87    90    83   109    91    90
GE161B  1510    96    83    76    79    95    87    90    90    70    83
GE161B  1520    65    66    84    84   100    93    79    83    69    73
GE161B  1530    51    72    62    66    66    69    65    52    70    92
GE161B  1540   106    81    70    48    60    62    84    90    63    66
GE161B  1550    88    76    61    76    78    60    68    84    72    81
GE161B  1560    68    79    70    51    37    59    48    48    45    46
GE161B  1570    50    44    50    44    48    51    47    41    43    38
GE161B  1580    30    49    49    54    50    40    46    47    29    44
GE161B  1590    60    46    45    42    37    38    29    29    23    26
GE161B  1600    37    25    25    30    39    24    26    28    27    25
GE161B  1610    42    40    40    26    24    41    39    42    29    30
GE161B  1620    32    28    36    41    33    32    23    20    18    30
GE161B  1630    30    26    26    27    18    38    30    31    30    23
GE161B  1640    33    34    27    28    24    23    24    20    21    13
GE161B  1650    21    25    18    34    33    32    32    32    28    30
GE161B  1660    19    22    15    16    18    18    16    21    17    24
GE161B  1670    27    20    20    22    25    15    18    16    25    27
GE161B  1680    29    34    27    25    27    21    25    24    23    24
GE161B  1690    24    30    28    28    32    27    24    16    24    24
GE161B  1700    29    24    28    23    34    26    25    29    22    25
GE161B  1710    23    24    26    22    21    28    34    24    28    29
GE161B  1720    16    16    25    17    30    17    22    22    33    31
GE161B  1730    28   999
GE162A  1358    79    79
GE162A  1360    79   100   124   142   163   134   128   141   143   112
GE162A  1370   112   123   125    97    96    70    64    70    81   101
GE162A  1380    75    81    74    83   102    91    81   112    94    97
GE162A  1390    90    97    86    92    80    67    53    55    55    59
GE162A  1400    64    63    63    52    44    40    38    36    46    35
GE162A  1410    38    43    58    46    53    48    39    41    40    54
GE162A  1420    65    89    70    79    77    69    70    72    73    70
GE162A  1430    80    94    93    83    88    74    59    68    66    83
GE162A  1440    76    77    79    66    85    70    63    70    72    81
GE162A  1450    54    65    73    57    55    65    66    52    52    71
GE162A  1460    53    66    48    54    58    49    55    64    48    50
GE162A  1470    67    67    75    82    57    62    62    59    77    55
GE162A  1480    58    49    61    66    61    52    56    56    64    54
GE162A  1490    60    68    59    59    63    54    65    52    56    76
GE162A  1500    74    79    69    81    82    74    50    81    71    64
GE162A  1510    68    66    83    67    78    64    67    47    61    68
GE162A  1520    64    54    56    55    58    68    43    61    61    64
GE162A  1530    51    69    48    55    47    56    56    39    43    54
GE162A  1540    65    48    51    41    49    57    56    61    47    33
GE162A  1550    56    48    35    48    64    47    55    47    35    46
GE162A  1560    51    54    53    43    37    45    36    43    58    57
GE162A  1570    57    57    61    58    74    82    69    56    63    64
GE162A  1580    51    52    56    67    68    53    49    51    35    57
GE162A  1590    67    48    56    59    49    57    51    41    50    35
GE162A  1600    43    40    30    49    61    41    36    28    37    28
GE162A  1610    42    50    43    35    24    36    44    45    37    38
GE162A  1620    36    29    45    44    37    42    40    38    24    46
GE162A  1630    44    43    44    35    29    48    51    45    49    35
GE162A  1640    52    57    49    44    41    33    53    32    32    22
GE162A  1650    21    36    23    33    34    34    36    35    40    52
GE162A  1660    44    48    49    44    51    48    32    39    27    47
GE162A  1670    44    46    35    37    42    36    26    33    48    37
GE162A  1680    45    57    49    46    46    44    48    48    45    40
GE162A  1690    37    47    41    32    34    28    35    26    31    31
GE162A  1700    37    29    34    34    42    36    41    44    34    35
GE162A  1710    28    39    42    41    37    43    33    34   999
GE162B  1331   160   191   207   128   115   130    82   103    93
GE162B  1340   108    82    90    98    99    94    94    82    74    87
GE162B  1350    76    98    83    86    63    56    49    47    61    63
GE162B  1360    57    80    96   101    97    84    78    77    82    75
GE162B  1370    79    76    85    71    60    45    48    45    61    85
GE162B  1380    68    52    63    63    72    90    93    88    74    86
GE162B  1390    80    77    71    83    86    71    55    41    64    82
GE162B  1400    66    60    62    52    45    43    46    40    53    44
GE162B  1410    57    85    88    62    54    48    34    38    46    54
GE162B  1420    46    63    45    51    57    45    47    49    49    47
GE162B  1430    46    59    62    52    61    53    45    50    59    65
GE162B  1440    55    60    58    63    79    57    52    47    51    52
GE162B  1450    41    50    64    43    40    47    41    38    36    51
GE162B  1460    40    47    32    31    40    29    33    38    38    38
GE162B  1470    49    44    52    62    47    44    54    45    45    47
GE162B  1480    43    42    52    47    48    33    36    42    52    42
GE162B  1490    54    51    42    43    42    40    47    40    37    51
GE162B  1500    47    56    47    58    55    33    28    51    57    37
GE162B  1510    47    47    55    50    64    44    50    35    38    48
GE162B  1520    57    46    51    48    57    55    35    49    47    49
GE162B  1530    42    59    41    47    43    49    50    42    49    61
GE162B  1540    56    41    44    32    38    46    58    65    55    48
GE162B  1550    70    53    38    43    57    44    50    44    41    41
GE162B  1560    48    45    47    38    38    48    44    48    54    55
GE162B  1570    48    47    44    58    64    82    68    59    59    65
GE162B  1580    53    48    50    61    60    52    54    57    34    58
GE162B  1590    64    45    46    52    52    58    59    41    54    33
GE162B  1600    43    38    27    50    56    38    34    31    45    33
GE162B  1610    50    50    37    27    24    37    30    29    24    29
GE162B  1620    29    27    37    37    23    22    22    25    21    43
GE162B  1630    33    35    33    32    25    34    35    35    46    18
GE162B  1640    33    47    43    44    41    38    57    40    36    27
GE162B  1650    27    34    24    32    31    27    34    35    34    43
GE162B  1660    42    42    38    33    49    48    36    39    36    47
GE162B  1670    33    42    37    38    41    31    22    28    32    21
GE162B  1680    28    35    30    39    36    32    40    34    29    29
GE162B  1690    28    37    33    26    26    20    26    19    28    23
GE162B  1700    34    25    30    29    37    35    42    53    38    37
GE162B  1710    38    43    53    41   999
GE163A  1732    79    85    61    70    58    47    55    39
GE163A  1740    38    34    34    34    26    29    26    35    29    28
GE163A  1750    37    28    23    21    25    23    28    26    29    33
GE163A  1760    42    42    56    44    35    32    37    34    31    34
GE163A  1770    30    27    31    27    31    29    25    24    24    27
GE163A  1780    20    34    33    29    40    36    40    46    45    45
GE163A  1790    45    41    38    33    38    42    43    43    52    55
GE163A  1800    55    55    53    35    39    40    48    59    43    45
GE163A  1810    49    63    52    44    55    50    40    30    28    23
GE163A  1820    21    16    13    19    16    19    21    25    29    21
GE163A  1830    18    25    20    18    27    27    20    25    22    19
GE163A  1840    20    31    24    24    20    24    30    15    26    23
GE163A  1850    24    23    33    22    34    30    26    23    18    25
GE163A  1860    23    21    27    32    30    28    26    28    29    24
GE163A  1870    23    21    14    16    17    20    23    18    33    22
GE163A  1880    24    28    33    31    35    39    37    47    42    51
GE163A  1890    39    46    49    61    47    46    42    39    50    58
GE163A  1900    46    66    56    69    74    80    70    63    71    64
GE163A  1910    76    92    65    78    80    86    89    79    77    55
GE163A  1920    83    82    70    59    59    84    65    83    95    84
GE163A  1930    88    72    82    77    74    84    83    84    66    72
GE163A  1940    76    61    65    64    52    51    44    45    63    54
GE163A  1950    57    75    79    95    64    70    64    50    65    73
GE163A  1960    80    59    49    36    45    29    54    48    57    71
GE163A  1970    86    89    63    83    70    60    67    63    67    48
GE163A  1980    49    54    72    65    37    61    64    64    86    99
GE163A  1990   109    88    96   118   134    83    96    84   999
GE163B  1834    34    52    45    63    56    44
GE163B  1840    59    69    67    73    59    68    96    65    77    78
GE163B  1850    65    60    65    63    64    68    66    77    62    77
GE163B  1860    59    66    76    84    93    86    92   119   117   113
GE163B  1870    80    97    73    89    84    97    91    76    99    68
GE163B  1880    44    67    85    84    94   114    94   111    89   114
GE163B  1890    99    93   116   108   103    81    78    84    94    86
GE163B  1900    76    83    77    86    98    89    68    83    79    64
GE163B  1910    82    99    74    79    93   104    87    77    69    76
GE163B  1920    77    85    61    79    85    96    74   109    99    76
GE163B  1930    89    71    86    81    89    88    86    79    75    86
GE163B  1940    78    71    71    91    82    71    98   110    98   108
GE163B  1950   119   115   118   122    99   133   107    63   126   125
GE163B  1960    99    73    89    79    97    75    95    96    93    98
GE163B  1970   116   117    81   117   109    90   109    89   104    81
GE163B  1980   116    97   114    88    73   116   108   108   147   127
GE163B  1990   182    98   129   142   131   128   125    89    87    95
GE163B  2000    73    53    27   999
GE164A  1411    80    85    65    87    76    62    67    77    79
GE164A  1420    78   120    96    83    64    52    58    52    54    63
GE164A  1430    73    62    44    54    60    54    63    63    49    62
GE164A  1440    65    60    61    51    70    84    71    52    65    59
GE164A  1450    59    50    59    57    31    39    47    38    52    69
GE164A  1460    56    67    58    57    65    49    49    50    47    38
GE164A  1470    51    51    51    58    58    42    41    41    42    51
GE164A  1480    41    35    41    53    31    37    35    32    35    36
GE164A  1490    41    43    39    46    53    64    68    45    45    60
GE164A  1500    47    44    45    54    43    31    41    63    64    51
GE164A  1510    49    44    45    45    58    69    60    65    63    81
GE164A  1520    72    66    67    68    70    72    69    69    58    57
GE164A  1530    44    63    63    51    70    59    56    47    72    72
GE164A  1540    77    66    65    41    57    51    68    70    42    56
GE164A  1550    62    61    52    49    50    56    50    71    54    74
GE164A  1560    71    78    71    73    56    64    53    52    56    57
GE164A  1570    68    67    62    59    54    63    65    52    42    47
GE164A  1580    44    60    50    64    59    33    50    50    30    46
GE164A  1590    54    47    48    49    46    44    46    39    34    30
GE164A  1600    42    29    30    37    49    41    33    40    37    34
GE164A  1610    42    52    50    40    31    46    37    38    40    47
GE164A  1620    42    37    48    54    45    46    36    32    25    33
GE164A  1630    24    41    42    35    30    34    42    42    45    29
GE164A  1640    49    29    31    28    29    27    38    32    36    29
GE164A  1650    34    34    23    28    38    32    38    35    37    40
GE164A  1660    29    35    23    25    27    39    31    42    36    48
GE164A  1670    41    35    35    38    49    27    26    26    26    40
GE164A  1680    34    40    36    37    27    31    41    47    45    38
GE164A  1690    42    46    42    41    31    34    63    36    38    30
GE164A  1700    36    28    37    42    43    40    39    52    39    43
GE164A  1710    26    36    44    50    38    37    51    50    50    55
GE164A  1720    47    44    46    56    54    43    30    55    70    65
GE164A  1730    45    60    47    48    52    47   999
GE164B  1416    54    55    60    59
GE164B  1420    62    82    63    55    39    39    49    47    47    50
GE164B  1430    59    66    43    48    55    41    47    46    44    54
GE164B  1440    56    58    61    59    68    71    65    57    62    65
GE164B  1450    72    50    64    54    36    53    60    46    46    51
GE164B  1460    51    65    59    51    57    43    59    47    49    43
GE164B  1470    60    56    49    55    50    47    57    48    49    55
GE164B  1480    42    36    35    36    30    34    43    40    51    38
GE164B  1490    40    39    44    41    42    54    59    40    41    64
GE164B  1500    56    56    48    49    46    27    40    67    68    65
GE164B  1510    63    66    58    49    58    57    56    61    61    78
GE164B  1520    67    59    65    62    63    58    45    54    47    52
GE164B  1530    34    46    48    53    53    62    67    46    61    65
GE164B  1540    79    69    62    42    48    43    65    77    43    50
GE164B  1550    68    64    49    61    65    67    67    86    81    89
GE164B  1560    72    88    85    66    57    72    59    65    69    67
GE164B  1570    79    73    68    61    72    82    88    81    76    59
GE164B  1580    46    58    51    76    73    66    65    68    48    70
GE164B  1590    76    61    62    64    56    58    54    46    46    42
GE164B  1600    47    40    36    46    57    47    43    44    47    44
GE164B  1610    49    50    47    37    31    48    42    43    35    39
GE164B  1620    42    36    32    28    39    39    37    39    35    47
GE164B  1630    38    37    42    36    38    30    30    32    23    23
GE164B  1640    34    22    39    36    39    40    38    33    34    35
GE164B  1650    37    33    26    35    42    33    41    40    43    33
GE164B  1660    41    27    30    31    17    23    25    26   999
GE165A  1639    49
GE165A  1640    48    48    51    36    42    49    45    40    29    18
GE165A  1650    31    37    29    34    39    42    63    61    65    62
GE165A  1660    58    70    69    60    71    77    66    81    77    89
GE165A  1670    91    70    57    60    64    36    33    42    48    43
GE165A  1680    47    51    39    51    57    48    79    91    80    67
GE165A  1690    49    47    73    45    60    50    43    29    37    34
GE165A  1700    38    20    33    32    36    50    44    55    44    43
GE165A  1710    48    49    40    60    42    43    54    41    36    65
GE165A  1720    51    43    46    49    47    59    53    53    49    61
GE165A  1730    82    62    83    76    86    64    62    67    67    52
GE165A  1740    48    53    61    22    38    24    43    40    45    56
GE165A  1750    35    40    33    44    44    41    29    45    28    33
GE165A  1760    36    56    47    49    51    22    22    42    30    26
GE165A  1770    25    22    28    23    28    20    24    15    30    31
GE165A  1780    42    39    60    27    41    30    33    47    49    44
GE165A  1790    37    43    31   999
GE165B  1658    43    39
GE165B  1660    57    53    61    51    63    74    64    65    64    69
GE165B  1670    78    69    60    48    51    24    28    31    41    37
GE165B  1680    41    26    44    56    53    51    63    77    75    64
GE165B  1690    45    60    63    38    53    41    40    33    37    35
GE165B  1700    42    32    33    35    40    54    55    61    45    44
GE165B  1710    39    52    53    50    44    40    43    39    40    50
GE165B  1720    29    32    34    38    60    49    49    48    51    51
GE165B  1730    48    52    70    51    70    56    64    62    68    53
GE165B  1740    36    42    59    25    32    24    28    25    30    45
GE165B  1750    30    30    32    32    32    37    23    31    22    18
GE165B  1760    20    34    26    27    32    16    20    27    24    22
GE165B  1770    21    21    20    23    20    21    21    16    27    29
GE165B  1780    41    44    54    41    48    41    54    56    55    56
GE165B  1790    38    50    41    43    17    21    39    34    43    40
GE165B  1800    32    33    35    29    41    43    44    52    49    24
GE165B  1810     8    23    21    12    11    11     3    10     5     4
GE165B  1820    12    26    29    26   999
GE166A  1467   121   111   107
GE166A  1470   127   132   132   162   150   158   196   181   171   199
GE166A  1480   171   114   114   160   130   118    92   109    83    65
GE166A  1490    73    83    84    82    91    79    93    79    76    78
GE166A  1500    78    72    85    75    68    73    71   115   117   120
GE166A  1510   131   118   140   160   197   197   186   194   208   181
GE166A  1520   156   178   185   178   185   180   217   169   174   184
GE166A  1530   165   208   178   171   140   175   150   119   122   139
GE166A  1540   154   178   139   140   135   112   155   169   125   137
GE166A  1550   152   125    94   107   105   103   121   113   111   122
GE166A  1560   110   143   145   117   108   135   114   116   107   107
GE166A  1570   115   105   102    92   121   127   129    97   999
GE166B  1479   229
GE166B  1480   190   162   147   161   185   164   144   165   135   115
GE166B  1490   126   108   101    97    93    88   101    80    80    92
GE166B  1500    87    82    96   103   100    89    83   138   130   143
GE166B  1510   175   171   151   185   214   209   209   210   214   229
GE166B  1520   195   197   204   230   231   259   207   211   226   221
GE166B  1530   207   272   239   212   189   218   314   157   160   205
GE166B  1540   204   158   161   152   156   133   178   195   128   163
GE166B  1550   175   137   107   118   111   106   116   133   119   143
GE166B  1560   140   131   159   139   131   178   142   158   142   128
GE166B  1570   130   140   125    95   131   138   159   113   128   117
GE166B  1580   122   153   124   134   100   106   104   999
GE167A  1515    93    99   119   102    96
GE167A  1520    68    57    66    70    85    78    92    82    92    91
GE167A  1530    83   102    82    95    70    81    70    61    58    83
GE167A  1540   103   115   105    89    84    85   114   118    76    91
GE167A  1550   111    94    80    89   100    84   129   120   103   130
GE167A  1560    97    98   110    79    70   102    98    94    77    75
GE167A  1570    83    75    64    57    72    92    86    85    94    79
GE167A  1580    67    89    75    96    85    77    80    83    60    90
GE167A  1590    97    76    66    77    65    53    48    38    42    39
GE167A  1600    32    29    30    41    52    33    34    42    47    42
GE167A  1610    55    56    58    39    36    67    65    59    42    59
GE167A  1620    55    49    68    65    54    51   999
GE167B  1516   114   138   118   124
GE167B  1520    75    65    76    71    85    77    90    90    92   101
GE167B  1530    95   112    88    96    69    73    64    56    57    86
GE167B  1540   107   115   101    85    79    93   107   113    72    91
GE167B  1550   109    92    79    86   103    84   119   107    97   132
GE167B  1560    94    95   114    86    76   108   103   104    88    87
GE167B  1570    97    82    64    57    74    96    83    81    90    78
GE167B  1580    64    94    79    98    85    74    82    78    55    84
GE167B  1590    92    69    55    63    53    44    39    33    34    33
GE167B  1600    27    24    25    32    35    27    25    35    35    35
GE167B  1610    37    39    47    37    29    55    43    45    33    34
GE167B  1620    32    41    42    31    43    44    24    15    14    25
GE167B  1630    31    43    46    44    17    44   999
GE168A  1620    87    71    80    75    83    87    48    59    42    72
GE168A  1630    84   104    83    64    62    74    77    66    91    62
GE168A  1640   108    91    82    73    54    63    71    80    64    53
GE168A  1650    74    79    60    82    91    86    96    93    95   124
GE168A  1660    99   124   103    94    84    92    99   115    84   101
GE168A  1670   104    95   108   106   104    64    57    69    65    58
GE168A  1680    47    62    68    63    77    64    96    92    92    84
GE168A  1690   100    98    91    82   117    95    83    50    60    48
GE168A  1700    57    45    58    58    79    68    88    87    77    76
GE168A  1710    77    88    88    66    63    58    80    67    77    77
GE168A  1720    65    67    75    95    90    68    80    94    97    83
GE168A  1730    91   100    96    78   101    79   108   109    92    95
GE168A  1740    90    77    82    57    68    62    82    81   101    91
GE168A  1750    96    83    77    89    95    89    79   102    94    79
GE168A  1760    97    98    89    72    97    59    80    77    71    66
GE168A  1770    53    47    72    61    62    75    65    43    61    60
GE168A  1780    51    71    62    57    73    70    71    82    70    58
GE168A  1790    45    65    50    73    46    62    69    50    53    64
GE168A  1800    52    66    65    58    71    69    56    76    73    61
GE168A  1810    46    63    77    58    54    49    38    42    50    45
GE168A  1820    53    46    55    62    46    56    60    60    67    64
GE168A  1830    45    74    58    60    61    65    56    63    59    59
GE168A  1840    62    65    70    56    61    54   999
GE168B  1556   215   210   180   202
GE168B  1560   184   241   189   168   171   204   156   135   135   127
GE168B  1570   149   166   161   124   172   152   120   119   114   105
GE168B  1580   113   143   121   125   131   126   114   109    86   101
GE168B  1590    92    67    75    83    87    93    91    73    69    66
GE168B  1600    70    69    55    70    87    69    71    63    74    74
GE168B  1610    84   104    93   111    76   120    94    91    72    78
GE168B  1620    74    62    73    70    71    82    57    95    50    88
GE168B  1630   105   105    83    75    67    75    74    64    83    61
GE168B  1640    85    81    75    74    67    71    80    75    65    53
GE168B  1650    62    84    50    74    52    73    85    73    76    83
GE168B  1660    74    81    63    60    65    81    82    95    76    85
GE168B  1670   103    94    85    96   103    67    56    66    59    62
GE168B  1680    54    58    56    56    62    55    62    65    62    52
GE168B  1690    66    53    74    70    72    58    46    30    38    23
GE168B  1700    24    19    30    23    37    37    33    40    30    45
GE168B  1710    30    55    55    43    35    30    41    40    42    45
GE168B  1720    40    36    52    58    58    46    53    49    54    50
GE168B  1730    46    47    47    39    51    37    52    52    43    52
GE168B  1740    50    50    62    31    41    38    57    57    61    56
GE168B  1750    42    50    39    49    50    39    31    39    27    26
GE168B  1760    35    38    32    27    38    19    25    33    29    23
GE168B  1770    23    23    35    32    34    37    41    29    39    34
GE168B  1780    35    52    51    38    59    49    52    57    56    48
GE168B  1790    37    42    39    64    35    44    44    37    42    34
GE168B  1800   999
GE169A  1260   113    78    63    70    74   103    56     9    13    17
GE169A  1270    17    31    17    19    18    28    25    26    48    43
GE169A  1280    75   101    74    82    67    84   118    93    77   106
GE169A  1290    72   105   133   155   128    95   105    83    80    73
GE169A  1300    90    88    68    90   104   105    92   101   142   119
GE169A  1310   109   152   160   102   129   122   144   130   110   141
GE169A  1320   161   153   165   149   164   163   163   164   173   162
GE169A  1330   168   157   162   149   135   154   137   155   126    96
GE169A  1340   111   105   126   125   145   144   153   111   107   133
GE169A  1350    97   143   154   157   154   122   107    85    67   103
GE169A  1360    90   121   106   125   127   135   108   119   128    95
GE169A  1370   114   113   122    83    68    89    84    60    71    72
GE169A  1380    70    85    79    93    87    84    72    95    56    64
GE169A  1390    64    52    54    61    87    59    54    50    62    65
GE169A  1400    75    83    84    82    99    96    86   102   100   103
GE169A  1410    79    92    95    79    61    67    63    68    53    59
GE169A  1420    44    59    54    70    73    54    63    52    60    62
GE169A  1430    51    67    47    49    37    48    34    46    37    45
GE169A  1440    43    47    48    53    59    60    57    31    57    43
GE169A  1450    38    43    50    55    27    39    45    36    43    54
GE169A  1460    36    47    48    46    35    40    33    37    32    22
GE169A  1470    29    28    32    26    35    26    38    29    26    26
GE169A  1480    32    18    23    41    28    24    20    27    23    20
GE169A  1490    23    24    25    25    27    27    32    21    26    29
GE169A  1500    18    19    21    24    24    20    12    20    20    18
GE169A  1510    16    16    19    19    17    18    25    19    25    28
GE169A  1520    16    27    28    25    22    21    19    23    27    26
GE169A  1530    18    24    24    20    23    31    22    16    26    27
GE169A  1540    30    34    21    19    27    22    36    26    22    28
GE169A  1550    38    28    36    37    41    41    28    34    24    28
GE169A  1560    35    27    40   999
GE169B  1307   159   159   135
GE169B  1310   152   113   115   127   157   150   160   169   183   153
GE169B  1320   181   175   141   162   152   140   131   142   140   138
GE169B  1330   111    90    97   123   120   107   121   112   113    76
GE169B  1340    78    80    69    90    84    87    83    63    57    51
GE169B  1350    45    40    74    59    72    74    83    60    70    52
GE169B  1360    46    58    67    80   104    79    62    75    70    73
GE169B  1370    67    60    58    47    46    48    62    38    39    55
GE169B  1380    66    65    56    59    62    68    56    68    46    44
GE169B  1390    49    49    50    58    66    53    44    47    57    58
GE169B  1400    59    59    59    60    65    59    52    64    68    77
GE169B  1410    54    80    80    58    56    65    48    50    46    55
GE169B  1420    45    75    54    79    77    76    88    65    72    62
GE169B  1430    57    65    60    60    53    75    58    69    61    56
GE169B  1440    67    62    77    71    86    87    93    52    87    68
GE169B  1450    51    69    77    78    51    51    64    55    59    65
GE169B  1460    44    58    56    53    44    47    42    46    33    33
GE169B  1470    41    37    32    32    32    29    46    33    31    32
GE169B  1480    30    22    27    44    40    36    31    39    32    34
GE169B  1490    38    41    39    37    31    34    44    40    43    44
GE169B  1500    44    51    50    56    45    45    22    35    38    32
GE169B  1510    38    42    36    35    38    36    39    33    28    36
GE169B  1520    27    33    30    27    35    36    25    39    44    48
GE169B  1530    32    45    42    39    43    48    37    28    39    53
GE169B  1540    54    48    35    35    40    36    42    34    32    35
GE169B  1550    39    30    41    39    37    34    40    44    31    32
GE169B  1560    46    39    49    42    32    32    37    27    37    41
GE169B  1570    43    58    47    51    58    62    61    50    54    47
GE169B  1580    43    35    44    49    45    43    36    44    20    41
GE169B  1590    46    36    36    37    29    42    40    37    30    30
GE169B  1600    41    24    18    34    47    31    35    29    29    29
GE169B  1610    26    40    26    19    21    30    23    25    18    22
GE169B  1620    28    21    24    26    21    24    15   999
GE170A  1274   104    99    60    94    84    72
GE170A  1280    76    68    73   104    92   106    97    84    82    82
GE170A  1290    62    68    60    68    58    75    80    86    80    71
GE170A  1300    61    62    63    67   104    79    75    59    65    53
GE170A  1310    68    69    55    62    64    56    59    60    54    56
GE170A  1320    64    69    64    71    63    55    45    58    63    55
GE170A  1330    48    47    69    78    74    76    66    60    64    59
GE170A  1340    54    47    42    46    57    55    52    36    48    56
GE170A  1350    42    45    59    53    66    66    55    57    49    48
GE170A  1360    46    53    60    57    58    51    42    58    43    60
GE170A  1370    64    53    55    45    36    41    43    37    41    50
GE170A  1380    65    45    27    48    51    43    52    53    44    60
GE170A  1390    61    50    51    43    54    59    43    45    55    46
GE170A  1400    50    55    47    44    43    52    44    42    49    41
GE170A  1410    44    52    51    41    55    58    35    34    32    41
GE170A  1420    25    53    33    43    47    38    33    29    39    37
GE170A  1430    32    33    36    41    30    35    27    38    36    31
GE170A  1440    37    44    41    24    47    29    32    34    30    39
GE170A  1450    30    40    36    30    29    27    26    28    23    25
GE170A  1460    27    30    19    29    27    28    28    34    26    26
GE170A  1470    36    32    34    36    31    35    43    29    38    33
GE170A  1480    38    27    37    49    42    36    38    42    37    39
GE170A  1490    36    34    38    35    31    36    42    29    32    47
GE170A  1500    38    37    40    38    35    32    24    39    35    31
GE170A  1510    31    41    35    25    33    30    43    35    38    40
GE170A  1520    38    35    34    24    46    44    20    46    40    38
GE170A  1530    36    50    40    39    32    40    44    39    38    37
GE170A  1540    40    34    41    34    35    48    44    58    42    29
GE170A  1550    48    47    47    47    42    22    32    58    55    43
GE170A  1560    36    51    56    49    56    56    54    49    51    56
GE170A  1570    51    50    43    40    46    55    48    36    45    37
GE170A  1580    47    50    38    48    40    34    40    48    19    35
[truncated: 1,125,984 more chars]
